# Supplementary material for: Repurposing novel therapeutic candidate drugs for coronavirus disease-19 based on protein-protein interaction network analysis
Source: BMC Biotechnol. 2021 Mar 12;21:22. doi: 10.1186/s12896-021-00680-z (PMC7952507; doi:10.1186/s12896-021-00680-z)
Supplement: Supplementary file 1 — Additional file 1. [file 12896_2021_680_MOESM1_ESM.xlsx]

## Sheet: Cluster 1
Gene	miRNA	EntrezID	PMID
AES	hsa-miR-770-5p	166	24374217
ATF5	hsa-miR-7-5p	22809	19073608
ATF5	hsa-miR-519e-5p	22809	19536157
ATF5	hsa-miR-515-5p	22809	19536157
ATF5	hsa-miR-142-3p	22809	22473208
ATF5	hsa-miR-4749-3p	22809	19536157
ATF5	hsa-miR-5695	22809	19536157
ATF5	hsa-miR-222-3p	22809	23622248
ATF5	hsa-miR-519d-5p	22809	19536157
ATF5	hsa-miR-6892-3p	22809	19536157
ATF5	hsa-miR-6769a-3p	22809	19536157
ATF5	hsa-miR-6856-3p	22809	19536157
BRD4	hsa-miR-5006-3p	23476	23824327
BRD4	hsa-miR-4495	23476	23824327
BRD4	hsa-miR-320a	23476	23622248
BRD4	hsa-miR-4755-5p	23476	23824327
BRD4	hsa-miR-1228-3p	23476	23824327
BRD4	hsa-miR-623	23476	23824327
BRD4	hsa-miR-362-3p	23476	23824327
BRD4	hsa-miR-26b-5p	23476	19088304
BRD4	hsa-miR-6731-3p	23476	23824327
BRD4	hsa-miR-329-3p	23476	23824327
BRD4	hsa-miR-6832-3p	23476	23824327
BRD4	hsa-miR-1306-5p	23476	23824327
BRD4	hsa-miR-3938	23476	23824327
BRD4	hsa-miR-544a	23476	24374217
BRD4	hsa-miR-211-5p	23476	23824327
BRD4	hsa-miR-204-5p	23476	23824327
BRD4	hsa-miR-3613-3p	23476	23824327
BRD4	hsa-miR-548z	23476	23824327
BRD4	hsa-miR-548h-3p	23476	23824327
BRD4	hsa-miR-548d-3p	23476	23824327
BRD4	hsa-miR-3680-3p	23476	23824327
BRD4	hsa-miR-548ac	23476	23824327
BRD4	hsa-miR-2110	23476	23622248
BRD4	hsa-miR-557	23476	23824327
BRD4	hsa-miR-380-3p	23476	23824327
BRD4	hsa-miR-877-3p	23476	23622248
BRD4	hsa-miR-507	23476	23824327
BRD4	hsa-miR-411-3p	23476	23824327
BRD4	hsa-miR-455-3p	23476	23622248
BRD4	hsa-miR-450b-5p	23476	23824327
BRD4	hsa-miR-379-3p	23476	23824327
BRD4	hsa-miR-484	23476	23622248
CREBBP	hsa-miR-302c-5p	1387	21572407
CREBBP	hsa-miR-517-5p	1387	24398324
CREBBP	hsa-miR-6769b-3p	1387	23824327
CREBBP	hsa-miR-4635	1387	22100165
CREBBP	hsa-miR-5681b	1387	21572407
CREBBP	hsa-miR-218-5p	1387	23212916
CREBBP	hsa-miR-325	1387	24398324
CREBBP	hsa-miR-4723-3p	1387	23824327
CREBBP	hsa-miR-33a-3p	1387	22100165
CREBBP	hsa-miR-571	1387	21572407
CREBBP	hsa-miR-628-3p	1387	24398324
CREBBP	hsa-miR-3183	1387	23824327
CREBBP	hsa-miR-1264	1387	22100165
CREBBP	hsa-miR-5680	1387	21572407
CREBBP	hsa-miR-6729-3p	1387	24398324
CREBBP	hsa-miR-660-3p	1387	23824327
CREBBP	hsa-miR-6507-3p	1387	22100165
CREBBP	hsa-miR-6512-5p	1387	21572407
CREBBP	hsa-miR-8079	1387	24398324
CREBBP	hsa-miR-5193	1387	23824327
CREBBP	hsa-miR-338-5p	1387	21572407
CREBBP	hsa-miR-1301-3p	1387	23622248
CREBBP	hsa-miR-1245a	1387	24398324
CREBBP	hsa-miR-4328	1387	23824327
CREBBP	hsa-miR-4517	1387	21572407
CREBBP	hsa-miR-935	1387	23622248
CREBBP	hsa-miR-5586-3p	1387	24398324
CREBBP	hsa-miR-1252-3p	1387	21572407
CREBBP	hsa-miR-769-5p	1387	23622248
CREBBP	hsa-miR-802	1387	24398324
CREBBP	hsa-miR-219a-1-3p	1387	21572407
CREBBP	hsa-miR-125b-5p	1387	23622248
CREBBP	hsa-miR-543	1387	24398324
CREBBP	hsa-miR-100-5p	1387	23622248
CREBBP	hsa-miR-4684-5p	1387	24398324
CREBBP	hsa-let-7e-5p	1387	23622248
CREBBP	hsa-miR-3143	1387	24398324
CREBBP	hsa-miR-324-3p	1387	19478946
CREBBP	hsa-miR-601	1387	24398324
CREBBP	hsa-miR-4268	1387	23824327
CREBBP	hsa-miR-4765	1387	24398324
CREBBP	hsa-miR-4641	1387	23824327
CREBBP	hsa-miR-942-5p	1387	24398324
CREBBP	hsa-miR-4264	1387	23824327
CREBBP	hsa-miR-2681-5p	1387	21572407
CREBBP	hsa-miR-1251-5p	1387	24398324
CREBBP	hsa-miR-4797-3p	1387	23824327
CUL2	hsa-miR-1267	8453	21572407
CUL2	hsa-miR-3163	8453	22012620
CUL2	hsa-miR-574-3p	8453	22683180
CUL2	hsa-miR-1277-5p	8453	22012620
CUL2	hsa-miR-30c-5p	8453	23418453
CUL2	hsa-miR-195-5p	8453	22473208
CUL2	hsa-miR-190a-3p	8453	23313552
CUL2	hsa-miR-93-3p	8453	22012620
CUL2	hsa-miR-16-5p	8453	23622248
CUL2	hsa-miR-656-3p	8453	22473208
CUL2	hsa-miR-100-5p	8453	23313552
CUL2	hsa-miR-15b-5p	8453	20371350
CUL2	hsa-miR-410-3p	8453	22012620
CUL2	hsa-miR-5011-5p	8453	23622248
CUL2	hsa-miR-99a-5p	8453	22473208
CUL2	hsa-miR-15a-5p	8453	23313552
CUL2	hsa-let-7b-5p	8453	20371350
CUL2	hsa-miR-4326	8453	22012620
CUL2	hsa-miR-424-5p	8453	23622248
EP300	hsa-miR-182-5p	8453	22473208
EP300	hsa-miR-150-5p	8453	20371350
EP300	hsa-miR-140-5p	8453	22012620
EP300	hsa-miR-6867-5p	8453	23622248
EP300	hsa-miR-194-5p	8453	20371350
EP300	hsa-miR-23b-3p	8453	23622248
EP300	hsa-miR-574-5p	8453	23446348
EP300	hsa-miR-26b-5p	8453	20371350
EP300	hsa-miR-181b-5p	8453	23446348
EP300	hsa-miR-4433b-3p	8453	20371350
EP300	hsa-miR-374a-5p	8453	23446348
EP300	hsa-miR-30c-5p	8453	23446348
EP300	hsa-miR-7109-5p	8453	21572407
EP300	hsa-miR-92a-3p	8453	23446348
EP300	hsa-miR-4758-5p	8453	21572407
EP300	hsa-miR-1238-5p	8453	23446348
EP300	hsa-miR-30a-3p	8453	21572407
EP300	hsa-miR-4472	8453	21572407
EP300	hsa-miR-25-3p	8453	21572407
EP300	hsa-miR-4447	8453	21572407
EP300	hsa-let-7b-5p	8453	20972335
EP300	hsa-miR-6885-5p	2033	19569050
EP300	hsa-miR-328-5p	2033	23211718
EP300	hsa-miR-6887-5p	2033	23622248
EP300	hsa-miR-9-5p	2033	24906430
EP300	hsa-miR-574-3p	2033	19569050
EP300	hsa-miR-6795-5p	2033	23622248
EP300	hsa-miR-130b-5p	2033	24906430
EP300	hsa-miR-4481	2033	19569050
EP300	hsa-miR-615-3p	2033	23622248
EP300	hsa-miR-4745-5p	2033	24906430
EP300	hsa-miR-200c-3p	2033	19569050
EP300	hsa-miR-181d-5p	2033	23622248
EP300	hsa-miR-1296-3p	2033	24906430
EP300	hsa-miR-200b-3p	2033	23622248
EP300	hsa-miR-193b-3p	2033	24906430
EP300	hsa-miR-429	2033	24906430
EP300	hsa-miR-149-5p	2033	23622248
EP300	hsa-miR-6818-5p	2033	24906430
HDAC2	hsa-miR-145-5p	2033	23622248
HDAC2	hsa-miR-149-5p	2033	24906430
HDAC2	hsa-let-7f-5p	2033	23622248
RUNX1	hsa-miR-642a-5p	2033	24906430
RUNX1	hsa-miR-6860	2033	24906430
RUNX1	hsa-miR-513a-5p	2033	24906430
RUNX1	hsa-miR-612	2033	17612493
RUNX1	hsa-miR-3160-5p	2033	23554959
RUNX1	hsa-miR-5189-5p	2033	24906430
RUNX1	hsa-miR-1266-3p	2033	23622248
RUNX1	hsa-miR-3187-5p	2033	24906430
RUNX1	hsa-miR-4417	2033	23622248
RUNX1	hsa-miR-4667-3p	2033	24906430
RUNX1	hsa-miR-1285-3p	2033	19569050
RUNX1	hsa-miR-423-5p	2033	23622248
RUNX1	hsa-miR-27a-3p	2033	24906430
RUNX1	hsa-miR-4467	2033	19569050
RUNX1	hsa-miR-1470	2033	23622248
RUNX1	hsa-miR-939-3p	2033	19569050
RUNX1	hsa-miR-551b-5p	2033	23622248
RUNX1	hsa-miR-6853-5p	2033	24906430
RUNX1	hsa-miR-7157-5p	3066	23499894
RUNX1	hsa-miR-6769b-3p	3066	23622248
RUNX1	hsa-miR-17-5p	3066	24405266
RUNX1	hsa-miR-4789-3p	861	23313552
RUNX1	hsa-miR-8072	861	22012620
RUNX1	hsa-miR-4310	861	23313552
RUNX1	hsa-miR-4723-3p	861	22012620
RUNX1	hsa-miR-20a-5p	861	23313552
RUNX1	hsa-miR-6885-3p	861	22012620
RUNX1	hsa-miR-4530	861	23313552
RUNX1	hsa-miR-141-5p	861	22012620
RUNX1	hsa-miR-3183	861	20371350
RUNX1	hsa-miR-106a-5p	861	23313552
RUNX1	hsa-miR-4446-5p	861	22012620
RUNX1	hsa-miR-3960	861	23622248
RUNX1	hsa-miR-2115-3p	861	23313552
RUNX1	hsa-miR-6791-5p	861	20371350
RUNX1	hsa-miR-335-3p	861	23313552
RUNX1	hsa-miR-675-5p	861	22012620
RUNX1	hsa-miR-7152-5p	861	23313552
RUNX1	hsa-miR-922	861	20371350
RUNX1	hsa-miR-1179	861	23313552
RUNX1	hsa-miR-4292	861	22012620
RUNX1	hsa-miR-5096	861	17589498
RUNX1	hsa-miR-5006-3p	861	23313552
RUNX1	hsa-miR-27b-3p	861	20371350
RUNX1	hsa-miR-4308	861	23313552
RUNX1	hsa-miR-377-3p	861	22012620
RUNX1	hsa-miR-221-3p	861	17589498
RUNX1	hsa-miR-4755-5p	861	23313552
RUNX1	hsa-miR-128-3p	861	20371350
RUNX1	hsa-miR-4762-5p	861	23313552
RUNX1	hsa-miR-3180-5p	861	22012620
RUNX1	hsa-miR-7111-3p	861	23824327
RUNX1	hsa-miR-216a-3p	861	17589498
RUNX1	hsa-miR-605-5p	861	23313552
RUNX1	hsa-miR-4639-5p	861	20371350
RUNX1	hsa-miR-4792	861	23313552
RUNX1	hsa-miR-3681-3p	861	22012620
RUNX1	hsa-miR-4497	861	23824327
RUNX1	hsa-miR-6721-5p	861	24388988
SCAP	hsa-miR-93-3p	861	23313552
SCAP	hsa-miR-484	861	20371350
SCAP	hsa-miR-181b-5p	861	23313552
SCAP	hsa-miR-10a-5p	861	22012620
SMAD3	hsa-miR-16-5p	861	23824327
SMAD3	hsa-miR-92b-3p	861	23313552
SMAD3	hsa-miR-491-5p	861	23313552
SMAD3	hsa-miR-18a-5p	861	22012620
SMAD3	hsa-miR-15b-5p	861	23824327
SMAD3	hsa-miR-195-5p	861	24329418
SMAD3	hsa-miR-143-3p	861	23313552
SMAD3	hsa-miR-145-5p	861	23313552
SMAD3	hsa-miR-193b-3p	861	22012620
SMAD3	hsa-miR-17-5p	861	23313552
SMAD3	hsa-miR-335-5p	861	22012620
SMAD3	hsa-miR-3529-3p	861	23313552
SMAD3	hsa-miR-155-5p	861	22012620
SMAD3	hsa-miR-4290	861	23313552
SMAD3	hsa-miR-18a-3p	861	22012620
SMAD3	hsa-miR-15a-5p	861	23313552
SMAD3	hsa-miR-200a-3p	861	22012620
SMAD4	hsa-miR-20b-5p	861	23313552
SMAD4	hsa-miR-20a-5p	861	22012620
SMAD4	hsa-miR-4668-5p	22937	23622248
SMAD4	hsa-miR-519a-3p	22937	23622248
SMAD4	hsa-miR-106a-5p	22937	23622248
SMAD4	hsa-miR-449b-5p	22937	23622248
SMAD4	hsa-miR-548aj-5p	4088	22473208
SMAD4	hsa-miR-19a-3p	4088	23892108
SMAD4	hsa-miR-205-5p	4088	25196641
SMAD4	hsa-miR-27a-3p	4088	23249750
SMAD4	hsa-miR-204-5p	4088	22473208
SMAD4	hsa-miR-183-5p	4088	22473208
SMAD4	hsa-miR-519c-3p	4088	22942087
SMAD4	hsa-miR-130a-3p	4088	22942087
SMAD4	hsa-miR-1468-3p	4088	23622248
SMAD4	hsa-miR-548c-3p	4088	23622248
SMAD4	hsa-miR-106b-5p	4088	18185580
SMAD4	hsa-miR-8062	4088	20371350
SMAD4	hsa-miR-548aw	4088	23632450
SMAD4	hsa-miR-130b-3p	4088	21036908
SMAD4	hsa-miR-513a-5p	4088	22291592
SMAD4	hsa-miR-526b-3p	4088	24496888
SMAD4	hsa-miR-301a-3p	4088	22291592
SMAD4	hsa-miR-302a-5p	4088	24873879
SMAD4	hsa-miR-548f-5p	4088	22473208
SMAD4	hsa-miR-548az-5p	4088	22020340
SMAD4	hsa-miR-92a-3p	4089	23446348
SMAD4	hsa-miR-452-5p	4089	20371350
SMAD4	hsa-miR-146a-5p	4089	23446348
SMAD4	hsa-miR-6731-3p	4089	20371350
SMAD4	hsa-miR-519b-3p	4089	21572407
SMAD4	hsa-miR-454-3p	4089	20371350
SMAD4	hsa-miR-616-5p	4089	21572407
SMAD4	hsa-miR-548g-5p	4089	20940405
SMAD4	hsa-miR-6715b-3p	4089	24220575
SMAD4	hsa-miR-155-5p	4089	23800974
SMAD4	hsa-miR-6891-3p	4089	23824327
SMAD4	hsa-miR-6072	4089	23221074
SMAD4	hsa-miR-519d-3p	4089	23538390
SMAD4	hsa-miR-373-5p	4089	23446348
SMAD4	hsa-miR-548t-5p	4089	20371350
SMAD4	hsa-miR-483-3p	4089	23446348
SMAD4	hsa-miR-145-5p	4089	20371350
SMAD4	hsa-miR-5582-3p	4089	21572407
SMAD4	hsa-miR-186-5p	4089	20371350
SMAD4	hsa-miR-371b-5p	4089	21572407
SMAD4	hsa-miR-548x-5p	4089	20940405
SMAD4	hsa-miR-421	4089	24220575
SMAD4	hsa-miR-17-5p	4089	23824327
SMAD4	hsa-miR-93-5p	4089	23446348
SMAD4	hsa-miR-888-5p	4089	20371350
SMAD4	hsa-miR-4295	4089	23446348
SMAD4	hsa-miR-19b-3p	4089	20371350
SMAD4	hsa-miR-3666	4089	21572407
SMAD4	hsa-miR-551b-5p	4089	20371350
SMAD4	hsa-miR-199a-5p	4089	21572407
SMAD4	hsa-miR-5701	4089	20940405
SMAD4	hsa-miR-224-5p	4089	23807165
SMAD4	hsa-miR-616-3p	4089	24939082
SMAD4	hsa-miR-26a-5p	4089	23824327
SMAD4	hsa-miR-125a-5p	4089	23446348
SMAD4	hsa-miR-4528	4089	20371350
SMAD4	hsa-miR-548au-3p	4089	23446348
SMAD4	hsa-miR-6715a-3p	4089	20371350
SMAD4	hsa-miR-182-5p	4089	21572407
SMAD4	hsa-miR-125b-5p	4089	20371350
SMAD4	hsa-miR-34a-5p	4089	21572407
SMAD4	hsa-miR-8076	4089	21036908
SMAD4	hsa-miR-670-3p	4089	22942087
SMAD4	hsa-miR-154-5p	4089	23824327
SMAD4	hsa-miR-34c-5p	4089	23824327
SMAD4	hsa-miR-18a-5p	4089	23446348
SMAD4	hsa-miR-4799-5p	4089	20371350
SMAD4	hsa-miR-1260b	4089	23446348
SMAD4	hsa-miR-449a	4089	20371350
SMAD4	hsa-miR-27b-3p	4089	21572407
STAT1	hsa-miR-146a-5p	4089	20371350
STAT1	hsa-miR-653-5p	4089	21572407
STAT1	hsa-miR-203b-3p	4089	21112326
STAT1	hsa-miR-7158-3p	4089	22942087
STAT1	hsa-miR-145-5p	4089	23824327
STAT1	hsa-miR-4693-5p	4089	23446348
STAT1	hsa-miR-34a-5p	4089	20371350
STAT1	hsa-miR-5009-3p	4089	23446348
STAT1	hsa-miR-501-5p	4089	20371350
STAT1	hsa-miR-1183	4089	21572407
STAT1	hsa-miR-500a-5p	4089	20371350
STAT1	hsa-miR-615-3p	4089	21572407
STAT1	hsa-miR-605-5p	4089	21352803
STAT2	hsa-miR-616-5p	4089	23998804
STAT2	hsa-miR-7160-5p	4089	23446348
STAT2	hsa-miR-665	4089	23446348
STAT2	hsa-miR-373-5p	4089	20371350
STAT2	hsa-miR-202-3p	4089	23446348
STAT2	hsa-miR-4459	4089	20371350
STAT2	hsa-miR-371b-5p	4089	21572407
STAT2	hsa-miR-98-5p	4089	20371350
STAT2	hsa-miR-4478	4089	21572407
STAT2	hsa-miR-8073	4089	21968601
STAT2	hsa-miR-4500	4089	23998804
STAT2	hsa-miR-4419b	4089	23446348
STAT2	hsa-miR-335-5p	4089	23446348
STAT2	hsa-miR-221-5p	4089	20371350
STAT2	hsa-miR-4458	4089	21572407
STAT2	hsa-miR-3929	4089	20371350
STAT2	hsa-miR-3613-3p	4089	21572407
STAT2	hsa-let-7i-5p	4089	20371350
STAT2	hsa-miR-4779	4089	21572407
STAT2	hsa-miR-4668-3p	4089	22507670
STAT2	hsa-let-7g-5p	4089	22020746
STAT2	hsa-miR-4695-5p	4089	23446348
STAT2	hsa-miR-548c-3p	4089	23446348
STAT2	hsa-let-7f-5p	4089	20371350
STAT2	hsa-miR-4482-5p	4089	21572407
STAT2	hsa-let-7e-5p	4089	20371350
STAT2	hsa-miR-3130-5p	4089	21572407
STAT2	hsa-let-7d-5p	4089	20371350
STAT2	hsa-miR-1912	4089	21572407
STAT2	hsa-let-7b-5p	4089	22819820
STAT2	hsa-miR-1295b-5p	4089	23832538
STAT2	hsa-miR-548s	4089	23446348
STAT2	hsa-let-7a-5p	4089	23446348
STAT2	hsa-let-7c-5p	4089	20371350
STAT2	hsa-miR-3926	4089	21572407
STAT2	hsa-miR-6884-5p	4089	20371350
STAT2	hsa-miR-3190-5p	4089	21572407
STAT2	hsa-miR-1273e	4089	20371350
STAT2	hsa-miR-485-5p	4089	21572407
STAT2	hsa-miR-372-5p	4089	22821565
STAT2	hsa-miR-125a-5p	4089	23922662
STAT2	hsa-miR-4266	4089	23446348
STAT2	hsa-miR-7162-3p	4089	23446348
STAT2	hsa-miR-371a-5p	4089	20371350
STAT2	hsa-miR-6894-5p	4089	21572407
STAT2	hsa-miR-6840-3p	4089	20371350
STAT3	hsa-miR-5581-3p	4089	21572407
STAT3	hsa-miR-3199	4089	20371350
STAT3	hsa-miR-20a-5p	4089	21572407
STAT3	hsa-miR-6837-5p	4089	23028144
STAT3	hsa-miR-138-2-3p	4089	22357933
STAT3	hsa-miR-4778-3p	4089	23446348
STAT3	hsa-miR-6789-3p	4089	23446348
STAT3	hsa-let-7e-5p	4089	20371350
STAT3	hsa-miR-4685-5p	4089	21572407
STAT3	hsa-miR-371b-3p	4089	20371350
STAT3	hsa-miR-7110-3p	4089	21572407
STAT3	hsa-miR-500b-3p	4089	20371350
STAT3	hsa-miR-7113-5p	4089	21572407
STAT3	hsa-miR-548n	4089	23226455
STAT3	hsa-miR-92a-3p	4089	22357933
STAT3	hsa-miR-124-3p	4089	23446348
STAT3	hsa-miR-125b-5p	4089	23446348
STAT3	hsa-miR-6845-3p	4089	23446348
STAT3	hsa-miR-4438	4089	20371350
STAT3	hsa-miR-1234-3p	4089	21572407
STAT3	hsa-miR-6754-5p	4089	20371350
STAT3	hsa-miR-877-3p	4089	21572407
STAT3	hsa-miR-4270	4089	20371350
STAT3	hsa-miR-106a-5p	4089	23824327
STAT3	hsa-miR-130b-3p	4089	23393589
STAT3	hsa-miR-21-5p	4089	23446348
STAT3	hsa-miR-618	4089	20118412
STAT3	hsa-miR-4441	4089	23446348
STAT3	hsa-miR-155-5p	4089	20371350
STAT3	hsa-miR-6807-5p	4089	21572407
STAT3	hsa-miR-922	4089	20371350
STAT3	hsa-miR-874-3p	4089	21572407
STAT3	hsa-miR-4720-3p	4089	20857419
STAT3	hsa-miR-4516	4089	23393589
STAT3	hsa-miR-6760-5p	4089	24685242
STAT3	hsa-miR-17-5p	4089	23446348
STAT3	hsa-miR-6762-3p	4089	20371350
STAT3	hsa-miR-93-5p	4089	23446348
STAT3	hsa-miR-20b-5p	4089	20371350
STAT3	hsa-miR-1288-5p	4089	21572407
STAT3	hsa-miR-181a-5p	4089	20371350
STAT3	hsa-miR-4804-3p	4089	21572407
STAT3	hsa-miR-6871-3p	4089	20940405
STAT3	hsa-miR-1181	4089	23393589
STAT3	hsa-miR-6872-3p	4089	23824327
STAT3	hsa-miR-337-3p	4089	23591200
STAT3	hsa-miR-6809-3p	4089	23446348
STAT3	hsa-miR-7151-3p	4089	20371350
STAT3	hsa-miR-106b-5p	4089	23446348
STAT3	hsa-miR-6833-3p	4089	20371350
STAT3	hsa-miR-5095	4089	21572407
STAT3	hsa-miR-4768-5p	4089	20371350
STAT3	hsa-miR-365b-5p	4089	21572407
STAT3	hsa-miR-519d-3p	4089	20940405
STAT3	hsa-miR-1178-3p	4089	24220575
STAT3	hsa-miR-365a-5p	4089	23418453
STAT3	hsa-miR-6878-5p	4089	23824327
STAT3	hsa-miR-7158-5p	4089	24504368
STAT3	hsa-miR-6875-3p	6772	23698745
STAT3	hsa-miR-8052	6772	23824327
STAT3	hsa-miR-5681a	6772	23824327
STAT3	hsa-miR-4684-5p	6772	23824327
TCEB1	hsa-miR-20a-5p	6772	20098684
TCEB1	hsa-miR-4740-3p	6772	23824327
TCEB1	hsa-miR-17-5p	6772	20110513
TCEB1	hsa-miR-5683	6772	21566225
TCEB1	hsa-miR-520c-3p	6772	23824327
TCEB1	hsa-miR-106b-5p	6772	23824327
TCEB1	hsa-miR-5571-5p	6772	23824327
TCEB1	hsa-miR-520b	6772	23824327
TCEB1	hsa-miR-106a-5p	6772	23622248
TCEB1	hsa-miR-6780a-3p	6772	23824327
TCEB1	hsa-miR-520a-3p	6772	23890093
TCEB1	hsa-miR-769-3p	6773	20371350
TCEB1	hsa-miR-6852-3p	6773	23706177
TCEB1	hsa-miR-373-3p	6773	23706177
TCEB1	hsa-miR-450b-3p	6773	20371350
TCEB1	hsa-miR-4424	6773	23706177
TCEB1	hsa-miR-3909	6773	23706177
TCEB1	hsa-miR-372-3p	6773	20371350
TCEB1	hsa-miR-4279	6773	23706177
TCEB1	hsa-miR-4724-5p	6773	23706177
TCEB1	hsa-miR-4766-5p	6773	20371350
TCEB1	hsa-miR-302e	6773	23706177
TCEB1	hsa-miR-638	6773	23706177
TCEB1	hsa-miR-4678	6773	18185580
TCEB1	hsa-miR-146a-3p	6773	20371350
TCEB1	hsa-miR-302d-3p	6773	23706177
TCEB1	hsa-miR-4713-3p	6773	23706177
TCEB1	hsa-miR-552-3p	6773	20371350
TCEB1	hsa-miR-512-3p	6773	23706177
TCEB1	hsa-miR-302c-3p	6773	23706177
TCEB1	hsa-miR-6778-3p	6773	20371350
TCEB1	hsa-miR-200c-3p	6773	23706177
TCEB1	hsa-miR-520e	6773	23706177
TCEB1	hsa-miR-302b-3p	6773	20371350
TCEB1	hsa-miR-6506-5p	6773	23706177
TCEB1	hsa-miR-200b-3p	6773	23706177
TCEB1	hsa-miR-520d-3p	6773	23706177
TCEB1	hsa-miR-302a-3p	6773	23706177
TCEB1	hsa-miR-619-5p	6773	23706177
TCEB1	hsa-miR-429	6773	23706177
TCEB1	hsa-miR-93-5p	6773	23706177
TCEB1	hsa-miR-1976	6773	23706177
TCEB1	hsa-miR-212-3p	6773	20371350
TCEB1	hsa-miR-526b-3p	6773	23706177
TCEB1	hsa-miR-6747-3p	6773	25074381
TCEB1	hsa-miR-132-3p	6773	20371350
TCEB1	hsa-miR-519d-3p	6773	23706177
TCEB1	hsa-miR-6727-3p	6773	23706177
TCEB1	hsa-miR-20b-5p	6773	20371350
TCEB1	hsa-miR-4722-3p	6773	23706177
TCEB2	hsa-miR-216b-5p	6773	23706177
TCEB2	hsa-miR-92a-3p	6773	20371350
TCEB2	hsa-miR-4753-3p	6773	23622248
TCEB2	hsa-miR-4771	6773	23706177
TCEB2	hsa-miR-130b-5p	6773	23706177
TCEB2	hsa-miR-150-5p	6773	20371350
TCEB2	hsa-miR-186-3p	6773	23706177
TCEB2	hsa-miR-4673	6773	23706177
TCEB2	hsa-miR-4645-5p	6774	23824327
TCEB2	hsa-miR-4692	6774	23824327
TCEB2	hsa-miR-4514	6774	23622248
TCEB2	hsa-miR-4762-5p	6774	23592263
TCEB2	hsa-miR-6511a-5p	6774	23592263
TCEB2	hsa-miR-484	6774	23824327
TCEB2	hsa-miR-1910-3p	6774	23824327
TCEB2	hsa-miR-125a-5p	6774	23622248
TCEB2	hsa-miR-222-3p	6774	23592263
TLE1	hsa-miR-191-5p	6774	23592263
TLE1	hsa-miR-615-3p	6774	23824327
TLE1	hsa-miR-423-3p	6774	23824327
TLE1	hsa-miR-657	6774	23592263
TLE3	hsa-miR-6731-5p	6774	23592263
TLE3	hsa-miR-4478	6774	23820254
TLE3	hsa-miR-3129-3p	6774	23940556
TLE3	hsa-miR-765	6774	17891175
TLE3	hsa-miR-10a-5p	6774	23824327
TLE3	hsa-miR-4419b	6774	23824327
TLE3	hsa-miR-7160-5p	6774	23841503
TLE3	hsa-miR-4644	6774	23592263
TLE3	hsa-miR-6739-5p	6774	23836497
TLE3	hsa-miR-3929	6774	24211205
TLE3	hsa-miR-4306	6774	23824327
TLE3	hsa-miR-767-5p	6774	23856509
TLE3	hsa-miR-6873-5p	6774	23592263
TLE3	hsa-miR-296-3p	6774	23836497
TLE3	hsa-miR-185-5p	6774	24040078
TLE3	hsa-miR-648	6774	18591254
TLE3	hsa-miR-6758-5p	6774	23824327
TLE3	hsa-miR-615-3p	6774	24184980
TLE3	hsa-miR-1911-3p	6774	23592263
TLE3	hsa-miR-6856-5p	6774	23399684
TLE3	hsa-miR-505-3p	6774	18668040
TLE3	hsa-miR-6133	6774	23824327
TLE3	hsa-miR-595	6774	24287565
TLE3	hsa-miR-196b-5p	6774	23592263
TLE3	hsa-miR-6129	6774	25596740
TLE3	hsa-miR-5583-5p	6774	20048743
TLE3	hsa-miR-222-3p	6774	23824327
TLE3	hsa-miR-6130	6774	24610393
TLE3	hsa-miR-4311	6774	23592263
TLE3	hsa-miR-34a-5p	6774	25594054
TLE3	hsa-miR-6127	6774	23824327
TLE3	hsa-miR-93-5p	6774	20371350
TLE3	hsa-miR-4510	6774	22473208
TLE3	hsa-miR-141-5p	6774	23592263
TLE3	hsa-miR-92a-3p	6774	24329418
TLE3	hsa-miR-4419a	6774	23824327
TLE3	hsa-miR-3163	6774	22473208
TLE3	hsa-miR-18a-5p	6774	23592263
TLE3	hsa-miR-4784	6774	25444909
TLE3	hsa-miR-548c-3p	6774	20232316
TLE3	hsa-miR-1260b	6774	23824327
TLE3	hsa-miR-6858-5p	6774	22723956
TLE3	hsa-miR-3150b-3p	6774	22473208
TLE3	hsa-miR-8085	6774	23592263
TLE3	hsa-miR-6760-5p	6774	23824327
TLE3	hsa-miR-4689	6774	23059786
TLE3	hsa-miR-4786-5p	6774	22473208
WHSC1	hsa-miR-4762-3p	6774	23592263
WHSC1	hsa-miR-548at-5p	6774	23824327
WHSC1	hsa-miR-339-5p	6774	23059786
WHSC1	hsa-miR-520g-3p	6774	22473208
WHSC1	hsa-miR-6832-5p	6774	23592263
WHSC1	hsa-miR-4775	6774	23998932
WHSC1	hsa-miR-5681b	6774	23824327
WHSC1	hsa-miR-324-5p	6774	22473208
WHSC1	hsa-miR-520h	6774	23592263
WHSC1	hsa-miR-503-3p	6774	25307786
WHSC1	hsa-miR-3622a-5p	6774	23824327
WHSC1	hsa-miR-92a-3p	6774	23592263
WHSC1	hsa-miR-181a-5p	6774	23592263
WHSC1	hsa-miR-95-3p	6774	23824327
WHSC1	hsa-miR-17-5p	6774	23824327
WHSC1	hsa-miR-181b-5p	6774	23622248
WHSC1	hsa-miR-4732-5p	6774	23592263
WHSC1	hsa-miR-20a-5p	6774	23592263
WHSC1	hsa-miR-181c-5p	6921	23824327
WHSC1	hsa-miR-4255	6921	23824327
WHSC1	hsa-miR-93-5p	6921	23824327
WHSC1	hsa-miR-181d-5p	6921	23824327
WHSC1	hsa-miR-4262	6921	23824327
WHSC1	hsa-miR-142-3p	6921	23824327
WHSC1	hsa-miR-106b-5p	6921	23824327
WHSC1	hsa-miR-3674	6921	23824327
WHSC1	hsa-miR-20b-5p	6921	23824327
WHSC1	hsa-miR-3973	6921	23824327
WHSC1	hsa-miR-519d-3p	6921	23824327
WHSC1	hsa-miR-3591-5p	6921	23824327
WHSC1	hsa-miR-21-5p	6921	23824327
WHSC1	hsa-miR-215-5p	6921	23824327
WHSC1	hsa-miR-4423-3p	6921	23824327
WHSC1	hsa-miR-192-5p	6921	24398324
WHSC1	hsa-miR-5582-5p	6921	23824327
WHSC1	hsa-miR-193b-3p	6921	23824327
WHSC1	hsa-miR-6826-5p	6921	23824327
WHSC1	hsa-miR-615-3p	6921	24398324
WHSC1	hsa-miR-4256	6921	23824327
WHSC1	hsa-miR-423-3p	6921	23824327
ZC3H18	hsa-miR-10a-5p	6921	23824327
ZC3H18	hsa-miR-92a-3p	6921	24398324
ZC3H18	hsa-miR-31-5p	6921	23824327
ZC3H18	hsa-miR-18a-5p	6921	23824327
ZC3H18	hsa-miR-17-5p	6921	23824327
ZC3H18	hsa-let-7f-5p	6921	24398324
ZC3H18	hsa-let-7a-5p	6921	23824327
ZC3H18	hsa-miR-1914-3p	6921	23824327
ZC3H18	hsa-miR-29b-2-5p	6921	23824327
ZC3H18	hsa-miR-93-3p	6921	24398324
ZC3H18	hsa-miR-484	6921	23824327
ZC3H18	hsa-miR-18b-5p	6921	23824327
ZC3H18	hsa-miR-106b-5p	6921	23824327
ZC3H18	hsa-miR-218-5p	6921	24398324
ZC3H18	hsa-miR-183-5p	6921	23824327
ZC3H18	hsa-miR-10b-5p	6921	23824327
ZYG11B	hsa-miR-6873-3p	6921	23824327
ZYG11B	hsa-miR-6872-3p	6921	24398324
ZYG11B	hsa-miR-5698	6921	23824327
ZYG11B	hsa-miR-514a-5p	6921	23824327
ZYG11B	hsa-miR-548x-3p	6921	24398324
ZYG11B	hsa-miR-3681-3p	6921	23824327
ZYG11B	hsa-miR-483-5p	6921	23824327
ZYG11B	hsa-miR-21-5p	6921	24398324
ZYG11B	hsa-miR-143-5p	6921	23824327
ZYG11B	hsa-miR-4714-5p	6921	23824327
ZYG11B	hsa-miR-548j-3p	6921	23824327
ZYG11B	hsa-miR-216a-3p	6921	23824327
ZYG11B	hsa-miR-6879-3p	6923	23824327
ZYG11B	hsa-miR-548aq-3p	6923	23622248
ZYG11B	hsa-miR-128-3p	6923	23824327
ZYG11B	hsa-miR-4430	6923	23824327
ZYG11B	hsa-miR-548am-3p	6923	23824327
ZYG11B	hsa-miR-520f-5p	6923	23824327
ZYG11B	hsa-miR-3652	6923	23824327
ZYG11B	hsa-miR-548aj-3p	6923	23824327
ZYG11B	hsa-miR-5096	6923	23824327
ZYG11B	hsa-miR-3622b-5p	6923	23824327
ZYG11B	hsa-miR-411-5p	6923	23824327
ZYG11B	hsa-miR-548ah-3p	6923	23824327
ZYG11B	hsa-miR-122-5p	6923	23824327
ZYG11B	hsa-miR-4446-5p	6923	23622248
ZYG11B	hsa-miR-6832-5p	6923	23824327
ZYG11B	hsa-miR-4790-5p	6923	20371350
ZYG11B	hsa-miR-6773-5p	6923	23622248
ZYG11B	hsa-miR-3149	7088	20371350
ZYG11B	hsa-miR-504-3p	7088	23622248
ZYG11B	hsa-miR-5006-3p	7088	23622248
ZYG11B	hsa-miR-129-5p	7088	23175432
ZYG11B	hsa-miR-6724-5p	7090	23592263
ZYG11B	hsa-miR-1303	7090	23592263
ZYG11B	hsa-miR-3135b	7090	23446348
ZYG11B	hsa-miR-4755-5p	7090	23592263
ZYG11B	hsa-miR-4451	7090	20371350
ZYG11B	hsa-miR-4524a-3p	7090	23592263
ZYG11B	hsa-miR-197-3p	7090	21572407
ZYG11B	hsa-miR-6499-3p	7090	23592263
ZYG11B	hsa-miR-211-5p	7090	20371350
ZYG11B	hsa-miR-379-5p	7090	23592263
ZYG11B	hsa-miR-6817-3p	7090	21572407
ZYG11B	hsa-miR-6508-3p	7090	23592263
ZYG11B	hsa-miR-3145-3p	7090	20371350
ZYG11B	hsa-miR-204-5p	7090	23592263
ZYG11B	hsa-miR-3529-5p	7090	23622248
ZYG11B	hsa-miR-7110-3p	7090	21572407
ZYG11B	hsa-miR-4726-5p	7090	23592263
ZYG11B	hsa-miR-215-3p	7090	20371350
ZYG11B	hsa-miR-623	7090	23592263
ZYG11B	hsa-miR-4650-3p	7090	23622248
ZYG11B	hsa-miR-3615	7090	21572407
ZYG11B	hsa-miR-4640-5p	7090	23592263
ZYG11B	hsa-miR-6773-3p	7090	20371350
ZYG11B	hsa-miR-377-3p	7090	23592263
ZYG11B	hsa-miR-4668-5p	7090	23622248
ZYG11B	hsa-miR-4315	7090	21572407
ZYG11B	hsa-miR-6823-5p	7090	23592263
ZYG11B	hsa-miR-5693	7090	20371350
ZYG11B	hsa-miR-1248	7090	23622248
ZYG11B	hsa-miR-3148	7090	21572407
ZYG11B	hsa-miR-8061	7090	23592263
ZYG11B	hsa-miR-4524b-3p	7090	20371350
ZYG11B	hsa-miR-4282	7090	23622248
ZYG11B	hsa-miR-500b-3p	7090	21572407
ZYG11B	hsa-miR-5088-3p	7090	23592263
ZYG11B	hsa-miR-651-3p	7090	20371350
ZYG11B	hsa-miR-4760-5p	7090	23622248
ZYG11B	hsa-miR-5684	7090	21572407
ZYG11B	hsa-miR-3664-5p	7090	23592263
ZYG11B	hsa-miR-216b-3p	7090	20371350
ZYG11B	hsa-miR-5582-3p	7090	23622248
ZYG11B	hsa-miR-376a-5p	7090	23446348

## Sheet: Cluster 2
Gene	miRNA	EntrezID	PMID
ATP5L	hsa-miR-100-5p	10632	23622248
ATP5L	hsa-miR-374a-5p	10632	22473208
ATP5L	hsa-miR-215-5p	10632	19074876
ATP5L	hsa-miR-192-5p	10632	19074876
BCL2L1	hsa-miR-6133	598	23592263
BCL2L1	hsa-miR-1976	598	22012620
BCL2L1	hsa-miR-6130	598	23592263
BCL2L1	hsa-miR-6747-3p	598	22012620
BCL2L1	hsa-miR-6129	598	23592263
BCL2L1	hsa-miR-6727-3p	598	22012620
BCL2L1	hsa-miR-6127	598	23592263
BCL2L1	hsa-miR-4722-3p	598	22012620
BCL2L1	hsa-miR-4510	598	23592263
BCL2L1	hsa-miR-361-3p	598	22012620
BCL2L1	hsa-miR-4419a	598	23592263
BCL2L1	hsa-miR-4691-3p	598	22012620
BCL2L1	hsa-miR-491-5p	598	20039318
BCL2L1	hsa-miR-4784	598	23592263
BCL2L1	hsa-miR-449b-3p	598	22012620
BCL2L1	hsa-miR-6858-5p	598	23592263
BCL2L1	hsa-miR-3150b-3p	598	23592263
BCL2L1	hsa-miR-30a-5p	598	18668040
BCL2L1	hsa-let-7g-5p	598	20347499
BCL2L1	hsa-miR-4689	598	23592263
BCL2L1	hsa-miR-455-3p	598	23592263
BCL2L1	hsa-miR-218-5p	598	23212916
BCL2L1	hsa-miR-122-5p	598	23519249
BCL2L1	hsa-let-7c-5p	598	18692484
BCL2L1	hsa-miR-1287-3p	598	20347499
BCL2L1	hsa-miR-4779	598	23592263
BCL2L1	hsa-miR-484	598	23592263
BCL2L1	hsa-miR-525-5p	598	23622248
BCL2L1	hsa-miR-4257	598	22917031
BCL2L1	hsa-miR-23b-3p	598	23592263
BCL2L1	hsa-miR-520a-5p	598	23592263
BCL2L1	hsa-miR-575	598	23622248
BCL2L1	hsa-miR-4749-3p	598	23592263
BCL2L1	hsa-miR-198	598	23592263
BCL2L1	hsa-miR-4676-5p	598	22012620
BCL2L1	hsa-miR-587	598	23592263
BCL2L1	hsa-miR-4710	598	23592263
BCL2L1	hsa-miR-6858-3p	598	22012620
BCL2L1	hsa-miR-4313	598	23592263
BCL2L1	hsa-miR-133a-3p	598	23592263
BCL2L1	hsa-miR-6797-5p	598	22012620
BCL2L1	hsa-miR-324-3p	598	23756231
BCL2L1	hsa-miR-7854-3p	598	23592263
BCL2L1	hsa-miR-1913	598	22012620
BRF1	hsa-miR-877-3p	598	23592263
BRF1	hsa-miR-92a-3p	598	22012620
CCNA2	hsa-miR-548aj-5p	2972	23622248
CCNA2	hsa-miR-29c-3p	2972	23622248
CCNA2	hsa-miR-1468-3p	890	21572407
CCNA2	hsa-miR-301a-3p	890	21572407
CCNA2	hsa-miR-19b-3p	890	20371350
CCNA2	hsa-miR-1825	890	20371350
CCNA2	hsa-miR-29a-3p	890	23592263
CCNA2	hsa-miR-548x-5p	890	23592263
CCNA2	hsa-miR-19a-3p	890	22473208
CCNA2	hsa-miR-4676-5p	890	21572407
CCNA2	hsa-miR-24-3p	890	21572407
CCNA2	hsa-miR-29b-3p	890	20371350
CCNA2	hsa-miR-548g-5p	890	20371350
CCNA2	hsa-miR-575	890	23592263
CCNA2	hsa-miR-146a-5p	890	23592263
CCNA2	hsa-miR-548f-5p	890	21572407
CCNA2	hsa-miR-6835-3p	890	19748357
CCNA2	hsa-miR-548e-5p	890	21572407
CCNA2	hsa-miR-148a-3p	890	20371350
CCNA2	hsa-miR-152-3p	890	20371350
CCNA2	hsa-let-7b-5p	890	23592263
CCNA2	hsa-miR-148b-3p	890	23592263
CCNA2	hsa-miR-193b-3p	890	21572407
CCNA2	hsa-miR-4295	890	19944095
CCNA2	hsa-miR-130a-3p	890	20371350
CCNA2	hsa-miR-132-3p	890	23592263
CCNA2	hsa-miR-130b-3p	890	23592263
CCNA2	hsa-miR-3666	890	23446348
CCNA2	hsa-miR-212-3p	890	21572407
CCNA2	hsa-miR-10b-3p	890	20371350
CCNA2	hsa-miR-548aw	890	23592263
CCNA2	hsa-miR-454-3p	890	23592263
CCNA2	hsa-miR-197-3p	890	23446348
CCNA2	hsa-miR-27b-3p	890	23446348
CCNA2	hsa-miR-98-5p	890	21572407
CCNE1	hsa-miR-215-5p	890	20371350
CCNE1	hsa-miR-16-5p	890	23592263
CCNE1	hsa-miR-185-5p	890	23592263
CCNE1	hsa-miR-4524b-5p	890	23446348
CCNE1	hsa-miR-497-5p	890	21572407
CCNE1	hsa-miR-192-5p	890	20371350
CCNE1	hsa-miR-16-1-3p	890	23592263
CCNE1	hsa-miR-6838-5p	890	23592263
CCNE1	hsa-miR-15b-5p	890	23446348
CCNE1	hsa-miR-7-5p	890	18379589
CCNE1	hsa-miR-15a-5p	890	21572407
CCNE1	hsa-miR-4477a	890	20304954
CCNE1	hsa-miR-195-5p	890	20371350
CCNE1	hsa-miR-524-5p	890	23592263
CCNE1	hsa-miR-26b-5p	890	23446348
CCNE1	hsa-miR-503-5p	890	21572407
CCNE1	hsa-miR-383-3p	890	20371350
CCNE1	hsa-miR-520d-5p	890	23592263
CCNE1	hsa-miR-26a-5p	890	23446348
CCNE1	hsa-miR-424-5p	890	21572407
CCNE1	hsa-miR-5191	890	20371350
CCNE1	hsa-miR-4524a-5p	890	21329664
CCNE1	hsa-miR-646	890	23592263
CCNE1	hsa-miR-4694-3p	890	21572407
CCNE1	hsa-miR-151a-3p	890	21572407
CCNE1	hsa-miR-342-5p	890	20371350
CCNE1	hsa-miR-125b-5p	890	20371350
CCNE1	hsa-miR-92a-3p	890	21329664
CCNE1	hsa-miR-107	890	23592263
CCNE1	hsa-miR-103a-3p	890	23125021
CDK2	hsa-miR-5186	890	21572407
CDK2	hsa-miR-765	890	21572407
CDK2	hsa-miR-4772-5p	890	20371350
CDK2	hsa-miR-103a-3p	890	20371350
CDK2	hsa-miR-6802-5p	890	23592263
CDK2	hsa-miR-524-5p	890	23622248
CDK2	hsa-miR-3158-3p	890	24974217
CDK2	hsa-miR-7154-3p	890	21572407
CDK2	hsa-miR-3189-3p	890	21572407
CDK2	hsa-miR-302d-3p	890	20371350
CDK2	hsa-miR-6800-5p	890	20371350
CDK2	hsa-miR-26b-5p	890	23592263
CDK2	hsa-miR-4446-3p	890	21572407
CDK2	hsa-miR-766-5p	890	19088304
CDK2	hsa-miR-212-5p	890	21572407
CDK2	hsa-miR-885-5p	890	20371350
CDK2	hsa-miR-2116-3p	890	20371350
CDK2	hsa-miR-5088-5p	890	23592263
CDK2	hsa-miR-6804-5p	890	21572407
CDK2	hsa-miR-6754-5p	890	21572407
CDK2	hsa-miR-376a-3p	890	20371350
CDK2	hsa-miR-532-3p	890	20371350
CDK2	hsa-miR-124-3p	890	23592263
CDK2	hsa-miR-6757-3p	890	23592263
CDK2	hsa-miR-4784	890	24681352
CDK2	hsa-miR-4270	890	21572407
CDK2	hsa-miR-6849-3p	890	21572407
CDK2	hsa-miR-3150b-3p	890	20371350
CDK2	hsa-miR-4441	890	20371350
CDK2	hsa-miR-372-3p	890	23592263
CDK2	hsa-miR-150-5p	890	23592263
CDK2	hsa-miR-211-3p	890	22473208
CDK2	hsa-miR-622	898	19074876
CDK2	hsa-miR-2909	898	19250063
CDK2	hsa-miR-4257	898	19688090
CDK2	hsa-miR-29a-3p	898	21572407
CDK2	hsa-miR-1296-5p	898	24112607
CDK2	hsa-miR-6847-5p	898	19074876
CDK2	hsa-miR-6894-5p	898	19591824
CDK2	hsa-miR-500b-5p	898	19944013
CDK2	hsa-miR-362-5p	898	21572407
CDK2	hsa-miR-762	898	22473208
CDK2	hsa-miR-6859-5p	898	24370822
CDK2	hsa-miR-5001-5p	898	20371350
CDK2	hsa-miR-3916	898	21572407
CDK2	hsa-miR-769-3p	898	22473208
CDK2	hsa-miR-4498	898	22473208
CDK2	hsa-miR-3125	898	20371350
CDK2	hsa-miR-361-5p	898	21572407
CDK2	hsa-miR-155-5p	898	21572407
CDK2	hsa-miR-450b-3p	898	20371350
CDK2	hsa-miR-4492	898	22473208
CDK2	hsa-miR-7977	898	19956200
CDK2	hsa-miR-23b-3p	898	20371350
CDK2	hsa-miR-223-3p	898	21572407
CDK2	hsa-miR-8071	898	21572407
CDK2	hsa-miR-4713-5p	898	20371350
CDK2	hsa-miR-10b-5p	898	22473208
CDK2	hsa-miR-302a-3p	898	19956200
CYB5B	hsa-miR-548e-3p	898	20371350
CYB5B	hsa-miR-548az-3p	898	21572407
CYB5B	hsa-miR-548ar-3p	898	21572407
CYB5B	hsa-miR-548a-3p	898	20371350
CYB5B	hsa-miR-744-3p	898	22473208
CYB5B	hsa-miR-34a-5p	898	20371350
CYB5B	hsa-miR-4423-5p	898	21572407
CYB5B	hsa-miR-6501-5p	898	21572407
CYB5B	hsa-miR-6131	898	20371350
CYB5B	hsa-miR-3663-5p	898	22210897
CYB5B	hsa-miR-6124	898	20371350
CYB5B	hsa-miR-4781-3p	898	21179471
CYB5B	hsa-miR-3148	898	22210897
CYB5B	hsa-miR-6782-5p	898	23083510
CYB5B	hsa-miR-4699-3p	898	22045185
CYB5B	hsa-miR-1226-3p	898	20371350
CYB5B	hsa-miR-3688-3p	898	21199864
CYB5B	hsa-miR-28-3p	898	23383003
CYB5B	hsa-miR-4694-3p	898	20371350
CYB5B	hsa-miR-30b-5p	898	23416081
CYB5B	hsa-miR-5582-3p	898	23900351
CYB5B	hsa-miR-548f-3p	898	18701644
DIDO1	hsa-miR-3941	898	21572407
DIDO1	hsa-miR-582-5p	898	20371350
DIDO1	hsa-miR-466	898	23622248
DIDO1	hsa-miR-4672	898	23544130
DIDO1	hsa-miR-198	898	18701644
DIDO1	hsa-miR-6504-3p	898	21572407
DIDO1	hsa-miR-744-5p	898	20371350
DIDO1	hsa-miR-144-3p	898	23622248
DIDO1	hsa-miR-93-3p	898	23544130
DIDO1	hsa-miR-101-3p	898	18794849
DIDO1	hsa-miR-615-3p	898	21572407
DIDO1	hsa-miR-4801	898	20371350
DIDO1	hsa-miR-181b-5p	898	23622248
DIDO1	hsa-miR-4731-3p	898	23622248
DIDO1	hsa-miR-92a-3p	898	19549910
DIDO1	hsa-miR-33a-3p	898	21572407
DIDO1	hsa-miR-3157-5p	898	19117988
DIDO1	hsa-miR-409-3p	898	19591824
DIDO1	hsa-miR-98-5p	898	21572407
GTF2F2	hsa-miR-6792-3p	898	19135980
GTF2F2	hsa-miR-4691-5p	898	19688090
GTF2F2	hsa-miR-500a-5p	898	21572407
GTF2F2	hsa-miR-548as-3p	898	20886090
GTF2F2	hsa-miR-548z	1017	23446348
GTF2F2	hsa-miR-548h-3p	1017	20371350
GTF2F2	hsa-miR-548d-3p	1017	23592263
GTF2F2	hsa-miR-548ac	1017	20886090
H2AFY2	hsa-miR-769-5p	1017	23824327
HIST1H1A	hsa-miR-320a	1017	24194606
HIST1H1A	hsa-miR-34a-5p	1017	23446348
HIST1H1A	hsa-miR-30a-5p	1017	20371350
MNAT1	hsa-miR-26b-5p	1017	23592263
NPM1	hsa-miR-93-5p	1017	21062975
NPM1	hsa-miR-4461	1017	23824327
NPM1	hsa-miR-2115-3p	1017	19088304
NPM1	hsa-miR-92a-3p	1017	23446348
NPM1	hsa-miR-607	1017	20371350
NPM1	hsa-miR-8087	1017	23592263
NPM1	hsa-miR-25-3p	1017	21233845
NPM1	hsa-miR-3671	1017	23824327
NPM1	hsa-miR-5197-3p	1017	23446348
NPM1	hsa-miR-4468	1017	20371350
NPM1	hsa-miR-296-3p	1017	23592263
NPM1	hsa-miR-6891-5p	1017	21556037
NPM1	hsa-miR-93-3p	1017	23824327
NPM1	hsa-miR-646	1017	19404929
NPM1	hsa-miR-3173-3p	1017	23446348
NPM1	hsa-miR-421	1017	20371350
NPM1	hsa-miR-4428	1017	23592263
NPM1	hsa-miR-586	1017	23824327
NPM1	hsa-miR-625-5p	1017	20371350
NPM1	hsa-miR-4521	1017	23592263
NPM1	hsa-miR-598-3p	1017	21646351
NPM1	hsa-miR-6888-5p	1017	23824327
NPM1	hsa-miR-92b-3p	1017	20371350
NPM1	hsa-miR-524-5p	1017	23592263
NPM1	hsa-miR-193b-3p	1017	23824327
NPM1	hsa-miR-320a	1017	23446348
NPM1	hsa-miR-149-5p	1017	20371350
NPM1	hsa-miR-125a-5p	1017	23592263
NPM1	hsa-miR-520d-5p	1017	25778081
NPM1	hsa-miR-125b-5p	1017	23446348
NPM1	hsa-miR-3121-3p	1017	20371350
NPM1	hsa-miR-23b-3p	1017	23592263
NPM1	hsa-miR-4484	1017	25889078
NPM1	hsa-miR-4450	1017	23446348
NPM1	hsa-miR-15b-5p	1017	20371350
NPM1	hsa-miR-8053	1017	23592263
NPM1	hsa-miR-5186	1017	23446348
PHB	hsa-miR-484	1017	20371350
PHB	hsa-miR-27a-3p	1017	23592263
PHB	hsa-miR-27b-3p	1017	23446348
PHB	hsa-miR-26a-5p	1017	20371350
PHB2	hsa-miR-6856-3p	1017	23592263
PHB2	hsa-miR-6742-5p	1017	23446348
PHB2	hsa-miR-766-5p	1017	20371350
PHB2	hsa-miR-548h-5p	1017	23592263
PHB2	hsa-miR-193b-5p	1017	18668037
PHB2	hsa-miR-6754-5p	1017	23446348
PHB2	hsa-miR-548d-5p	1017	20371350
PHB2	hsa-miR-4745-5p	1017	23592263
PHB2	hsa-miR-4441	1017	20371350
PHB2	hsa-miR-548c-5p	1017	23592263
PHB2	hsa-miR-4481	1017	23622248
PHB2	hsa-miR-4270	1017	23479742
PHB2	hsa-miR-548b-5p	1017	18668040
PHB2	hsa-miR-361-3p	1017	23446348
PHB2	hsa-miR-6813-5p	1017	20371350
PHB2	hsa-miR-3667-3p	1017	23592263
PHB2	hsa-miR-4459	1017	20371350
PHB2	hsa-miR-4756-5p	1017	23824327
PHB2	hsa-miR-6734-3p	1017	23622248
PHB2	hsa-miR-548ay-5p	1017	24137330
PHB2	hsa-miR-4768-3p	1017	23446348
PHB2	hsa-miR-6085	1017	20371350
PHB2	hsa-miR-548au-5p	1017	23592263
PHB2	hsa-miR-1296-3p	1017	23824327
PHB2	hsa-miR-4739	1017	23622248
PHB2	hsa-miR-548as-5p	1017	24861464
PHB2	hsa-miR-4433b-3p	80777	21572407
PHB2	hsa-miR-1321	80777	21572407
PHB2	hsa-miR-548ar-5p	80777	21572407
PHB2	hsa-miR-4659b-3p	80777	21572407
PHB2	hsa-miR-6768-5p	80777	21572407
PHB2	hsa-miR-548aq-5p	80777	21566225
PHB2	hsa-miR-548ap-5p	80777	21572407
PHB2	hsa-miR-539-5p	80777	21572407
PHB2	hsa-miR-4659a-3p	80777	21572407
PHB2	hsa-miR-559	80777	21572407
PHB2	hsa-miR-548am-5p	80777	21572407
PHB2	hsa-miR-30a-5p	80777	21572407
PHB2	hsa-miR-106b-3p	80777	21572407
PHB2	hsa-miR-6875-3p	80777	21572407
PHB2	hsa-miR-548y	80777	21572407
PHB2	hsa-miR-548ak	80777	23622248
PHB2	hsa-miR-6793-3p	80777	21572407
PHB2	hsa-miR-548w	80777	23622248
PHB2	hsa-miR-548ab	80777	21572407
PHB2	hsa-miR-193b-3p	80777	23622248
PHB2	hsa-miR-6760-3p	80777	21572407
PHB2	hsa-miR-3679-3p	80777	21572407
PHB2	hsa-miR-2355-5p	11083	20371350
PHB2	hsa-miR-548o-5p	11083	21572407
PHB2	hsa-miR-548a-5p	11083	20371350
PHB2	hsa-miR-10a-5p	11083	21572407
PHB2	hsa-miR-4323	11083	20371350
PHB2	hsa-miR-6855-5p	11083	21572407
PHB2	hsa-miR-7106-5p	11083	20371350
PHB2	hsa-miR-548j-5p	11083	21572407
PHB2	hsa-miR-25-3p	11083	20371350
PHB2	hsa-miR-521	11083	21572407
PHB2	hsa-miR-3170	11083	20371350
PHB2	hsa-miR-765	11083	21572407
PHB2	hsa-miR-548i	11083	23622248
PMPCA	hsa-miR-1293	11083	20371350
PMPCA	hsa-miR-423-5p	11083	21572407
PMPCA	hsa-miR-1247-3p	11083	23622248
PMPCA	hsa-let-7d-5p	11083	20371350
PMPCA	hsa-miR-7847-3p	11083	21572407
PMPCA	hsa-miR-6880-5p	11083	23622248
PMPCA	hsa-miR-450a-1-3p	11083	20371350
PMPCA	hsa-miR-6766-5p	11083	21572407
PMPCA	hsa-let-7e-5p	11083	23622248
PMPCA	hsa-miR-302f	11083	20371350
PMPCA	hsa-let-7c-5p	11083	21572407
PMPCA	hsa-miR-6799-5p	11083	23622248
PMPCA	hsa-miR-6780a-5p	11083	20371350
PMPCA	hsa-miR-6756-5p	11083	21572407
PMPCA	hsa-miR-3692-5p	11083	23622248
PMPCA	hsa-miR-4478	11083	20371350
PMPCA	hsa-let-7b-5p	11083	21572407
PMPCA	hsa-miR-6851-5p	11083	19088304
PMPCA	hsa-miR-6779-5p	2963	19536157
PMPCA	hsa-miR-6745	2963	19536157
PMPCA	hsa-miR-197-3p	2963	19536157
PMPCA	hsa-miR-4419b	2963	19536157
PMPCA	hsa-let-7a-5p	2963	19536157
PMPCA	hsa-miR-3689d	2963	19536157
PMPCA	hsa-miR-3689c	2963	19536157
PMPCA	hsa-miR-363-5p	2963	19536157
PMPCA	hsa-miR-6801-5p	55506	23622248
PMPCA	hsa-miR-3929	3024	23622248
PMPCA	hsa-miR-7162-3p	3024	21566225
PMPCA	hsa-miR-7160-5p	3024	18668040
PMPCA	hsa-miR-3689b-3p	4331	19088304
PMPCA	hsa-miR-6883-5p	4869	23622248
PMPCA	hsa-miR-6131	4869	23446348
PMPCA	hsa-miR-219b-3p	4869	23592263
PMPCA	hsa-miR-6134	4869	23622248
PMPCA	hsa-miR-3689a-3p	4869	23446348
PMPCA	hsa-miR-6785-5p	4869	23592263
PMPCA	hsa-miR-4459	4869	23622248
PMPCA	hsa-miR-6888-5p	4869	23446348
PMPCA	hsa-miR-202-3p	4869	23592263
PMPCA	hsa-miR-30b-3p	4869	23446348
PMPCA	hsa-miR-4728-5p	4869	23622248
PMPCA	hsa-miR-4768-3p	4869	23446348
PMPCA	hsa-miR-98-5p	4869	23622248
PMPCA	hsa-miR-1273h-5p	4869	23446348
PMPCA	hsa-miR-149-3p	4869	23446348
PMPCA	hsa-miR-1226-3p	4869	23622248
PMPCA	hsa-miR-4458	4869	23446348
PMPCA	hsa-miR-6788-5p	4869	23446348
PMPCA	hsa-miR-7106-5p	4869	23622248
PMPCA	hsa-miR-4500	4869	23446348
PMPCA	hsa-miR-30c-2-3p	4869	21572407
PMPCA	hsa-miR-24-3p	4869	21572407
PMPCA	hsa-let-7i-5p	4869	23622248
PMPCA	hsa-miR-30c-1-3p	4869	23446348
PMPCA	hsa-miR-4284	4869	21572407
PMPCA	hsa-let-7g-5p	4869	21572407
PMPCA	hsa-miR-4668-5p	4869	23622248
PMPCA	hsa-miR-7977	4869	23446348
PMPCA	hsa-miR-4746-3p	4869	21572407
PMPCA	hsa-let-7f-5p	4869	21572407
PMPCA	hsa-miR-6513-5p	4869	23622248
PMPCA	hsa-miR-6748-5p	4869	21572407
PMPCA	hsa-miR-6769b-5p	4869	21572407
PMPCA	hsa-miR-5008-5p	4869	23622248
PMPCA	hsa-miR-665	4869	21572407
PMPCA	hsa-miR-887-5p	4869	21572407
PMPCA	hsa-miR-6769a-5p	4869	23622248
PMPCA	hsa-miR-4726-3p	4869	23622248
PMPCA	hsa-miR-1273e	4869	21572407
PMPCA	hsa-miR-3913-5p	4869	21572407
PMPCA	hsa-miR-4483	4869	23622248
PMPCA	hsa-miR-26b-5p	4869	23446348
PMPCA	hsa-miR-383-3p	4869	23592263
PMPCA	hsa-miR-3122	4869	23622248
PMPCB	hsa-miR-218-5p	4869	23446348
POLR2A	hsa-miR-16-5p	4869	23592263
POLR2A	hsa-miR-218-5p	4869	23622248
POLR2A	hsa-let-7b-5p	4869	23446348
POLR2A	hsa-miR-1260b	4869	23592263
POLR2A	hsa-miR-744-5p	5245	23622248
POLR2A	hsa-miR-454-3p	5245	18789835
POLR2A	hsa-miR-652-3p	5245	24133204
POLR2A	hsa-miR-615-3p	5245	24133204
POLR2A	hsa-miR-484	5245	23870455
POLR2A	hsa-miR-324-5p	5245	22505583
POLR2A	hsa-miR-34a-5p	11331	23446348
POLR2A	hsa-miR-320a	11331	20371350
POLR2A	hsa-miR-10b-5p	11331	23592263
POLR2A	hsa-miR-10a-5p	11331	22012620
POLR2A	hsa-miR-93-5p	11331	23592263
POLR2A	hsa-miR-17-3p	11331	20371350
POLR2B	hsa-miR-124-3p	11331	23592263
POLR2B	hsa-miR-455-3p	11331	22012620
POLR2B	hsa-miR-30a-5p	11331	23592263
POLR2B	hsa-miR-615-3p	11331	20371350
STOML2	hsa-miR-26b-5p	11331	23592263
STOML2	hsa-miR-615-3p	11331	22012620
STOML2	hsa-miR-423-3p	11331	23592263
STOML2	hsa-miR-320a	11331	20371350
STOML2	hsa-miR-187-3p	11331	23592263
STOML2	hsa-miR-31-5p	11331	22012620
TP53	hsa-miR-6835-5p	11331	23592263
TP53	hsa-miR-1264	11331	20371350
TP53	hsa-miR-504-5p	11331	23592263
TP53	hsa-miR-1909-3p	11331	22012620
TP53	hsa-miR-10b-5p	11331	20371350
TP53	hsa-miR-4725-3p	11331	23592263
TP53	hsa-miR-660-3p	11331	22012620
TP53	hsa-miR-6825-5p	11331	23592263
TP53	hsa-miR-485-5p	11331	20371350
TP53	hsa-miR-6133	11331	23592263
TP53	hsa-miR-4271	11331	22012620
TP53	hsa-miR-5193	11331	23592263
TP53	hsa-miR-19a-3p	11331	20371350
TP53	hsa-miR-6883-5p	11331	23592263
TP53	hsa-miR-27a-3p	11331	22012620
TP53	hsa-miR-6130	11331	23592263
TP53	hsa-miR-34a-5p	11331	20371350
TP53	hsa-miR-5703	11331	23592263
TP53	hsa-miR-4286	11331	22012620
TP53	hsa-miR-92a-2-5p	11331	23592263
TP53	hsa-miR-92a-1-5p	11331	20371350
TP53	hsa-miR-6785-5p	11331	23592263
TP53	hsa-miR-25-3p	11331	22012620
TP53	hsa-miR-6129	11331	23592263
TP53	hsa-miR-125b-5p	11331	23592263
TP53	hsa-miR-4516	11331	23446348
TP53	hsa-miR-5196-3p	11331	20371350
TP53	hsa-miR-608	11331	23592263
TP53	hsa-miR-491-5p	11331	22012620
TP53	hsa-miR-20a-5p	11331	23592263
TP53	hsa-miR-4728-5p	11331	18668040
TP53	hsa-miR-30d-5p	11331	23446348
TP53	hsa-miR-6127	11331	20371350
TP53	hsa-miR-4434	11331	23592263
TP53	hsa-miR-5003-5p	11331	23592263
TP53	hsa-miR-6803-5p	11331	23446348
TP53	hsa-miR-18a-5p	11331	23592263
TP53	hsa-miR-149-3p	11331	23592263
TP53	hsa-miR-15a-5p	11331	23622248
TP53	hsa-miR-4510	11331	23446348
TP53	hsa-miR-5702	11331	20371350
TP53	hsa-miR-222-3p	11331	23592263
TP53	hsa-miR-3065-5p	11331	22012620
TP53	hsa-miR-6751-5p	11331	23592263
TP53	hsa-miR-106b-5p	11331	23592263
TP53	hsa-miR-6731-5p	11331	23622248
TP53	hsa-miR-16-5p	11331	23446348
TP53	hsa-miR-4419a	11331	20371350
TP53	hsa-miR-4795-5p	11331	23592263
TP53	hsa-miR-454-3p	11331	22012620
TP53	hsa-miR-3529-3p	11331	23592263
TP53	hsa-miR-7150	11331	23622248
TP53	hsa-miR-106a-5p	11331	23446348
TP53	hsa-miR-3165	11331	20371350
TP53	hsa-miR-8085	11331	23592263
TP53	hsa-miR-214-3p	11331	22012620
TP53	hsa-miR-1273f	11331	23592263
TP53	hsa-miR-4682	23203	23824327
TP53	hsa-miR-324-5p	23203	23622248
TP53	hsa-miR-6778-5p	23203	20371350
TP53	hsa-miR-17-5p	23203	21572407
TP53	hsa-miR-6880-5p	23203	21572407
TP53	hsa-miR-4736	23203	20371350
TP53	hsa-miR-605-5p	23203	23824327
TP53	hsa-miR-6760-5p	23203	23824327
TP53	hsa-miR-194-3p	23203	23622248
TP53	hsa-miR-150-5p	23203	20371350
TP53	hsa-miR-1233-5p	23203	21572407
TP53	hsa-miR-375	23203	21572407
TP53	hsa-miR-8071	23203	20371350
TP53	hsa-miR-4763-3p	23203	23824327
TP53	hsa-miR-221-3p	23203	23824327
TP53	hsa-miR-5197-5p	23203	19536157
TP53	hsa-miR-5693	23203	20371350
TP53	hsa-miR-6766-5p	23203	21572407
TP53	hsa-miR-200a-3p	23203	21572407
TP53	hsa-miR-6882-5p	23203	20371350
TP53	hsa-miR-1207-5p	23203	23824327
TP53	hsa-miR-2110	23203	23824327
TP53	hsa-miR-622	23203	19536157
TP53	hsa-miR-30a-5p	23203	20371350
TP53	hsa-miR-6756-5p	23203	21572407
TP53	hsa-miR-125a-5p	23203	21572407
TP53	hsa-miR-6797-5p	23203	20371350
TP53	hsa-miR-4531	23203	23824327
TP53	hsa-miR-4650-5p	23203	23824327
TP53	hsa-miR-19b-3p	23203	19536157
TP53	hsa-miR-30b-5p	23203	20371350
TP53	hsa-miR-7110-5p	23203	21572407
TP53	hsa-miR-4644	23203	21572407
TP53	hsa-miR-937-5p	23203	20371350
TP53	hsa-miR-1972	23203	23824327
TP53	hsa-miR-30c-5p	23203	23824327
TP53	hsa-miR-4651	23203	19536157
TP53	hsa-miR-1285-3p	23203	21572407
TP53	hsa-miR-4306	23203	21572407
TP53	hsa-miR-223-3p	23203	20371350
TP53	hsa-miR-1296-3p	23203	23824327
TP53	hsa-miR-30e-5p	23203	23824327
TP53	hsa-miR-6842-5p	23203	19536157
TP53	hsa-miR-612	23203	21572407
TP53	hsa-miR-185-5p	23203	21572407
TP53	hsa-miR-4697-3p	23203	20371350
TP53	hsa-miR-513b-3p	23203	23824327
TP53	hsa-miR-6752-5p	23203	23824327
TP53	hsa-miR-6722-3p	23203	19536157
TP53	hsa-miR-6780b-5p	23203	21572407
TP53	hsa-miR-6749-3p	23203	21572407
VDAC1	hsa-miR-29a-3p	23203	20371350
VDAC1	hsa-miR-615-3p	23203	23824327
VDAC1	hsa-miR-320a	23203	23824327
VDAC1	hsa-miR-125b-5p	23203	19536157
VDAC1	hsa-miR-20a-5p	23203	21572407
VDAC1	hsa-miR-10a-5p	23203	21572407
VDAC1	hsa-miR-106b-5p	23203	20371350
VDAC1	hsa-miR-197-3p	23203	23824327
VDAC1	hsa-miR-93-5p	23203	23824327
VDAC1	hsa-miR-106a-5p	23203	20371350
VDAC1	hsa-miR-519d-3p	23203	21572407
VDAC1	hsa-miR-20b-5p	23203	20371350
VDAC1	hsa-miR-17-5p	23203	23824327
VDAC1	hsa-miR-1301-3p	23203	23824327
VDAC1	hsa-miR-320c	23203	20371350
VDAC1	hsa-miR-877-5p	23203	21572407
VDAC1	hsa-miR-744-5p	23203	20371350

## Sheet: Cluster 3
Gene	miRNA	EntrezID	PMID
FKBP1A	hsa-miR-181a-5p	2280	21572407
FKBP1A	hsa-miR-505-5p	2280	23622248
FKBP1A	hsa-miR-369-3p	2280	21572407
FKBP1A	hsa-miR-1250-3p	2280	21572407
FKBP1A	hsa-miR-873-3p	2280	22100165
FKBP1A	hsa-miR-367-3p	2280	22291592
FKBP1A	hsa-miR-4271	2280	23446348
FKBP1A	hsa-miR-181b-5p	2280	21572407
FKBP1A	hsa-miR-320a	2280	23622248
FKBP1A	hsa-miR-451b	2280	21572407
FKBP1A	hsa-miR-6830-5p	2280	21572407
FKBP1A	hsa-miR-5582-3p	2280	22100165
FKBP1A	hsa-miR-25-3p	2280	22291592
FKBP1A	hsa-miR-4261	2280	23446348
FKBP1A	hsa-miR-181c-5p	2280	21572407
FKBP1A	hsa-miR-218-5p	2280	23622248
FKBP1A	hsa-miR-33a-3p	2280	21572407
FKBP1A	hsa-miR-3925-5p	2280	21572407
FKBP1A	hsa-miR-548f-3p	2280	22100165
FKBP1A	hsa-miR-32-5p	2280	22291592
FKBP1A	hsa-miR-4784	2280	23446348
FKBP1A	hsa-miR-181d-5p	2280	21572407
FKBP1A	hsa-miR-92a-3p	2280	23622248
FKBP1A	hsa-miR-577	2280	21572407
FKBP1A	hsa-miR-541-5p	2280	21572407
FKBP1A	hsa-miR-548e-3p	2280	22100165
FKBP1A	hsa-miR-363-3p	2280	22291592
FKBP1A	hsa-miR-3150b-3p	2280	23446348
FKBP1A	hsa-miR-543	2280	21572407
FKBP1A	hsa-miR-1277-5p	2280	21572407
FKBP1A	hsa-miR-548az-3p	2280	22291592
FKBP1A	hsa-miR-92b-3p	2280	22100165
FKBP1A	hsa-miR-5681a	2280	22291592
FKBP1A	hsa-miR-151b	2280	23446348
FKBP1A	hsa-miR-4262	2280	23446348
FKBP1A	hsa-miR-4282	2280	21572407
FKBP1A	hsa-miR-106a-3p	2280	21572407
FKBP1A	hsa-miR-548ar-3p	2280	22291592
FKBP1A	hsa-miR-6835-3p	2280	22100165
FKBP1A	hsa-miR-151a-5p	2280	22291592
FKBP1A	hsa-miR-5011-5p	2280	23446348
FKBP1A	hsa-miR-548c-3p	2280	21572407
FKBP1A	hsa-miR-6864-3p	2280	21572407
FKBP1A	hsa-miR-548a-3p	2280	22291592
FKBP1A	hsa-miR-6783-5p	2280	22100165
FKBP1A	hsa-miR-513a-3p	2280	23446348
FKBP1A	hsa-miR-15a-5p	2280	21572407
FKBP1A	hsa-miR-3672	2280	21572407
FKBP1A	hsa-miR-137	2280	22291592
FKBP1A	hsa-miR-4496	2280	22100165
FKBP1A	hsa-miR-513c-3p	2280	23446348
FKBP1A	hsa-miR-16-5p	2280	21572407
FKBP1A	hsa-miR-6859-5p	2280	21572407
FKBP1A	hsa-miR-3606-3p	2280	22291592
FKBP1A	hsa-miR-195-5p	2280	22100165
FKBP1A	hsa-miR-3916	2280	23446348
FKBP1A	hsa-miR-374b-5p	2280	21572407
FKBP1A	hsa-miR-6838-5p	2280	21572407
FKBP1A	hsa-miR-3125	2280	22291592
FKBP1A	hsa-miR-374a-5p	2280	22100165
FKBP1A	hsa-miR-424-5p	2280	23446348
FKBP1A	hsa-miR-889-3p	2280	21572407
FKBP1A	hsa-miR-15b-5p	2280	21572407
FKBP1A	hsa-miR-375	2280	22291592
FKBP1A	hsa-miR-410-3p	2280	22100165
FKBP1A	hsa-miR-497-5p	2280	23446348
FKBP1A	hsa-miR-6780b-5p	2280	21572407
FKBP1A	hsa-miR-103a-3p	2280	21572407
FKBP1A	hsa-miR-5692c	2280	22291592
FKBP1A	hsa-miR-433-3p	2280	22100165
FKBP1A	hsa-miR-4725-3p	2280	21572407
FKBP1A	hsa-miR-5692b	2280	21572407
FKBP1A	hsa-miR-561-5p	2280	22100165
FKBP1A	hsa-miR-6077	2280	22291592
KPNB1	hsa-miR-125b-5p	2280	22100165
KPNB1	hsa-miR-222-3p	2280	20215506
KPNB1	hsa-miR-181b-5p	2280	21572407
KPNB1	hsa-miR-7-5p	2280	21572407
KPNB1	hsa-miR-1296-5p	2280	22100165
KPNB1	hsa-miR-92a-3p	2280	22291592
KPNB1	hsa-miR-1236-3p	2280	23446348
KPNB1	hsa-miR-1229-3p	2280	20371350
KPNB1	hsa-miR-566	2280	21572407
KPNB1	hsa-miR-877-3p	2280	21572407
KPNB1	hsa-miR-4496	2280	22100165
KPNB1	hsa-miR-744-5p	2280	22291592
KPNB1	hsa-miR-525-3p	2280	23446348
KPNB1	hsa-miR-455-3p	2280	21572407
KPNB1	hsa-miR-524-3p	2280	21572407
KPNB1	hsa-miR-766-3p	2280	22100165
KPNB1	hsa-miR-4484	2280	22291592
KPNB1	hsa-miR-615-3p	2280	23446348
KPNB1	hsa-miR-30d-5p	3837	23622248
KPNB1	hsa-miR-484	3837	23622248
KPNB1	hsa-miR-320a	3837	23622248
KPNB1	hsa-miR-149-5p	3837	23622248
KPNB1	hsa-miR-128-3p	3837	23622248
MYCBP2	hsa-miR-15b-5p	3837	23622248
MYCBP2	hsa-miR-183-5p	3837	23622248
MYCBP2	hsa-miR-148a-3p	3837	23622248
MYCBP2	hsa-miR-21-5p	3837	22291592
MYCBP2	hsa-miR-196a-5p	3837	23622248
MYCBP2	hsa-miR-17-5p	3837	22291592
MYCBP2	hsa-miR-377-3p	3837	23622248
MYCBP2	hsa-miR-487a-3p	3837	22291592
MYCBP2	hsa-miR-493-3p	3837	23622248
MYCBP2	hsa-miR-6083	3837	22291592
MYCBP2	hsa-miR-4795-3p	3837	23622248
MYCBP2	hsa-miR-496	3837	22291592
MYCBP2	hsa-miR-4742-3p	3837	23622248
MYCBP2	hsa-miR-126-5p	3837	24132643
MYCBP2	hsa-miR-606	3837	23622248
NCOA5	hsa-miR-4284	3837	23622248
NCOA5	hsa-miR-24-3p	3837	23622248
NCOA5	hsa-miR-212-5p	3837	23622248
NCOA5	hsa-miR-4756-3p	23077	23622248
NCOA5	hsa-miR-3919	23077	23622248
NCOA5	hsa-miR-6813-3p	23077	23622248
NCOA5	hsa-let-7b-5p	23077	18591254
NCOA5	hsa-miR-8057	23077	23622248
NUP214	hsa-miR-218-5p	23077	23622248
NUP214	hsa-let-7b-5p	23077	24374217
NUP214	hsa-miR-6515-3p	23077	24374217
NUP214	hsa-miR-520f-5p	23077	24374217
NUP214	hsa-miR-193b-3p	23077	19536157
NUP214	hsa-miR-216b-5p	23077	19536157
NUP214	hsa-miR-331-3p	23077	19536157
NUP214	hsa-miR-618	23077	19536157
NUP214	hsa-miR-328-3p	23077	19536157
NUP214	hsa-miR-548c-3p	23077	19536157
NUP214	hsa-miR-149-5p	57727	24398324
NUP214	hsa-miR-1236-3p	57727	24398324
NUP214	hsa-miR-15b-5p	57727	24398324
NUP214	hsa-miR-6847-3p	57727	24398324
NUP214	hsa-miR-22-3p	57727	24398324
NUP214	hsa-miR-767-3p	57727	24398324
NUP214	hsa-miR-20a-5p	57727	23622248
NUP54	hsa-miR-518a-5p	57727	24398324
NUP54	hsa-miR-519d-5p	8021	23212916
NUP54	hsa-miR-7156-5p	8021	23622248
NUP54	hsa-miR-4652-3p	8021	23824327
NUP54	hsa-miR-5007-3p	8021	23824327
NUP54	hsa-miR-4762-5p	8021	23622248
NUP54	hsa-miR-4273	8021	23824327
NUP54	hsa-miR-4677-5p	8021	18668040
NUP54	hsa-miR-376a-2-5p	8021	23622248
NUP54	hsa-miR-527	8021	23824327
NUP54	hsa-miR-1279	8021	23622248
NUP54	hsa-miR-3973	8021	23824327
NUP54	hsa-miR-205-3p	8021	23622248
NUP54	hsa-miR-455-5p	8021	23824327
NUP54	hsa-miR-19b-3p	8021	23622248
NUP54	hsa-miR-19a-3p	8021	23824327
NUP54	hsa-miR-4699-3p	8021	23622248
NUP54	hsa-miR-24-3p	8021	23824327
NUP54	hsa-miR-890	8021	23622248
NUP54	hsa-miR-484	53371	20371350
NUP54	hsa-miR-519e-5p	53371	23708386
NUP54	hsa-miR-6739-3p	53371	23446348
NUP54	hsa-miR-515-5p	53371	21572407
NUP54	hsa-miR-375	53371	20371350
NUP54	hsa-miR-4480	53371	23708386
NUP54	hsa-miR-5695	53371	23446348
NUP62	hsa-miR-3187-3p	53371	21572407
NUP62	hsa-miR-18a-3p	53371	20371350
NUP62	hsa-miR-4436b-3p	53371	23446348
NUP62	hsa-miR-4435	53371	21572407
NUP62	hsa-miR-324-3p	53371	20371350
NUP62	hsa-miR-5688	53371	23446348
NUP62	hsa-miR-588	53371	21572407
NUP62	hsa-miR-1913	53371	20371350
NUP62	hsa-miR-495-3p	53371	23446348
NUP62	hsa-miR-4701-5p	53371	21572407
NUP62	hsa-miR-378a-5p	53371	20371350
NUP62	hsa-miR-548s	53371	23446348
NUP62	hsa-miR-452-3p	53371	21572407
NUP62	hsa-miR-4707-3p	53371	20371350
NUP62	hsa-miR-155-5p	53371	23446348
NUP62	hsa-miR-6821-3p	53371	21572407
NUP62	hsa-miR-1914-5p	53371	20371350
NUP62	hsa-miR-6131	53371	23446348
NUP62	hsa-miR-6790-3p	53371	21572407
NUP62	hsa-miR-1224-5p	53371	20371350
NUP62	hsa-miR-125a-3p	53371	23446348
NUP62	hsa-miR-4755-3p	53371	21572407
NUP62	hsa-miR-93-3p	53371	23446348
NUP62	hsa-miR-615-3p	53371	21572407
NUP62	hsa-miR-3607-5p	53371	22473208
NUP62	hsa-miR-3663-5p	53371	23446348
NUP62	hsa-miR-186-5p	53371	21572407
NUP62	hsa-miR-6879-5p	53371	19748357
NUP62	hsa-miR-34a-5p	53371	22473208
NUP62	hsa-miR-7843-5p	53371	23446348
NUP62	hsa-miR-6848-3p	53371	21572407
NUP62	hsa-miR-6735-5p	53371	20371350
NUP62	hsa-miR-6843-3p	53371	23708386
NUP62	hsa-miR-4632-5p	53371	23446348
NUP98	hsa-miR-6894-3p	53371	23446348
NUP98	hsa-miR-5591-5p	53371	21572407
NUP98	hsa-miR-644a	53371	20371350
NUP98	hsa-miR-4300	53371	23708386
NUP98	hsa-miR-663b	53371	23446348
NUP98	hsa-miR-6090	53371	23446348
NUP98	hsa-miR-4529-5p	53371	21572407
NUP98	hsa-miR-6506-5p	53371	20371350
NUP98	hsa-miR-93-5p	53371	23708386
NUP98	hsa-miR-18b-3p	53371	23446348
NUP98	hsa-miR-619-5p	53371	21572407
NUP98	hsa-miR-519d-3p	53371	21572407
NUP98	hsa-miR-4324	53371	20371350
NUP98	hsa-miR-3192-5p	53371	23708386
NUP98	hsa-miR-20b-5p	53371	23446348
NUP98	hsa-miR-652-3p	53371	21572407
NUP98	hsa-miR-1279	23636	23824327
NUP98	hsa-miR-4646-5p	23636	19536157
NUP98	hsa-miR-17-5p	23636	23446348
NUP98	hsa-miR-18a-3p	23636	23824327
NUP98	hsa-miR-98-5p	23636	19536157
NUP98	hsa-miR-3934-5p	23636	23446348
NUP98	hsa-miR-204-3p	23636	23824327
NUP98	hsa-miR-149-5p	23636	19536157
NUP98	hsa-miR-6827-5p	23636	23446348
NUP98	hsa-miR-1226-3p	23636	23824327
NUP98	hsa-miR-330-5p	23636	19536157
NUP98	hsa-miR-30a-3p	23636	23824327
NUP98	hsa-miR-4314	23636	19536157
NUP98	hsa-miR-3651	23636	23824327
NUP98	hsa-miR-326	23636	19536157
NUP98	hsa-miR-16-5p	23636	18668040
NUP98	hsa-miR-3156-3p	23636	23824327
NUP98	hsa-miR-129-2-3p	23636	19536157
NUP98	hsa-miR-3607-5p	23636	23622248
NUP98	hsa-miR-20a-5p	23636	23824327
NUP98	hsa-miR-1260b	23636	19536157
NUP98	hsa-miR-129-1-3p	23636	23622248
NUP98	hsa-miR-4717-3p	23636	23824327
NUP98	hsa-miR-106b-5p	23636	23622248
NUP98	hsa-miR-4726-3p	23636	23824327
NUP98	hsa-miR-1260a	23636	23622248
NUP98	hsa-miR-6779-3p	23636	23824327
NUP98	hsa-miR-514a-5p	23636	23622248
NUP98	hsa-miR-7108-5p	23636	23824327
NUP98	hsa-miR-188-3p	23636	23824327
NUP98	hsa-miR-4687-5p	23636	23446348
NUP98	hsa-miR-3187-3p	23636	23824327
NUP98	hsa-miR-920	23636	23824327
NUP98	hsa-miR-3591-3p	23636	20371350
NUP98	hsa-miR-6514-3p	23636	23446348
NUP98	hsa-miR-6726-5p	23636	23824327
NUP98	hsa-miR-21-3p	23636	20371350
NUP98	hsa-miR-34a-5p	23636	23446348
NUPL1	hsa-miR-3919	23636	23824327
NUPL1	hsa-miR-512-3p	23636	23446348
NUPL1	hsa-let-7a-5p	23636	23824327
NUPL1	hsa-miR-4473	23636	23446348
NUPL1	hsa-miR-590-3p	4928	23313552
NUPL1	hsa-miR-4671-3p	4928	19536157
NUPL1	hsa-miR-373-3p	4928	23313552
NUPL1	hsa-miR-4756-3p	4928	19536157
NUPL1	hsa-miR-4775	4928	23313552
NUPL1	hsa-miR-5692a	4928	19536157
NUPL1	hsa-miR-548aw	4928	23313552
NUPL1	hsa-miR-3591-5p	4928	19536157
NUPL1	hsa-miR-375	4928	22473208
NUPL1	hsa-miR-3934-3p	4928	23313552
NUPL1	hsa-miR-193b-3p	4928	19536157
NUPL1	hsa-miR-1468-3p	4928	22473208
NUPL1	hsa-miR-181a-5p	4928	23313552
NUPL1	hsa-miR-548x-5p	4928	19536157
NUPL1	hsa-miR-93-5p	4928	22473208
NUPL1	hsa-miR-548g-5p	4928	23622248
NUPL1	hsa-miR-548f-5p	4928	23313552
NUPL1	hsa-miR-548aj-5p	4928	19536157
NUPL1	hsa-miR-520f-3p	4928	22473208
NUPL1	hsa-miR-423-3p	4928	23622248
NUPL1	hsa-miR-577	4928	19088304
NUPL1	hsa-miR-302c-3p	4928	23313552
NUPL1	hsa-let-7c-5p	4928	19536157
POLA1	hsa-miR-26b-5p	4928	23622248
POLA1	hsa-miR-6885-3p	4928	19536157
POLA1	hsa-miR-6882-3p	4928	23313552
POLA1	hsa-miR-193b-3p	4928	19536157
POLA1	hsa-miR-124-3p	4928	23622248
POLA2	hsa-miR-5581-5p	4928	19536157
POLA2	hsa-miR-383-3p	4928	23313552
POLA2	hsa-miR-3171	4928	19536157
POLA2	hsa-miR-6720-5p	4928	23622248
POLA2	hsa-miR-4297	4928	19536157
POLA2	hsa-miR-1265	4928	23313552
POLA2	hsa-miR-6512-3p	4928	19536157
POLA2	hsa-miR-6857-3p	4928	22473208
POLA2	hsa-miR-2392	4928	19536157
POLA2	hsa-miR-4252	4928	23313552
POLA2	hsa-miR-4513	4928	19536157
POLA2	hsa-miR-5684	4928	22473208
POLA2	hsa-miR-4793-3p	4928	23313552
POLA2	hsa-miR-6855-3p	4928	19536157
POLA2	hsa-miR-3149	4928	23313552
POLA2	hsa-miR-766-3p	4928	19536157
POLA2	hsa-miR-3117-5p	4928	23313552
POLA2	hsa-miR-297	4928	19536157
POLA2	hsa-miR-1292-3p	4928	23313552
POLA2	hsa-miR-6849-3p	4928	23313552
POLA2	hsa-miR-6730-3p	4928	19536157
POLA2	hsa-miR-675-3p	4928	23313552
POLA2	hsa-miR-3605-5p	4928	23313552
POLA2	hsa-miR-1273g-3p	4928	19536157
POLA2	hsa-miR-215-5p	4928	23313552
POLA2	hsa-miR-942-5p	4928	21566225
POLA2	hsa-miR-1185-2-3p	9818	22012620
POLA2	hsa-miR-4729	9818	22012620
POLA2	hsa-miR-3940-3p	9818	23622248
POLA2	hsa-miR-192-5p	9818	22012620
POLA2	hsa-miR-199b-5p	9818	22012620
POLA2	hsa-miR-1185-1-3p	9818	22012620
POLA2	hsa-miR-4666a-3p	9818	15685193
POLA2	hsa-miR-508-5p	9818	22012620
POLA2	hsa-miR-199a-5p	9818	22012620
POLA2	hsa-let-7f-2-3p	9818	22012620
POLA2	hsa-miR-381-3p	9818	22012620
POLA2	hsa-miR-4439	9818	22012620
POLA2	hsa-miR-4302	9818	20215506
POLA2	hsa-miR-4789-5p	9818	22012620
POLA2	hsa-miR-300	9818	20304954
POLA2	hsa-miR-3136-5p	9818	22012620
POLA2	hsa-miR-888-3p	9818	20371350
POLA2	hsa-miR-98-3p	9818	22012620
POLA2	hsa-miR-6862-5p	9818	20371350
POLA2	hsa-miR-5001-3p	9818	22012620
POLA2	hsa-let-7f-1-3p	9818	22012620
POLA2	hsa-miR-4253	9818	22012620
POLA2	hsa-miR-6820-3p	9818	22012620
POLA2	hsa-miR-7977	9818	23622248
POLA2	hsa-let-7b-3p	9818	22012620
POLA2	hsa-miR-3945	9818	22012620
POLA2	hsa-miR-3118	9818	23622248
POLA2	hsa-miR-24-3p	5422	19088304
POLA2	hsa-let-7a-3p	5422	19536157
POLA2	hsa-miR-3622b-5p	5422	19536157
POLA2	hsa-miR-134-5p	5422	20304954
POLA2	hsa-miR-4284	5422	18668037
POLA2	hsa-miR-145-3p	23649	23824327
POLA2	hsa-miR-7703	23649	23824327
PRIM1	hsa-miR-302d-3p	23649	23824327
PRIM1	hsa-let-7b-5p	23649	23824327
PRIM1	hsa-miR-6506-5p	23649	23824327
PRIM1	hsa-miR-5582-5p	23649	23824327
PRIM1	hsa-miR-302a-3p	23649	23824327
PRIM1	hsa-miR-888-3p	23649	23824327
PRIM1	hsa-miR-3622b-5p	23649	23824327
PRIM1	hsa-miR-4649-3p	23649	23824327
PRIM1	hsa-miR-6808-5p	23649	23824327
PRIM1	hsa-miR-302c-3p	23649	23824327
PRIM1	hsa-miR-30a-5p	23649	23824327
PRIM1	hsa-miR-619-5p	23649	23824327
PRIM1	hsa-miR-4482-5p	23649	23824327
PRIM1	hsa-miR-93-5p	23649	23824327
PRIM1	hsa-miR-606	23649	23824327
PRIM1	hsa-miR-7160-5p	23649	23824327
PRIM1	hsa-miR-4768-3p	23649	23824327
PRIM1	hsa-miR-4668-5p	23649	23824327
PRIM1	hsa-miR-302b-3p	23649	23824327
PRIM1	hsa-miR-215-5p	23649	23824327
PRIM1	hsa-miR-520h	23649	23824327
PRIM1	hsa-miR-3130-5p	23649	23824327
PRIM1	hsa-miR-526b-3p	23649	19074876
PRIM1	hsa-miR-197-3p	23649	23824327
PRIM1	hsa-miR-4722-5p	23649	23824327
PRIM1	hsa-miR-4478	23649	23824327
PRIM1	hsa-miR-4753-3p	23649	23824327
PRIM1	hsa-miR-4793-3p	23649	19074876
PRIM1	hsa-miR-192-5p	23649	23824327
PRIM1	hsa-miR-520g-3p	23649	23824327
PRIM1	hsa-miR-4438	23649	23824327
PRIM1	hsa-miR-519d-3p	23649	23824327
PRIM1	hsa-miR-6884-5p	23649	23824327
PRIM1	hsa-miR-4419b	23649	23824327
PRIM1	hsa-miR-130b-5p	23649	23824327
PRIM1	hsa-miR-1273g-3p	23649	23824327
PRIM1	hsa-miR-512-3p	23649	23824327
PRIM1	hsa-miR-3591-3p	23649	23824327
PRIM1	hsa-miR-20b-5p	23649	23824327
PRIM1	hsa-miR-485-5p	23649	23824327
PRIM1	hsa-miR-3929	23649	23824327
PRIM1	hsa-miR-3184-3p	23649	23824327
PRIM1	hsa-miR-3614-5p	23649	23824327
PRIM1	hsa-miR-520e	23649	23824327
PRIM1	hsa-miR-21-3p	23649	23824327
PRIM1	hsa-miR-20a-5p	23649	23824327
PRIM1	hsa-miR-6823-3p	23649	23824327
PRIM1	hsa-miR-940	23649	23824327
PRIM1	hsa-miR-4422	23649	23824327
PRIM1	hsa-miR-520d-3p	23649	23824327
PRIM1	hsa-miR-34a-5p	23649	23824327
PRIM1	hsa-miR-17-5p	23649	23824327
PRIM1	hsa-miR-1827	23649	23824327
PRIM1	hsa-miR-6893-5p	23649	23824327
PRIM1	hsa-miR-548e-5p	23649	23824327
PRIM1	hsa-miR-24-3p	23649	23824327
PRIM1	hsa-miR-520c-3p	23649	23824327
PRIM1	hsa-miR-3157-5p	23649	23824327
PRIM1	hsa-miR-106b-5p	5557	23446348
PRIM1	hsa-miR-665	5557	18668040
PRIM1	hsa-miR-2114-3p	5557	23313552
PRIM1	hsa-miR-5197-5p	5557	20371350
PRIM1	hsa-miR-520b	5557	23313552
PRIM1	hsa-miR-4474-5p	5557	22012620
PRIM1	hsa-miR-106a-5p	5557	21572407
PRIM1	hsa-miR-193b-3p	5557	23446348
PRIM1	hsa-miR-520a-3p	5557	21572407
PRIM1	hsa-miR-8086	5557	23446348
PRIM1	hsa-miR-6778-3p	5557	23446348
PRIM1	hsa-miR-5089-5p	5557	18668040
PRIM1	hsa-miR-7151-3p	5557	23313552
PRIM1	hsa-miR-373-3p	5557	20371350
PRIM1	hsa-miR-4755-3p	5557	23313552
PRIM1	hsa-miR-150-5p	5557	22012620
PRIM1	hsa-miR-4325	5557	21572407
PRIM1	hsa-miR-5095	5557	23446348
PRIM1	hsa-miR-372-3p	5557	23824327
PRIM1	hsa-miR-6821-3p	5557	23446348
PRIM1	hsa-miR-7107-5p	5557	23446348
PRIM1	hsa-miR-6807-5p	5557	19074876
PRIM1	hsa-miR-4269	5557	23313552
PRIM1	hsa-miR-302e	5557	20371350
PRIM1	hsa-miR-6790-3p	5557	23313552
PRIM1	hsa-miR-1234-3p	5557	23622248
PRIM1	hsa-miR-4455	5557	21572407
PRIM1	hsa-miR-16-5p	5557	23446348
PRIM1	hsa-miR-6715b-5p	5557	23824327
PRIM1	hsa-miR-3934-5p	5557	23446348
PRIM1	hsa-miR-6747-3p	5557	23446348
PRIM1	hsa-miR-5589-5p	5557	19074876
PRIM1	hsa-miR-15a-5p	5557	23313552
PRIM1	hsa-miR-500b-3p	5557	20371350
PRIM1	hsa-miR-764	5557	23313552
PRIM1	hsa-miR-186-3p	5557	21572407
PRIM1	hsa-miR-4731-5p	5557	23446348
PRIM1	hsa-miR-5003-5p	5557	23824327
PRIM1	hsa-miR-125a-3p	5557	23446348
PRIM1	hsa-miR-4252	5557	23446348
PRIM2	hsa-let-7g-5p	5557	23313552
PRIM2	hsa-miR-1273h-5p	5557	20371350
PRIM2	hsa-miR-6788-5p	5557	23313552
PRIM2	hsa-miR-30c-1-3p	5557	21572407
PRIM2	hsa-let-7f-5p	5557	23446348
PRIM2	hsa-miR-30c-2-3p	5557	23824327
PRIM2	hsa-miR-4266	5557	23446348
PRIM2	hsa-let-7e-5p	5557	23446348
PRIM2	hsa-miR-4478	5557	23313552
PRIM2	hsa-miR-4419b	5557	20371350
PRIM2	hsa-miR-6799-5p	5557	23313552
PRIM2	hsa-let-7d-5p	5557	21572407
PRIM2	hsa-miR-3929	5557	23446348
PRIM2	hsa-miR-6883-5p	5557	23824327
PRIM2	hsa-let-7c-5p	5557	23446348
PRIM2	hsa-miR-4779	5557	23446348
PRIM2	hsa-miR-6785-5p	5557	23313552
PRIM2	hsa-let-7b-5p	5557	21566225
PRIM2	hsa-miR-4695-5p	5557	23313552
PRIM2	hsa-miR-4728-5p	5557	21572407
PRIM2	hsa-let-7a-5p	5557	23446348
PRIM2	hsa-miR-890	5557	23824327
PRIM2	hsa-miR-149-3p	5557	23446348
PRIM2	hsa-miR-6884-5p	5557	23446348
PRIM2	hsa-miR-665	5557	19748357
PRIM2	hsa-miR-7106-5p	5557	23313552
PRIM2	hsa-miR-485-5p	5557	22012620
PRIM2	hsa-miR-887-5p	5557	23313552
PRIM2	hsa-miR-6894-5p	5557	23446348
PRIM2	hsa-miR-4487	5557	21572407
PRIM2	hsa-miR-6780a-5p	5557	23446348
PRIM2	hsa-miR-7160-5p	5557	23446348
PRIM2	hsa-miR-558	5557	23446348
PRIM2	hsa-miR-6779-5p	5557	23313552
PRIM2	hsa-miR-202-3p	5557	22012620
PRIM2	hsa-miR-3160-3p	5557	23313552
PRIM2	hsa-miR-3689c	5557	23446348
PRIM2	hsa-miR-98-5p	5557	21572407
PRIM2	hsa-miR-7162-3p	5557	23446348
PRIM2	hsa-miR-4500	5557	23446348
PRIM2	hsa-miR-6500-3p	5557	23446348
PRIM2	hsa-miR-3689b-3p	5557	20304954
PRIM2	hsa-miR-4458	5557	23313552
PRIM2	hsa-miR-3614-5p	5557	22012620
PRIM2	hsa-miR-3689a-3p	5557	23313552
PRIM2	hsa-let-7i-5p	5557	23446348
PRIM2	hsa-miR-30b-3p	5557	21572407
RAE1	hsa-miR-26b-5p	5557	23446348
RAE1	hsa-miR-361-5p	5557	23446348
RAE1	hsa-miR-185-5p	5557	23446348
RAE1	hsa-miR-15b-5p	5557	20371350
RAE1	hsa-miR-34a-5p	5557	23313552

## Sheet: Cluster 4
Gene	miRNA	EntrezID	PMID
AKAP9	hsa-miR-192-5p	10142	16822819
AKAP9	hsa-miR-21-5p	10142	19242418
CDK5RAP2	hsa-miR-1301-3p	55755	23622248
CDK5RAP2	hsa-miR-324-3p	55755	23622248
CDK5RAP2	hsa-miR-149-5p	55755	23622248
CEP135	hsa-miR-4716-5p	9662	24398324
CEP135	hsa-miR-4505	9662	23824327
CEP135	hsa-miR-4477a	9662	23313552
CEP135	hsa-miR-4257	9662	24398324
CEP135	hsa-miR-4430	9662	23824327
CEP135	hsa-miR-466	9662	23313552
CEP135	hsa-miR-6831-5p	9662	24398324
CEP135	hsa-miR-3652	9662	23824327
CEP135	hsa-miR-4699-3p	9662	23313552
CEP135	hsa-miR-3927-3p	9662	24398324
CEP135	hsa-miR-6778-3p	9662	23824327
CEP135	hsa-miR-135b-5p	9662	23824327
CEP135	hsa-miR-4458	9662	23313552
CEP135	hsa-miR-4789-5p	9662	24398324
CEP135	hsa-miR-6506-5p	9662	23824327
CEP135	hsa-miR-135a-5p	9662	23824327
CEP135	hsa-miR-98-5p	9662	23313552
CEP135	hsa-miR-3941	9662	24398324
CEP135	hsa-miR-619-5p	9662	23824327
CEP135	hsa-miR-96-3p	9662	23824327
CEP135	hsa-let-7a-5p	9662	23313552
CEP135	hsa-miR-6837-3p	9662	24398324
CEP135	hsa-miR-1976	9662	23824327
CEP135	hsa-miR-2681-3p	9662	23824327
CEP135	hsa-let-7b-5p	9662	23313552
CEP135	hsa-miR-216b-3p	9662	24398324
CEP135	hsa-miR-150-5p	9662	23824327
CEP135	hsa-miR-1278	9662	23824327
CEP135	hsa-let-7d-5p	9662	23313552
CEP135	hsa-miR-603	9662	24398324
CEP135	hsa-miR-6747-3p	9662	23824327
CEP135	hsa-miR-1183	9662	23824327
CEP135	hsa-let-7e-5p	9662	23313552
CEP135	hsa-miR-362-3p	9662	24398324
CEP135	hsa-miR-6727-3p	9662	23824327
CEP135	hsa-miR-4643	9662	23824327
CEP135	hsa-miR-5010-3p	9662	23313552
CEP135	hsa-let-7f-5p	9662	24398324
CEP135	hsa-miR-329-3p	9662	24398324
CEP135	hsa-miR-4722-3p	9662	23824327
CEP135	hsa-miR-4789-3p	9662	23824327
CEP135	hsa-miR-592	9662	23313552
CEP135	hsa-let-7g-5p	9662	24398324
CEP135	hsa-miR-497-3p	9662	24398324
CEP135	hsa-miR-6814-5p	9662	23824327
CEP135	hsa-miR-6507-5p	9662	23824327
CEP135	hsa-miR-3912-5p	9662	23313552
CEP135	hsa-miR-4500	9662	24398324
CEP135	hsa-miR-5089-5p	9662	24398324
CEP135	hsa-miR-4669	9662	23824327
CEP135	hsa-let-7i-5p	9662	19536157
CEP135	hsa-miR-6842-3p	9662	24398324
CEP135	hsa-miR-5571-5p	9662	24398324
CEP135	hsa-miR-3657	9662	23824327
CEP135	hsa-let-7c-5p	9662	23824327
CEP135	hsa-miR-4279	9662	19536157
CEP135	hsa-miR-4726-3p	9662	24398324
CEP135	hsa-miR-4650-3p	9662	24398324
CEP135	hsa-miR-5787	9662	23824327
CEP350	hsa-miR-527	9662	23824327
CEP350	hsa-miR-3658	9662	19536157
CEP350	hsa-miR-19b-3p	9662	24398324
CEP350	hsa-miR-30a-5p	9662	23824327
CEP350	hsa-miR-616-3p	9857	21572407
CEP350	hsa-miR-30c-5p	9857	21572407
CEP350	hsa-miR-1468-3p	9857	20371350
CEP350	hsa-miR-30d-5p	9857	22473208
CEP350	hsa-miR-548f-5p	9857	21572407
CEP350	hsa-miR-30b-5p	9857	22473208
CEP350	hsa-miR-548g-5p	9857	21572407
CEP350	hsa-miR-30e-5p	9857	22473208
CEP350	hsa-miR-548x-5p	9857	21572407
CEP350	hsa-miR-4289	9857	22473208
CEP350	hsa-miR-19a-3p	9857	21572407
CEP350	hsa-miR-548aj-5p	9857	22473208
CEP350	hsa-miR-4698	9857	21572407
CEP350	hsa-miR-548aw	9857	23446348
CEP350	hsa-miR-4426	9857	21572407
CEP350	hsa-miR-4647	9857	23446348
CEP350	hsa-miR-4662b	9857	21572407
CEP350	hsa-miR-153-3p	9857	23446348
CEP350	hsa-miR-1229-3p	9857	21572407
CEP350	hsa-miR-648	9857	23446348
CEP350	hsa-miR-518a-5p	9857	21572407
CEP350	hsa-miR-3606-5p	9857	23446348
CEP68	hsa-miR-520h	9857	21572407
CEP68	hsa-miR-520g-3p	9857	23446348
CEP68	hsa-miR-3973	9857	21572407
CEP68	hsa-miR-8054	9857	23446348
CEP68	hsa-miR-548k	9857	21572407
CEP68	hsa-miR-548av-5p	9857	23446348
CEP68	hsa-miR-513c-3p	9857	21572407
CEP68	hsa-miR-513a-3p	9857	21572407
CEP68	hsa-miR-3606-3p	9857	23622248
CEP68	hsa-miR-29c-3p	9857	23446348
FGFR1OP	hsa-miR-6877-5p	9857	21572407
FGFR1OP	hsa-miR-93-5p	9857	21572407
FGFR1OP	hsa-miR-4722-3p	9857	22473208
FGFR1OP	hsa-miR-454-3p	9857	23446348
FGFR1OP	hsa-miR-6811-5p	9857	21572407
FGFR1OP	hsa-miR-887-5p	9857	21572407
FGFR1OP	hsa-miR-6799-5p	9857	22473208
FGFR1OP	hsa-miR-526b-3p	9857	23446348
FGFR1OP	hsa-miR-340-5p	23177	23824327
FGFR1OP	hsa-miR-4295	23177	23824327
FGFR1OP	hsa-miR-6511b-5p	23177	23824327
FGFR1OP	hsa-miR-3913-5p	23177	23824327
FGFR1OP	hsa-miR-6883-5p	23177	23824327
FGFR1OP	hsa-miR-519d-3p	23177	23824327
FGFR1OP	hsa-miR-5590-3p	23177	23824327
FGFR1OP	hsa-miR-3666	23177	23824327
FGFR1OP	hsa-miR-365b-5p	23177	23824327
FGFR1OP	hsa-miR-3122	23177	20371350
FGFR1OP	hsa-miR-6785-5p	11116	23824327
FGFR1OP	hsa-miR-20b-5p	11116	20371350
FGFR1OP	hsa-miR-142-5p	11116	23824327
FGFR1OP	hsa-miR-301a-3p	11116	20371350
FGFR1OP	hsa-miR-451b	11116	23824327
FGFR1OP	hsa-miR-365a-5p	11116	23824327
FGFR1OP	hsa-miR-450a-1-3p	11116	23824327
FGFR1OP	hsa-miR-6780a-5p	11116	20371350
FGFR1OP	hsa-miR-4728-5p	11116	21572407
FGFR1OP	hsa-miR-20a-5p	11116	20371350
FGFR1OP	hsa-miR-32-3p	11116	20371350
FGFR1OP	hsa-miR-130b-3p	11116	23824327
FGFR1OP	hsa-miR-3670	11116	23824327
FGFR1OP	hsa-miR-8052	11116	23824327
FGFR1OP	hsa-miR-6779-5p	11116	20371350
FGFR1OP	hsa-miR-149-3p	11116	21572407
FGFR1OP	hsa-miR-17-5p	11116	20371350
FGFR1OP	hsa-miR-651-3p	11116	20371350
FGFR1OP	hsa-miR-130a-3p	11116	23824327
FGFR1OP	hsa-miR-3199	11116	23824327
FGFR1OP	hsa-miR-3689c	11116	23824327
FGFR1OP	hsa-miR-6868-3p	11116	20371350
FGFR1OP	hsa-miR-7106-5p	11116	21572407
FGFR1OP	hsa-miR-106b-5p	11116	20371350
FGFR1OP	hsa-miR-583	11116	20371350
FGFR1OP	hsa-miR-519c-3p	11116	23313552
FGFR1OP	hsa-miR-1288-3p	11116	23824327
FGFR1OP	hsa-miR-3689b-3p	11116	23824327
FGFR1OP	hsa-miR-6881-3p	11116	23824327
FGFR1OP	hsa-miR-5787	11116	23824327
FGFR1OP	hsa-miR-106a-5p	11116	20371350
FGFR1OP	hsa-miR-527	11116	21572407
FGFR1OP	hsa-miR-548aw	11116	20371350
FGFR1OP	hsa-miR-519b-3p	11116	20371350
FGFR1OP	hsa-miR-6778-3p	11116	23313552
FGFR1OP	hsa-miR-3689a-3p	11116	23824327
FGFR1OP	hsa-miR-6780a-3p	11116	23824327
FGFR1OP	hsa-miR-4505	11116	23824327
FGFR1OP	hsa-miR-548ah-5p	11116	20371350
FGFR1OP	hsa-miR-518a-5p	11116	21572407
FGFR1OP	hsa-miR-19b-3p	11116	20371350
FGFR1OP	hsa-miR-519a-3p	11116	20371350
FGFR1OP	hsa-miR-1205	11116	23824327
FGFR1OP	hsa-miR-30b-3p	11116	23824327
FGFR1OP	hsa-miR-7111-3p	11116	19536157
FGFR1OP	hsa-miR-6884-5p	11116	23824327
FGFR1OP	hsa-miR-3609	11116	20371350
FGFR1OP	hsa-miR-19a-3p	11116	21572407
FGFR1OP	hsa-miR-4740-3p	11116	20371350
FGFR1OP	hsa-miR-1273h-5p	11116	20371350
FGFR1OP	hsa-miR-130b-5p	11116	23824327
FGFR1OP	hsa-miR-485-5p	11116	23824327
FGFR1OP	hsa-miR-891b	11116	19536157
FGFR1OP	hsa-miR-6715b-5p	11116	23824327
FGFR1OP	hsa-miR-6788-5p	11116	20371350
FGFR1OP	hsa-miR-3667-3p	11116	21572407
FGFR1OP	hsa-miR-383-3p	11116	20371350
FGFR1OP	hsa-miR-1468-3p	11116	20371350
FGFR1OP	hsa-miR-4269	11116	23824327
FGFR1OP	hsa-miR-30c-2-3p	11116	23824327
FGFR1OP	hsa-miR-6734-3p	11116	19536157
FGFR1OP	hsa-miR-4279	11116	23824327
FGFR1OP	hsa-miR-548x-5p	11116	20371350
FGFR1OP	hsa-miR-3942-3p	11116	21572407
FGFR1OP	hsa-miR-509-5p	11116	20371350
FGFR1OP	hsa-miR-30c-1-3p	11116	20371350
FGFR1OP	hsa-miR-877-3p	11116	23824327
FGFR1OP	hsa-miR-1976	11116	23824327
FGFR1OP	hsa-miR-548g-5p	11116	19536157
FGFR1OP	hsa-miR-4696	11116	23824327
FGFR1OP	hsa-miR-4418	11116	20371350
FGFR1OP	hsa-miR-192-5p	11116	20371350
FGFR1OP	hsa-miR-7977	11116	23824327
FGFR1OP	hsa-miR-6747-3p	11116	23824327
FGFR1OP	hsa-miR-548f-5p	11116	19536157
FGFR1OP	hsa-miR-205-3p	11116	23824327
FGFR1OP	hsa-miR-509-3-5p	11116	20371350
FGFR1OP	hsa-miR-6781-5p	11116	23824327
FGFR1OP	hsa-miR-4796-3p	11116	23824327
FGFR1OP	hsa-miR-6727-3p	11116	19536157
FGFR1OP	hsa-miR-548aj-5p	11116	23824327
FGFR1OP	hsa-miR-6502-3p	11116	20371350
FGFR1OP	hsa-miR-6513-5p	11116	23824327
GSK3A	hsa-miR-744-5p	11116	23824327
GSK3A	hsa-miR-149-5p	11116	23313552
GSK3A	hsa-let-7c-5p	11116	23824327
GSK3A	hsa-let-7b-5p	11116	19536157
MIB1	hsa-miR-3619-3p	11116	23824327
MIB1	hsa-miR-195-5p	11116	20371350
MIB1	hsa-miR-3140-3p	11116	23824327
MIB1	hsa-miR-15b-5p	11116	23824327
MIB1	hsa-miR-4700-3p	11116	23824327
MIB1	hsa-miR-15a-5p	11116	19536157
MIB1	hsa-miR-21-5p	11116	23824327
MIB1	hsa-miR-215-5p	11116	20371350
MIB1	hsa-miR-192-5p	11116	23824327
MIB1	hsa-miR-335-3p	11116	23824327
MIB1	hsa-miR-193b-3p	11116	19074876
MIB1	hsa-miR-889-3p	11116	23824327
MIB1	hsa-let-7b-5p	11116	23824327
MIB1	hsa-miR-5579-5p	11116	20371350
MIB1	hsa-let-7a-5p	11116	23824327
MIB1	hsa-miR-590-3p	11116	23824327
MIB1	hsa-miR-16-5p	11116	23824327
MIB1	hsa-miR-5583-3p	11116	20371350
MIB1	hsa-miR-4753-3p	11116	23824327
MIB1	hsa-miR-374a-5p	11116	20371350
MIB1	hsa-miR-4517	11116	23824327
MIB1	hsa-miR-103a-3p	11116	23824327
MIB1	hsa-miR-1236-3p	11116	23824327
MIB1	hsa-miR-30d-5p	2931	23622248
MIB1	hsa-miR-6515-3p	2931	23622248
MIB1	hsa-miR-30e-5p	2931	23622248
MIB1	hsa-miR-6885-3p	2931	23622248
MIB1	hsa-miR-4636	57534	22012620
MIB1	hsa-miR-30c-5p	57534	22473208
MIB1	hsa-miR-210-3p	57534	22012620
MIB1	hsa-miR-7151-3p	57534	22473208
MIB1	hsa-miR-541-5p	57534	22012620
MIB1	hsa-miR-30b-5p	57534	22473208
MIB1	hsa-miR-5095	57534	18591254
MIB1	hsa-miR-30a-5p	57534	19074876
PCM1	hsa-miR-33a-5p	57534	19074876
PCNT	hsa-miR-4762-5p	57534	21572407
PCNT	hsa-miR-5584-5p	57534	23622248
PCNT	hsa-miR-7-2-3p	57534	21572407
PCNT	hsa-miR-7-1-3p	57534	23622248
PCNT	hsa-miR-670-3p	57534	21572407
PCNT	hsa-miR-155-5p	57534	23622248
PCNT	hsa-miR-30a-5p	57534	21572407
PCNT	hsa-miR-615-3p	57534	22473208
PCNT	hsa-miR-484	57534	21572407
PCNT	hsa-miR-30e-5p	57534	23824327
PCNT	hsa-miR-1238-3p	57534	22473208
PCNT	hsa-miR-26b-5p	57534	21572407
PCNT	hsa-miR-30b-5p	57534	20371350
PCNT	hsa-miR-4668-5p	57534	23824327
PCNT	hsa-miR-193b-3p	57534	22473208
PCNT	hsa-miR-222-3p	57534	20371350
PCNT	hsa-miR-6124	57534	23824327
PCNT	hsa-miR-3148	57534	22473208
PCNT	hsa-miR-627-3p	57534	22012620
PDE4DIP	hsa-miR-670-3p	57534	23824327
PDE4DIP	hsa-miR-620	57534	22473208
PDE4DIP	hsa-miR-582-5p	57534	19826008
PDE4DIP	hsa-miR-6758-5p	57534	22012620
PDE4DIP	hsa-miR-3618	57534	24374217
PDE4DIP	hsa-miR-4465	57534	22473208
PDE4DIP	hsa-miR-1270	57534	22012620
PDE4DIP	hsa-miR-139-5p	57534	22473208
PDE4DIP	hsa-miR-26b-5p	5108	23622248
PDE4DIP	hsa-miR-6856-5p	5116	23824327
PDE4DIP	hsa-miR-4531	5116	23824327
PDE4DIP	hsa-miR-26a-5p	5116	23824327
PDE4DIP	hsa-miR-5703	5116	23824327
PDE4DIP	hsa-miR-1297	5116	23824327
PDE4DIP	hsa-miR-4516	5116	18668040
PDE4DIP	hsa-miR-505-3p	5116	18668040
PDE4DIP	hsa-miR-3667-3p	5116	23622248
PDE4DIP	hsa-miR-4434	5116	23622248
PDE4DIP	hsa-miR-92a-3p	5116	23622248
PDE4DIP	hsa-miR-6734-3p	5116	23824327
PDE4DIP	hsa-miR-539-5p	5116	19088304
PDE4DIP	hsa-let-7a-5p	5116	23622248
PDE4DIP	hsa-miR-660-3p	5116	23824327
PDE4DIP	hsa-miR-432-5p	5116	20304954
PDE4DIP	hsa-miR-5193	5116	23622248
PDE4DIP	hsa-miR-3976	5116	23824327
PDE4DIP	hsa-miR-6513-3p	5116	23824327
PDE4DIP	hsa-miR-3121-3p	5116	23824327
PDE4DIP	hsa-miR-452-3p	9659	19536157
PDE4DIP	hsa-miR-8079	9659	23592263
PDE4DIP	hsa-miR-1245a	9659	23824327
PDE4DIP	hsa-miR-493-3p	9659	23706177
PDE4DIP	hsa-miR-3614-3p	9659	23706177
PRKACA	hsa-miR-331-3p	9659	19536157
PRKACA	hsa-miR-365a-3p	9659	23592263
PRKACA	hsa-miR-22-3p	9659	23824327
PRKACA	hsa-miR-744-5p	9659	23706177
PRKACA	hsa-miR-196b-5p	9659	19536157
PRKAR2A	hsa-miR-4524b-5p	9659	22012620
PRKAR2A	hsa-miR-16-5p	9659	23592263
PRKAR2A	hsa-miR-497-5p	9659	23824327
PRKAR2A	hsa-miR-6758-5p	9659	19536157
PRKAR2A	hsa-miR-6749-3p	9659	22012620
PRKAR2A	hsa-miR-30b-3p	9659	23592263
PRKAR2A	hsa-miR-4524a-5p	9659	19536157
PRKAR2A	hsa-miR-6856-5p	9659	23592263
PRKAR2A	hsa-miR-4437	9659	23622248
PRKAR2A	hsa-miR-6788-5p	9659	19536157
PRKAR2A	hsa-miR-646	9659	23592263
PRKAR2A	hsa-miR-769-3p	9659	23622248
PRKAR2A	hsa-miR-6838-5p	9659	19536157
PRKAR2A	hsa-miR-6815-3p	9659	23592263
PRKAR2A	hsa-miR-30c-2-3p	9659	23622248
PRKAR2A	hsa-miR-503-5p	9659	19536157
PRKAR2A	hsa-miR-1260b	9659	23592263
PRKAR2A	hsa-miR-15a-5p	9659	19536157
PRKAR2A	hsa-miR-378g	9659	23592263
PRKAR2A	hsa-miR-30c-1-3p	9659	23824327
PRKAR2A	hsa-miR-451b	9659	19536157
PRKAR2A	hsa-miR-424-5p	9659	23592263
PRKAR2A	hsa-miR-532-3p	9659	22012620
PRKAR2A	hsa-miR-6864-3p	9659	23592263
PRKAR2A	hsa-miR-3672	9659	23824327
PRKAR2A	hsa-miR-6859-5p	9659	19536157
PRKAR2A	hsa-miR-4772-3p	9659	22012620
PRKAR2A	hsa-miR-195-5p	9659	23592263
PRKAR2A	hsa-miR-6742-3p	9659	23706177
PRKAR2A	hsa-miR-4425	9659	19536157
PRKAR2A	hsa-miR-3916	9659	22012620
PRKAR2A	hsa-miR-1304-3p	9659	24374217
PRKAR2A	hsa-miR-15b-5p	9659	19536157
PRKAR2A	hsa-miR-6852-5p	9659	22012620
PRKAR2A	hsa-miR-92a-1-5p	9659	23824327
PRKAR2A	hsa-miR-197-3p	5566	23622248
PRKAR2A	hsa-miR-3125	5566	23622248
PRKAR2A	hsa-miR-4726-3p	5566	20371350
PRKAR2A	hsa-miR-939-3p	5566	23622248
PRKAR2A	hsa-miR-6086	5566	23622248
PRKAR2A	hsa-miR-6764-5p	5576	21572407
PRKAR2A	hsa-miR-548e-5p	5576	20371350
PRKAR2A	hsa-miR-377-5p	5576	23592263
PRKAR2A	hsa-miR-1915-3p	5576	20371350
PRKAR2A	hsa-miR-887-5p	5576	23446348
PRKAR2A	hsa-miR-655-5p	5576	23824327
PRKAR2A	hsa-miR-155-5p	5576	23446348
PRKAR2A	hsa-miR-6840-3p	5576	21572407
PRKAR2A	hsa-miR-6780a-5p	5576	20371350
PRKAR2A	hsa-miR-769-5p	5576	23592263
PRKAR2A	hsa-let-7b-5p	5576	23446348
PRKAR2A	hsa-miR-6777-3p	5576	23824327
PRKAR2A	hsa-miR-6779-5p	5576	23446348
PRKAR2A	hsa-miR-4786-5p	5576	21572407
PRKAR2A	hsa-miR-6890-3p	5576	20371350
PRKAR2A	hsa-miR-3689c	5576	23592263
PRKAR2A	hsa-miR-7162-3p	5576	23622248
PRKAR2A	hsa-miR-4674	5576	23446348
PRKAR2A	hsa-miR-3689b-3p	5576	23824327
PRKAR2A	hsa-miR-544b	5576	23446348
PRKAR2A	hsa-miR-6783-3p	5576	21572407
PRKAR2A	hsa-miR-3689a-3p	5576	20371350
PRKAR2A	hsa-miR-103a-3p	5576	23592263
PRKAR2A	hsa-miR-1343-3p	5576	23622248
PRKAR2A	hsa-miR-1273h-5p	5576	23446348
PRKAR2B	hsa-miR-590-3p	5576	23824327

## Sheet: Cluster 5
Gene	miRNA	EntrezID	MIMATid	PMID
AGPS	hsa-miR-5195-3p	8540	MIMAT0021127	23313552
AGPS	hsa-miR-362-3p	8540	MIMAT0004683	23446348
AGPS	hsa-miR-145-5p	8540	MIMAT0000437	23313552
AGPS	hsa-miR-4709-3p	8540	MIMAT0019812	22100165
AGPS	hsa-miR-329-3p	8540	MIMAT0001629	23446348
AGPS	hsa-miR-1825	8540	MIMAT0006765	23313552
AGPS	hsa-miR-203b-3p	8540	MIMAT0019814	22100165
AGPS	hsa-miR-603	8540	MIMAT0021127	23446348
AGPS	hsa-miR-190a-3p	8540	MIMAT0003271	23824327
AGPS	hsa-miR-7158-3p	8540	MIMAT0004683	23824327
AGPS	hsa-miR-5689	8540	MIMAT0026482	21572407
AGPS	hsa-miR-4635	8540	MIMAT0028227	22100165
AGPS	hsa-miR-335-3p	8540	MIMAT0000437	23446348
AGPS	hsa-miR-5011-5p	8540	MIMAT0001629	23824327
AGPS	hsa-miR-3125	8540	MIMAT0022481	21572407
AGPS	hsa-miR-6859-5p	8540	MIMAT0019692	22100165
AGPS	hsa-miR-3978	8540	MIMAT0004703	23824327
AGPS	hsa-miR-5580-3p	8540	MIMAT0021045	21572407
AGPS	hsa-miR-3916	8540	MIMAT0014988	22100165
AGPS	hsa-miR-6516-3p	8540	MIMAT0027618	22100165
AGPS	hsa-miR-4643	8540	MIMAT0019363	23824327
AGPS	hsa-miR-4261	8540	MIMAT0022274	21572407
AGPS	hsa-miR-1277-5p	8540	MIMAT0026482	23446348
AGPS	hsa-miR-3613-3p	8540	MIMAT0018190	22100165
AGPS	hsa-miR-494-3p	8540	MIMAT0030418	23824327
AGPS	hsa-miR-4789-5p	8540	MIMAT0019703	21572407
AGPS	hsa-miR-98-5p	8540	MIMAT0022481	23446348
AGPS	hsa-miR-3941	8540	MIMAT0016890	23824327
GOLGA2	hsa-miR-302d-3p	8540	MIMAT0022724	21572407
GOLGA2	hsa-miR-6504-3p	8540	MIMAT0026482	23824327
GOLGA2	hsa-miR-302c-3p	8540	MIMAT0021045	23446348
GOLGA2	hsa-miR-5089-5p	8540	MIMAT0017991	23824327
GOLGA2	hsa-miR-3622a-5p	8540	MIMAT0002816	21572407
GOLGA2	hsa-miR-6778-3p	8540	MIMAT0022481	23824327
GOLGA2	hsa-miR-302b-3p	8540	MIMAT0022274	23446348
GOLGA2	hsa-miR-4715-3p	8540	MIMAT0021045	23824327
GOLGA2	hsa-miR-4438	8540	MIMAT0019703	23446348
GOLGA2	hsa-miR-5589-5p	8540	MIMAT0019703	23824327
GOLGA2	hsa-miR-302a-3p	8540	MIMAT0022724	23446348
GOLGA2	hsa-miR-7151-3p	8540	MIMAT0022724	23824327
GOLGA2	hsa-miR-4731-5p	8540	MIMAT0019959	23446348
GOLGA2	hsa-miR-93-5p	8540	MIMAT0000096	19088304
GOLGA2	hsa-miR-5095	8540	MIMAT0026482	23313552
GOLGA2	hsa-miR-150-5p	8540	MIMAT0019959	23824327
GOLGA2	hsa-miR-526b-3p	8540	MIMAT0018357	23446348
GOLGA2	hsa-miR-1227-3p	8540	MIMAT0021045	23313552
GOLGA2	hsa-miR-186-3p	8540	MIMAT0018357	23824327
GOLGA2	hsa-miR-519d-3p	8540	MIMAT0002816	23446348
GOLGA2	hsa-miR-512-3p	8540	MIMAT0022724	23313552
GOLGA2	hsa-miR-20b-5p	8540	MIMAT0003271	23446348
GOLGA2	hsa-miR-6506-5p	2801	MIMAT0000718	19536157
GOLGA2	hsa-miR-520e	2801	MIMAT0025465	23824327
GOLGA2	hsa-miR-20a-5p	2801	MIMAT0000717	19536157
GOLGA2	hsa-miR-619-5p	2801	MIMAT0021081	23824327
GOLGA2	hsa-miR-520d-3p	2801	MIMAT0018003	23824327
GOLGA2	hsa-miR-17-5p	2801	MIMAT0027457	19536157
GOLGA2	hsa-miR-6747-3p	2801	MIMAT0000715	19536157
GOLGA2	hsa-miR-520c-3p	2801	MIMAT0019825	23824327
GOLGA2	hsa-miR-106b-5p	2801	MIMAT0018956	23824327
GOLGA2	hsa-miR-6727-3p	2801	MIMAT0022297	19536157
GOLGA2	hsa-miR-520b	2801	MIMAT0000684	19536157
GOLGA2	hsa-miR-106a-5p	2801	MIMAT0028213	23824327
GOLGA2	hsa-miR-4722-3p	2801	MIMAT0019853	19536157
GOLGA2	hsa-miR-412-3p	2801	MIMAT0000093	19536157
GOLGA2	hsa-miR-520a-3p	2801	MIMAT0020600	23824327
GOLGA2	hsa-miR-548t-5p	2801	MIMAT0000451	19536157
GOLGA2	hsa-miR-4740-3p	2801	MIMAT0002836	19536157
GOLGA2	hsa-miR-373-3p	2801	MIMAT0005580	23824327
GOLGA2	hsa-miR-548az-5p	2801	MIMAT0004612	19536157
GOLGA2	hsa-miR-6715b-5p	2801	MIMAT0002853	19536157
GOLGA2	hsa-miR-372-3p	2801	MIMAT0027457	23824327
GOLGA2	hsa-miR-4269	2801	MIMAT0002823	19536157
GOLGA2	hsa-miR-615-3p	2801	MIMAT0001413	19536157
GOLGA2	hsa-miR-302e	2801	MIMAT0025468	23824327
GOLGA2	hsa-miR-6767-3p	2801	MIMAT0002825	19536157
GORASP1	hsa-miR-6749-3p	2801	MIMAT0000075	19536157
GORASP1	hsa-miR-6792-3p	2801	MIMAT0026622	23824327
GORASP1	hsa-miR-4691-5p	2801	MIMAT0002856	19536157
GORASP1	hsa-miR-7162-5p	2801	MIMAT0000070	19536157
GORASP1	hsa-miR-516b-3p	2801	MIMAT0027395	23824327
GORASP1	hsa-miR-516a-3p	2801	MIMAT0002846	19536157
GORASP1	hsa-miR-4773	2801	MIMAT0000680	19536157
GORASP1	hsa-miR-3529-3p	2801	MIMAT0027356	23824327
RAB10	hsa-miR-507	2801	MIMAT0002843	19536157
RAB10	hsa-miR-299-5p	2801	MIMAT0000103	19536157
RAB10	hsa-miR-7151-3p	2801	MIMAT0019837	23824327
RAB10	hsa-miR-30a-5p	2801	MIMAT0002170	24374217
RAB10	hsa-miR-3145-3p	2801	MIMAT0002834	19536157
RAB10	hsa-miR-519b-3p	2801	MIMAT0015009	19536157
RAB10	hsa-miR-375	2801	MIMAT0019870	23824327
RAB10	hsa-miR-4755-5p	2801	MIMAT0000726	19536157
RAB10	hsa-miR-450b-5p	2801	MIMAT0025456	19536157
RAB10	hsa-miR-759	2801	MIMAT0025842	23824327
RAB10	hsa-miR-5095	2801	MIMAT0000724	19536157
RAB10	hsa-miR-30c-5p	2801	MIMAT0016897	23824327
RAB10	hsa-miR-7-1-3p	2801	MIMAT0003283	23622248
RAB10	hsa-miR-519d-3p	2801	MIMAT0005931	19536157
RAB10	hsa-miR-302c-5p	2801	MIMAT0027435	23824327
RAB10	hsa-miR-6516-5p	64689	MIMAT0027399	23824327
RAB10	hsa-miR-451b	64689	MIMAT0027485	23824327
RAB10	hsa-miR-4775	64689	MIMAT0019781	23824327
RAB10	hsa-miR-30d-5p	64689	MIMAT0028234	23824327
RAB10	hsa-miR-7-2-3p	64689	MIMAT0002860	23824327
RAB10	hsa-miR-519a-3p	64689	MIMAT0006778	23824327
RAB10	hsa-miR-623	64689	MIMAT0019928	23824327
RAB10	hsa-miR-877-3p	64689	MIMAT0022741	23824327
RAB10	hsa-miR-5698	10890	MIMAT0002879	20371350
RAB10	hsa-miR-5047	10890	MIMAT0002890	20371350
RAB10	hsa-miR-4797-5p	10890	MIMAT0028213	23824327
RAB10	hsa-miR-6789-3p	10890	MIMAT0000087	21572407
RAB10	hsa-miR-30b-5p	10890	MIMAT0015016	20371350
RAB10	hsa-miR-495-3p	10890	MIMAT0002837	21572407
RAB10	hsa-miR-6832-3p	10890	MIMAT0002879	21572407
RAB10	hsa-let-7c-5p	10890	MIMAT0000728	20584986
RAB10	hsa-miR-545-3p	10890	MIMAT0019895	21572407
RAB10	hsa-miR-143-5p	10890	MIMAT0004909	20371350
RAB10	hsa-miR-1301-3p	10890	MIMAT0010497	20371350
RAB10	hsa-miR-5197-3p	10890	MIMAT0020600	23824327
RAB10	hsa-miR-4707-3p	10890	MIMAT0000244	21572407
RAB10	hsa-miR-142-5p	10890	MIMAT0004553	20371350
RAB10	hsa-miR-5688	10890	MIMAT0002853	21572407
RAB10	hsa-miR-204-5p	10890	MIMAT0004909	21572407
RAB10	hsa-let-7b-5p	10890	MIMAT0000716	21572407
RAB10	hsa-miR-4430	10890	MIMAT0030417	20371350
RAB10	hsa-miR-7156-3p	10890	MIMAT0019840	20371350
RAB10	hsa-miR-17-5p	10890	MIMAT0019931	23824327
RAB10	hsa-miR-4735-5p	10890	MIMAT0000245	21572407
RAB10	hsa-miR-30e-5p	10890	MIMAT0004554	20371350
RAB10	hsa-miR-4446-5p	10890	MIMAT0002869	21572407
RAB10	hsa-miR-211-5p	10890	MIMAT0030417	21572407
RAB10	hsa-miR-3652	10890	MIMAT0003292	21572407
RAB10	hsa-miR-599	10890	MIMAT0004950	23622248
RAB10	hsa-miR-20a-5p	10890	MIMAT0022491	23824327
RAB10	hsa-miR-4258	10890	MIMAT0020541	20371350
RAB10	hsa-miR-325	10890	MIMAT0019972	20371350
RAB10	hsa-miR-5006-3p	10890	MIMAT0027479	23824327
RAB10	hsa-miR-129-5p	10890	MIMAT0000420	21572407
RAB10	hsa-miR-122-5p	10890	MIMAT0002817	20371350
RAB10	hsa-miR-93-5p	10890	MIMAT0015016	21572407
RAB10	hsa-miR-4438	10890	MIMAT0020541	21572407
RAB10	hsa-miR-5590-3p	10890	MIMAT0027565	21572407
RAB10	hsa-miR-4769-5p	10890	MIMAT0000064	23622248
RAB10	hsa-miR-3680-3p	10890	MIMAT0003165	19536157
RAB10	hsa-miR-504-3p	10890	MIMAT0004599	23824327
RAB10	hsa-miR-106a-5p	10890	MIMAT0005797	20371350
RAB10	hsa-miR-590-3p	10890	MIMAT0021131	20371350
RAB10	hsa-miR-103a-3p	10890	MIMAT0019808	23824327
RAB10	hsa-miR-4654	10890	MIMAT0000433	21572407
RAB10	hsa-miR-3135b	10890	MIMAT0022479	20371350
RAB10	hsa-miR-106b-5p	10890	MIMAT0004553	21572407
RAB10	hsa-miR-6805-3p	10890	MIMAT0005797	21572407
RAB10	hsa-miR-107	10890	MIMAT0000265	21572407
RAB10	hsa-miR-6778-5p	10890	MIMAT0000063	23622248
RAB10	hsa-miR-3194-3p	10890	MIMAT0018945	23824327
RAB10	hsa-miR-140-5p	10890	MIMAT0028223	20371350
RAB10	hsa-miR-20b-5p	10890	MIMAT0000070	20371350
RAB10	hsa-miR-5691	10890	MIMAT0019860	23824327
RAB10	hsa-miR-595	10890	MIMAT0000692	21572407
RAB10	hsa-miR-1233-5p	10890	MIMAT0019233	20371350
RAB10	hsa-miR-6499-3p	10890	MIMAT0004554	21572407
RAB10	hsa-miR-519c-3p	10890	MIMAT0028223	21572407
RAB10	hsa-miR-4284	10890	MIMAT0000268	21572407
RAB10	hsa-miR-6513-3p	10890	MIMAT0018072	23824327
RAB10	hsa-miR-4648	10890	MIMAT0003267	20371350
RAB10	hsa-miR-4638-5p	10890	MIMAT0000075	20371350
RAB10	hsa-miR-526b-3p	10890	MIMAT0016879	23824327
RAB10	hsa-miR-1304-3p	10890	MIMAT0000771	21572407
RAB10	hsa-miR-2681-5p	10890	MIMAT0021034	20371350
RAB10	hsa-miR-6716-5p	10890	MIMAT0002817	21572407
RAB10	hsa-miR-4703-3p	10890	MIMAT0003267	21572407
RAB10	hsa-miR-1307-3p	10890	MIMAT0000242	21572407
RAB10	hsa-miR-6741-3p	10890	MIMAT0000421	23824327
RAB10	hsa-miR-3923	10890	MIMAT0000093	20371350
RAB10	hsa-miR-1244	10890	MIMAT0018956	23824327
RAB10	hsa-miR-6787-3p	10890	MIMAT0022300	21572407
RAB10	hsa-miR-148a-3p	10890	MIMAT0019895	20371350
RAB10	hsa-miR-5693	10890	MIMAT0022479	21572407
RAB10	hsa-miR-6890-3p	10890	MIMAT0019922	21572407
RAB10	hsa-miR-6507-3p	10890	MIMAT0018107	21572407
RAB10	hsa-miR-7852-3p	10890	MIMAT0026612	23824327
RAB10	hsa-miR-3149	10890	MIMAT0000103	20371350
RAB10	hsa-miR-557	10890	MIMAT0004801	23824327
RAB1A	hsa-miR-1205	10890	MIMAT0000070	21572407
RAB1A	hsa-miR-449b-3p	10890	MIMAT0000716	20371350
RAB1A	hsa-miR-1184	10890	MIMAT0000101	21572407
RAB1A	hsa-miR-466	10890	MIMAT0019720	21572407
RAB1A	hsa-miR-195-3p	10890	MIMAT0018985	23824327
RAB1A	hsa-miR-4672	10890	MIMAT0000680	20371350
RAB1A	hsa-miR-16-2-3p	10890	MIMAT0027511	23824327
RAB1A	hsa-miR-3941	10890	MIMAT0000075	21572407
RAB1A	hsa-miR-3065-5p	10890	MIMAT0003292	20371350
RAB1A	hsa-miR-873-5p	10890	MIMAT0000104	21572407
RAB1A	hsa-miR-3124-3p	10890	MIMAT0027456	21572407
RAB1A	hsa-miR-3678-3p	10890	MIMAT0000242	23824327
RAB1A	hsa-miR-4778-5p	10890	MIMAT0019218	23824327
RAB1A	hsa-miR-3159	10890	MIMAT0000431	21572407
RAB1A	hsa-miR-4762-3p	10890	MIMAT0001413	20371350
RAB1A	hsa-miR-2467-3p	10890	MIMAT0022483	23824327
RAB1A	hsa-miR-648	10890	MIMAT0000093	21572407
RAB1A	hsa-miR-603	10890	MIMAT0027565	20371350
RAB1A	hsa-miR-3679-3p	10890	MIMAT0003263	21572407
RAB1A	hsa-miR-3185	10890	MIMAT0022943	21572407
RAB1A	hsa-miR-376c-3p	10890	MIMAT0025451	23824327
RAB1A	hsa-miR-362-3p	10890	MIMAT0002890	21572407
RAB1A	hsa-miR-4680-5p	10890	MIMAT0002832	20371350
RAB1A	hsa-miR-4691-3p	10890	MIMAT0016915	23824327
RAB1A	hsa-miR-338-5p	10890	MIMAT0000103	21572407
RAB1A	hsa-miR-329-3p	10890	MIMAT0000265	20371350
RAB1A	hsa-miR-4539	10890	MIMAT0025483	21572407
RAB1A	hsa-miR-4719	10890	MIMAT0019710	21572407
RAB1A	hsa-miR-7-2-3p	10890	MIMAT0019695	23824327
RAB1A	hsa-miR-541-5p	10890	MIMAT0010497	21572407
RAB1A	hsa-miR-130b-5p	10890	MIMAT0002836	20371350
RAB1A	hsa-miR-16-5p	10890	MIMAT0022720	23824327
RAB1A	hsa-miR-7-1-3p	10890	MIMAT0000680	21572407
RAB1A	hsa-miR-19b-3p	10890	MIMAT0000268	20371350
RAB1A	hsa-miR-7156-3p	10890	MIMAT0013515	21572407
RAB1A	hsa-miR-221-3p	10890	MIMAT0025844	21572407
RAB1A	hsa-miR-19a-3p	10890	MIMAT0019802	19536157
RAB1A	hsa-miR-34a-3p	10890	MIMAT0005951	23824327
RAB1A	hsa-miR-3158-5p	10890	MIMAT0019840	21572407
RAB1A	hsa-miR-215-5p	10890	MIMAT0002837	20371350
RAB1A	hsa-miR-544a	10890	MIMAT0027384	23824327
RAB1A	hsa-miR-192-5p	10890	MIMAT0001413	21572407
RAB1A	hsa-miR-17-3p	10890	MIMAT0000242	20371350
RAB2A	hsa-miR-215-5p	10890	MIMAT0018198	21572407
RAB2A	hsa-miR-3150b-3p	10890	MIMAT0005896	21572407
RAB2A	hsa-miR-142-3p	10890	MIMAT0027475	19536157
RAB2A	hsa-miR-320a	10890	MIMAT0000243	20371350
RAB2A	hsa-miR-4459	10890	MIMAT0022486	23824327
RAB2A	hsa-miR-4784	10890	MIMAT0019972	21572407
RAB2A	hsa-miR-6507-5p	10890	MIMAT0002853	20371350
RAB2A	hsa-miR-6732-5p	10890	MIMAT0027681	23824327
RAB2A	hsa-miR-6752-5p	10890	MIMAT0002832	21572407
RAB2A	hsa-miR-6842-5p	10890	MIMAT0018107	20371350
RAB2A	hsa-miR-192-5p	10890	MIMAT0019233	21572407
RAB2A	hsa-miR-6869-5p	10890	MIMAT0025471	21572407
RAB2A	hsa-miR-7110-5p	10890	MIMAT0030427	19536157
RAB2A	hsa-miR-124-3p	10890	MIMAT0000431	20371350
RAB2A	hsa-miR-4663	10890	MIMAT0015022	23824327
RAB2A	hsa-miR-4722-5p	10890	MIMAT0021131	21572407
RAB2A	hsa-miR-155-5p	10890	MIMAT0002869	20371350
RAB2A	hsa-miR-4468	10890	MIMAT0002836	21572407
RAB2A	hsa-miR-6787-3p	10890	MIMAT0003221	21572407
RAB2A	hsa-miR-186-5p	10890	MIMAT0003221	20371350
RAB2A	hsa-miR-1207-3p	10890	MIMAT0021034	21572407
RAB2A	hsa-miR-765	5861	MIMAT0005869	21572407
RAB2A	hsa-miR-4747-3p	5861	MIMAT0009203	20371350
RAB2A	hsa-miR-3174	5861	MIMAT0005829	21572407
RAB2A	hsa-miR-6165	5861	MIMAT0015002	20371350
RAB5C	hsa-miR-493-5p	5861	MIMAT0004615	21572407
RAB5C	hsa-let-7a-2-3p	5861	MIMAT0019754	20371350
RAB5C	hsa-miR-208a-3p	5861	MIMAT0004518	21572407
RAB5C	hsa-miR-657	5861	MIMAT0018357	20371350
RAB5C	hsa-miR-18a-5p	5861	MIMAT0015066	21572407
RAB5C	hsa-miR-613	5861	MIMAT0004953	20371350
RAB5C	hsa-miR-208b-3p	5861	MIMAT0019200	23824327
RAB5C	hsa-miR-6730-5p	5861	MIMAT0018103	23446348
RAB5C	hsa-miR-149-5p	5861	MIMAT0019936	21572407
RAB5C	hsa-miR-4735-3p	5861	MIMAT0015033	20371350
RAB5C	hsa-miR-206	5861	MIMAT0019911	23824327
RAB5C	hsa-miR-499a-5p	5861	MIMAT0019953	23446348
RAB5C	hsa-miR-3665	5861	MIMAT0003318	21572407
RAB5C	hsa-miR-221-3p	5861	MIMAT0003271	20371350
RAB5C	hsa-miR-18b-5p	5861	MIMAT0018105	23824327
RAB5C	hsa-miR-6820-3p	5861	MIMAT0015065	23446348
RAB5C	hsa-miR-3680-5p	5861	MIMAT0000720	21572407
RAB5C	hsa-miR-100-5p	5861	MIMAT0004683	20371350
RAB5C	hsa-miR-4452	5861	MIMAT0019764	23824327
RAB5C	hsa-miR-3164	5861	MIMAT0019782	23446348
RAB5C	hsa-miR-183-3p	5861	MIMAT0004701	21572407
RAB5C	hsa-miR-483-3p	5861	MIMAT0001629	20371350
RAB5C	hsa-miR-8087	5861	MIMAT0019082	23824327
RAB5C	hsa-miR-656-3p	5861	MIMAT0019832	23446348
RAB5C	hsa-miR-4282	5861	MIMAT0004554	21572407
RAB5C	hsa-miR-5694	5861	MIMAT0004919	20371350
RAB5C	hsa-miR-892c-5p	5861	MIMAT0004680	23824327
RAB5C	hsa-miR-4432	5861	MIMAT0009203	23446348
RAB5C	hsa-miR-548t-5p	5861	MIMAT0000069	18668040
RAB5C	hsa-let-7g-3p	5861	MIMAT0004553	21572407
RAB5C	hsa-miR-548az-5p	5861	MIMAT0000074	20371350
RAB5C	hsa-let-7c-3p	5861	MIMAT0028223	20371350
RAB5C	hsa-miR-155-5p	5861	MIMAT0000278	23770851
RAB5C	hsa-miR-190a-3p	5861	MIMAT0000073	21572407
RAB5C	hsa-miR-5011-5p	5861	MIMAT0018103	20371350
RAB5C	hsa-miR-193b-3p	5861	MIMAT0004557	20371350
RAB7A	hsa-miR-6130	5861	MIMAT0000074	21572407
RAB7A	hsa-miR-299-3p	5861	MIMAT0019953	20371350
RAB7A	hsa-miR-6797-5p	5861	MIMAT0019211	21572407
RAB7A	hsa-miR-3607-5p	5861	MIMAT0000272	19074876
RAB7A	hsa-miR-3173-3p	5861	MIMAT0015065	20371350
RAB7A	hsa-miR-561-5p	5861	MIMAT0003164	21572407
RAB7A	hsa-miR-6129	5861	MIMAT0000222	19074876
RAB7A	hsa-miR-6748-5p	5861	MIMAT0019782	20371350
RAB7A	hsa-miR-3153	5861	MIMAT0000071	21572407
RAB7A	hsa-miR-6830-5p	5861	MIMAT0019832	20371350
RAB7A	hsa-miR-6127	5862	MIMAT0000272	19074876
RAB7A	hsa-miR-6759-5p	5862	MIMAT0018194	23592263
RAB7A	hsa-miR-6133	5862	MIMAT0000434	22815788
RAB7A	hsa-miR-4510	5862	MIMAT0000510	23622248
RAB7A	hsa-miR-6847-3p	5862	MIMAT0018981	23592263
RAB7A	hsa-miR-4419a	5862	MIMAT0019948	23592263
RAB7A	hsa-miR-2355-3p	5862	MIMAT0025470	23592263
RAB7A	hsa-miR-6881-5p	5862	MIMAT0027365	23592263
RAB7A	hsa-miR-5681a	5862	MIMAT0000434	22473208
RAB7A	hsa-miR-676-3p	5862	MIMAT0027404	23592263
RAB7A	hsa-miR-6835-5p	5862	MIMAT0027586	23592263
RAB7A	hsa-miR-6783-5p	5862	MIMAT0000222	16822819
RAB7A	hsa-miR-5590-5p	5862	MIMAT0027638	23592263
RAB7A	hsa-miR-6883-5p	5862	MIMAT0028117	23592263
RAB7A	hsa-miR-4756-5p	5862	MIMAT0000422	18668037
RAB7A	hsa-miR-3124-5p	5862	MIMAT0019735	23592263
RAB7A	hsa-miR-6785-5p	5862	MIMAT0019836	23592263
RAB7A	hsa-miR-4739	5862	MIMAT0000646	18668040
RAB7A	hsa-miR-6793-5p	5862	MIMAT0018995	23592263
RAB7A	hsa-miR-4728-5p	5862	MIMAT0027475	23592263
RAB7A	hsa-miR-1321	5862	MIMAT0000456	23592263
RAB7A	hsa-miR-4437	5862	MIMAT0005872	23592263
RAB7A	hsa-miR-149-3p	5862	MIMAT0003945	23592263
RAB7A	hsa-miR-4779	5862	MIMAT0019883	23592263
RAB7A	hsa-miR-5580-5p	5862	MIMAT0000222	19074876
RAB7A	hsa-miR-6739-5p	5862	MIMAT0015051	23592263
RAB7A	hsa-miR-6891-5p	5862	MIMAT0024782	23592263
RAB7A	hsa-miR-6882-3p	5878	MIMAT0002813	23446348
RAB7A	hsa-miR-6733-5p	5878	MIMAT0010195	20371350
RAB7A	hsa-miR-6817-5p	5878	MIMAT0010195	21572407
RAB7A	hsa-miR-4769-3p	5878	MIMAT0000241	20371350
RAB7A	hsa-miR-6893-3p	5878	MIMAT0000241	21572407
RAB7A	hsa-miR-324-3p	5878	MIMAT0003335	23592263
RAB7A	hsa-miR-370-3p	5878	MIMAT0000072	23446348
RAB8A	hsa-miR-6799-3p	5878	MIMAT0003281	20371350
RAB8A	hsa-miR-4723-3p	5878	MIMAT0003281	21572407
RAB8A	hsa-miR-26b-5p	5878	MIMAT0004960	20371350
RAB8A	hsa-miR-146b-3p	5878	MIMAT0004960	21572407
RAB8A	hsa-miR-3183	5878	MIMAT0027361	23592263
RAB8A	hsa-miR-3173-5p	5878	MIMAT0000450	23622248
RAB8A	hsa-miR-2276-5p	5878	MIMAT0019861	23446348
RAB8A	hsa-miR-7976	5878	MIMAT0000462	20371350
RAB8A	hsa-miR-6873-3p	5878	MIMAT0000462	21572407
RAB8A	hsa-miR-6892-3p	5878	MIMAT0002870	20371350
RAB8A	hsa-miR-3194-5p	5878	MIMAT0002870	21572407
RAB8A	hsa-miR-642a-5p	5878	MIMAT0018087	23592263
RAB8A	hsa-miR-875-3p	5878	MIMAT0000278	23622248
RAB8A	hsa-miR-4680-3p	5878	MIMAT0001412	23446348
RAB8A	hsa-miR-4308	5878	MIMAT0003335	20371350
RAB8A	hsa-miR-5187-3p	5878	MIMAT0003335	21572407
RAB8A	hsa-miR-665	5878	MIMAT0027541	20371350
RAB8A	hsa-miR-4427	5878	MIMAT0027541	21572407
RAB8A	hsa-miR-124-3p	5878	MIMAT0018106	23592263
RAB8A	hsa-miR-4768-3p	5878	MIMAT0000098	23622248
RAB8A	hsa-miR-4653-5p	5878	MIMAT0018974	23446348
RAB8A	hsa-miR-6858-3p	5878	MIMAT0027361	20371350
RAB8A	hsa-miR-3921	5878	MIMAT0027361	21572407
RAB8A	hsa-miR-301a-5p	5878	MIMAT0015038	20371350
RAB8A	hsa-miR-146a-3p	5878	MIMAT0015038	21572407
RAB8A	hsa-miR-6817-3p	5878	MIMAT0002813	23592263
RAB8A	hsa-miR-7110-3p	5878	MIMAT0004560	23446348
RAB8A	hsa-miR-3978	5878	MIMAT0018087	20371350
RAB8A	hsa-miR-4469	5878	MIMAT0018087	21572407
RAB8A	hsa-miR-874-3p	5878	MIMAT0002173	21572407
RAB8A	hsa-miR-6769b-3p	5878	MIMAT0000072	23592263
RAB8A	hsa-miR-92a-3p	5878	MIMAT0031014	23446348
SUN2	hsa-miR-454-3p	5878	MIMAT0018106	20371350
SUN2	hsa-miR-7106-3p	5878	MIMAT0018106	21572407
SUN2	hsa-miR-103a-3p	5878	MIMAT0003332	21572407
SUN2	hsa-miR-758-3p	5878	MIMAT0019861	23592263
SUN2	hsa-miR-3666	5878	MIMAT0016912	23446348
SUN2	hsa-miR-4778-3p	5878	MIMAT0002813	20371350
SUN2	hsa-miR-3660	5878	MIMAT0002813	21572407
SUN2	hsa-miR-542-3p	5878	MIMAT0022487	21572407
SUN2	hsa-miR-4295	5878	MIMAT0001412	23592263
SUN2	hsa-miR-4286	5878	MIMAT0025857	23446348
SUN2	hsa-miR-6808-3p	5878	MIMAT0018948	23446348
SUN2	hsa-miR-301a-3p	5878	MIMAT0000072	20371350
SUN2	hsa-miR-6840-3p	5878	MIMAT0000072	21572407
SUN2	hsa-miR-4671-3p	5878	MIMAT0015009	21572407
SUN2	hsa-miR-130a-3p	5878	MIMAT0004584	23446348
SUN2	hsa-miR-6872-3p	5878	MIMAT0000241	23446348
SUN2	hsa-miR-3944-5p	5878	MIMAT0019861	20371350
SUN2	hsa-miR-548b-3p	5878	MIMAT0019861	21572407
SUN2	hsa-miR-665	5878	MIMAT0025456	21572407
SUN2	hsa-miR-4504	5878	MIMAT0010195	23446348
SUN2	hsa-miR-107	5878	MIMAT0004960	23446348
SUN2	hsa-miR-6777-3p	5878	MIMAT0001412	20371350
SUN2	hsa-miR-4768-3p	5878	MIMAT0001412	21572407
SUN2	hsa-miR-130b-3p	5878	MIMAT0026472	23592263
SUN2	hsa-miR-335-5p	5878	MIMAT0003281	23446348
SUN2	hsa-miR-4310	5878	MIMAT0026472	23446348
SUN2	hsa-miR-7157-5p	5878	MIMAT0002870	23446348
SUN2	hsa-miR-1226-3p	5878	MIMAT0018974	20371350
SUN2	hsa-miR-222-3p	5878	MIMAT0018974	21572407
SUN2	hsa-miR-30c-5p	5878	MIMAT0025857	23592263
SUN2	hsa-miR-27a-3p	5878	MIMAT0000462	23446348
SUN2	hsa-miR-5581-3p	5878	MIMAT0003335	23446348
TOMM70A	hsa-miR-6890-5p	5878	MIMAT0000646	18668040
TOMM70A	hsa-miR-5698	5878	MIMAT0026482	21572407
TOMM70A	hsa-miR-342-3p	5878	MIMAT0004560	20371350
TOMM70A	hsa-miR-143-5p	5878	MIMAT0026472	21572407
TOMM70A	hsa-miR-148b-3p	5878	MIMAT0004560	21572407
TOMM70A	hsa-miR-4430	5878	MIMAT0004584	23592263
TOMM70A	hsa-miR-3652	5878	MIMAT0026472	20371350
TOMM70A	hsa-miR-122-5p	5878	MIMAT0027361	23446348
TOMM70A	hsa-miR-504-3p	5878	MIMAT0021045	21572407
TOMM70A	hsa-miR-3135b	5878	MIMAT0031014	20371350
TOMM70A	hsa-miR-5693	5878	MIMAT0031014	21572407
TOMM70A	hsa-miR-6499-3p	5878	MIMAT0010195	23592263
TOMM70A	hsa-miR-431-5p	5878	MIMAT0002819	21512034
TOMM70A	hsa-miR-193a-5p	5878	MIMAT0018087	23446348
TOMM70A	hsa-miR-7704	5878	MIMAT0025857	20371350
TOMM70A	hsa-miR-615-5p	5878	MIMAT0025857	21572407
TOMM70A	hsa-miR-3665	5878	MIMAT0016912	20371350
TOMM70A	hsa-miR-764	5878	MIMAT0016912	21572407
VPS11	hsa-miR-331-3p	5878	MIMAT0003281	23592263
VPS39	hsa-miR-4441	5878	MIMAT0018106	23446348
VPS39	hsa-miR-4270	5878	MIMAT0004584	20371350
VPS39	hsa-miR-211-3p	5878	MIMAT0004584	21572407
VPS39	hsa-miR-6788-5p	5878	MIMAT0018948	20371350
VPS39	hsa-miR-30c-2-3p	5878	MIMAT0018948	21572407
VPS39	hsa-miR-30c-1-3p	5878	MIMAT0000462	23592263
VPS39	hsa-miR-6778-5p	7879	MIMAT0024614	20371350
VPS39	hsa-miR-1233-5p	7879	MIMAT0000687	24906430
VPS39	hsa-miR-8085	7879	MIMAT0027494	23592263
VPS39	hsa-miR-6731-5p	7879	MIMAT0017984	24906430
VPS39	hsa-miR-6878-5p	7879	MIMAT0015048	23592263
VPS39	hsa-miR-425-5p	7879	MIMAT0022706	23592263
VPS39	hsa-miR-4644	7879	MIMAT0024613	20371350
VPS39	hsa-miR-4306	7879	MIMAT0027396	24906430
VPS39	hsa-miR-335-5p	7879	MIMAT0015026	23592263
VPS39	hsa-miR-185-5p	7879	MIMAT0027560	23592263
VPS39	hsa-let-7b-5p	7879	MIMAT0024610	20371350
VPS39	hsa-miR-4795-5p	7879	MIMAT0027418	24906430
VPS39	hsa-miR-5702	7879	MIMAT0024617	23592263
VPS39	hsa-miR-6754-5p	7879	MIMAT0019047	20371350

## Sheet: Cluster 6
Gene	miRNA	EntrezID	MIMATid	PMID
EIF3M	hsa-miR-744-5p	10480	MIMAT0004945	23622248
EIF3M	hsa-miR-615-3p	10480	MIMAT0003283	23622248
EIF3M	hsa-miR-193b-3p	10480	MIMAT0002819	23622248
EIF3M	hsa-miR-324-3p	10480	MIMAT0000762	23622248
EIF3M	hsa-miR-106a-5p	10480	MIMAT0000103	23622248
EIF3M	hsa-miR-124-3p	10480	MIMAT0000422	18668037
EIF3M	hsa-miR-3671	10480	MIMAT0018094	22291592
EIF3M	hsa-miR-549a	10480	MIMAT0003333	23708386
EIF3M	hsa-miR-3662	10480	MIMAT0018083	23708386
EIF3M	hsa-miR-16-5p	10480	MIMAT0000069	18668040
EIF4B	hsa-miR-193b-3p	1975	MIMAT0002819	23622248
EIF4B	hsa-miR-16-5p	1975	MIMAT0000069	23622248
EIF4B	hsa-miR-23b-5p	1975	MIMAT0004587	23622248
EIF4B	hsa-miR-484	1975	MIMAT0002174	23622248
EIF4B	hsa-miR-423-3p	1975	MIMAT0001340	23622248
EIF4B	hsa-miR-149-5p	1975	MIMAT0000450	23622248
EIF4B	hsa-miR-92a-3p	1975	MIMAT0000092	23622248
EIF4B	hsa-miR-25-3p	1975	MIMAT0000081	23622248
MDN1	hsa-miR-6875-3p	1975	MIMAT0000069	18668040
MDN1	hsa-miR-3685	1975	MIMAT0002819	21512034
MDN1	hsa-miR-155-3p	23195	MIMAT0027651	23824327
MDN1	hsa-miR-7848-3p	23195	MIMAT0018113	23824327
MDN1	hsa-miR-642a-5p	23195	MIMAT0004658	23824327
MDN1	hsa-miR-7153-5p	23195	MIMAT0030423	23824327
MDN1	hsa-miR-484	23195	MIMAT0003312	23622248
MDN1	hsa-miR-146b-5p	23195	MIMAT0028216	23824327
MDN1	hsa-miR-186-5p	23195	MIMAT0002174	23622248
MDN1	hsa-miR-146a-5p	23195	MIMAT0002809	23824327
MDN1	hsa-miR-222-3p	23195	MIMAT0000456	23622248
MDN1	hsa-miR-589-5p	23195	MIMAT0000449	23824327
MDN1	hsa-miR-92a-3p	23195	MIMAT0000279	23622248
MDN1	hsa-miR-362-3p	23195	MIMAT0004799	23824327
MDN1	hsa-miR-1260b	23195	MIMAT0000092	23622248
MDN1	hsa-miR-329-3p	23195	MIMAT0004683	23824327
MDN1	hsa-miR-16-5p	23195	MIMAT0015041	23622248
MRPS2	hsa-let-7e-5p	23195	MIMAT0001629	23824327
MRPS2	hsa-miR-98-5p	23195	MIMAT0000069	18668040
MRPS2	hsa-let-7a-5p	51116	MIMAT0000066	23622248
MRPS2	hsa-miR-26b-5p	51116	MIMAT0000096	19088304
MRPS2	hsa-miR-218-5p	51116	MIMAT0000062	23622248
MRPS2	hsa-miR-16-5p	51116	MIMAT0000083	19088304
MRPS2	hsa-miR-744-5p	51116	MIMAT0000275	23212916
MRPS25	hsa-miR-504-3p	51116	MIMAT0000069	18668040
MRPS25	hsa-miR-3135b	51116	MIMAT0004945	23622248
MRPS25	hsa-miR-6890-3p	64432	MIMAT0026612	23313552
MRPS25	hsa-miR-509-5p	64432	MIMAT0018985	23313552
MRPS25	hsa-miR-149-5p	64432	MIMAT0027681	23313552
MRPS25	hsa-miR-509-3-5p	64432	MIMAT0004779	23313552
MRPS25	hsa-miR-7108-5p	64432	MIMAT0000450	23622248
MRPS25	hsa-miR-4418	64432	MIMAT0004975	23313552
MRPS25	hsa-miR-433-3p	64432	MIMAT0028113	23313552
MRPS25	hsa-miR-653-3p	64432	MIMAT0018930	23313552
MRPS25	hsa-miR-4420	64432	MIMAT0001627	23313552
MRPS25	hsa-miR-181b-3p	64432	MIMAT0026625	23313552
MRPS25	hsa-miR-663b	64432	MIMAT0018933	23313552
MRPS25	hsa-miR-143-5p	64432	MIMAT0022692	23313552
MRPS25	hsa-miR-150-3p	64432	MIMAT0005867	23313552
MRPS25	hsa-miR-4430	64432	MIMAT0004599	23313552
MRPS25	hsa-miR-3652	64432	MIMAT0004610	22291592
MRPS25	hsa-miR-7155-3p	64432	MIMAT0018945	23313552
MRPS25	hsa-miR-3136-3p	64432	MIMAT0018072	23313552
MRPS25	hsa-miR-122-5p	64432	MIMAT0028221	23313552
MRPS25	hsa-miR-16-5p	64432	MIMAT0019203	23313552
MRPS27	hsa-miR-6749-3p	64432	MIMAT0000421	23313552
MRPS27	hsa-miR-6892-3p	64432	MIMAT0000069	18668040
MRPS27	hsa-miR-188-3p	23107	MIMAT0027399	23824327
MRPS27	hsa-miR-2114-5p	23107	MIMAT0027685	19536157
MRPS27	hsa-miR-150-5p	23107	MIMAT0004613	23592263
MRPS27	hsa-miR-211-5p	23107	MIMAT0011156	23824327
MRPS27	hsa-miR-4667-3p	23107	MIMAT0000451	23592263
MRPS27	hsa-miR-27b-3p	23107	MIMAT0000268	23824327
MRPS27	hsa-miR-1825	23107	MIMAT0019744	19536157
MRPS27	hsa-miR-204-5p	23107	MIMAT0000419	23592263
MRPS27	hsa-miR-1470	23107	MIMAT0006765	23592263
MRPS27	hsa-miR-27a-3p	23107	MIMAT0000265	23824327
MRPS27	hsa-miR-4267	23107	MIMAT0007348	19536157
MRPS27	hsa-miR-3679-3p	23107	MIMAT0000084	23592263
MRPS27	hsa-miR-642a-5p	23107	MIMAT0016893	23592263
MRPS27	hsa-miR-6793-3p	23107	MIMAT0018105	19536157
MRPS27	hsa-miR-891a-3p	23107	MIMAT0003312	23824327
MRPS27	hsa-miR-152-3p	23107	MIMAT0027487	19536157
MRPS27	hsa-miR-2355-5p	23107	MIMAT0026717	23592263
MRPS27	hsa-miR-3688-5p	23107	MIMAT0000438	23592263
MRPS27	hsa-miR-148b-3p	23107	MIMAT0027399	19536157
MRPS27	hsa-miR-4685-3p	23107	MIMAT0016895	23824327
MRPS27	hsa-miR-198	23107	MIMAT0019223	23592263
MRPS27	hsa-miR-148a-3p	23107	MIMAT0000759	23592263
MRPS27	hsa-miR-1233-5p	23107	MIMAT0000268	19536157
MRPS27	hsa-miR-4287	23107	MIMAT0019772	23824327
MRPS27	hsa-miR-6729-5p	23107	MIMAT0000228	23592263
MRPS27	hsa-miR-3681-3p	23107	MIMAT0000243	23592263
MRPS27	hsa-miR-6867-3p	23107	MIMAT0000265	19536157
MRPS27	hsa-miR-218-5p	23107	MIMAT0022943	23592263
MRPS27	hsa-miR-4648	23107	MIMAT0016917	23824327
MRPS27	hsa-miR-7113-3p	23107	MIMAT0027359	23592263
MRPS27	hsa-miR-4649-5p	23107	MIMAT0018109	23592263
MRPS27	hsa-miR-216a-3p	23107	MIMAT0027635	23824327
MRPS27	hsa-miR-155-5p	23107	MIMAT0000275	17998940
MRPS27	hsa-miR-4646-3p	23107	MIMAT0003312	19536157
MRPS27	hsa-miR-4654	23107	MIMAT0019710	23592263
MRPS27	hsa-miR-4469	23107	MIMAT0028124	23824327
MRPS27	hsa-miR-6716-5p	23107	MIMAT0019711	23592263
MRPS27	hsa-miR-128-3p	23107	MIMAT0022844	23592263
MRPS27	hsa-miR-4769-5p	23107	MIMAT0000646	22473208
MRPS27	hsa-miR-5193	23107	MIMAT0019708	23824327
MRPS27	hsa-miR-613	23107	MIMAT0016895	19536157
MRPS27	hsa-miR-299-3p	23107	MIMAT0019720	23592263
MRPS27	hsa-miR-6778-5p	23107	MIMAT0027635	19536157
MRPS27	hsa-miR-6832-3p	23107	MIMAT0018996	23824327
MRPS27	hsa-miR-206	23107	MIMAT0025844	23592263
MRPS27	hsa-miR-4733-5p	23107	MIMAT0000646	20584899
MRPS27	hsa-miR-3151-3p	23107	MIMAT0000424	23592263
MRPS27	hsa-miR-2276-5p	23107	MIMAT0019772	19536157
MRPS27	hsa-miR-657	23107	MIMAT0019922	23592263
MRPS27	hsa-miR-6858-3p	23107	MIMAT0019708	19536157
MRPS27	hsa-miR-629-3p	23107	MIMAT0021124	23824327
MRPS27	hsa-miR-3665	23107	MIMAT0003281	23592263
MRPS27	hsa-miR-576-3p	23107	MIMAT0000687	23592263
MRPS27	hsa-miR-6818-5p	23107	MIMAT0016917	19536157
MRPS27	hsa-miR-496	23107	MIMAT0027456	23592263
MRPS27	hsa-miR-3154	23107	MIMAT0027565	23824327
MRPS27	hsa-miR-2116-3p	23107	MIMAT0000462	23592263
MRPS27	hsa-miR-4428	23107	MIMAT0019857	23592263
MRPS27	hsa-miR-4713-5p	23107	MIMAT0028124	19536157
MRPS27	hsa-miR-532-3p	23107	MIMAT0027026	23592263
MRPS5	hsa-miR-30a-5p	23107	MIMAT0026921	23824327
MRPS5	hsa-miR-559	23107	MIMAT0003335	23592263
MRPS5	hsa-miR-548am-5p	23107	MIMAT0027617	23592263
MRPS5	hsa-miR-548w	23107	MIMAT0018996	19536157
MRPS5	hsa-miR-548ak	23107	MIMAT0003298	23592263
MRPS5	hsa-miR-548y	23107	MIMAT0027685	23824327
MRPS5	hsa-miR-548ab	23107	MIMAT0018087	23592263
MRPS5	hsa-miR-548o-5p	23107	MIMAT0004796	23592263
MRPS5	hsa-miR-548a-5p	23107	MIMAT0000646	18668040
MRPS5	hsa-miR-320a	23107	MIMAT0021124	19536157
MRPS5	hsa-miR-548j-5p	23107	MIMAT0027536	23592263
MRPS5	hsa-miR-548i	23107	MIMAT0019744	23824327
MRPS5	hsa-miR-548h-5p	23107	MIMAT0002818	23592263
MRPS5	hsa-miR-548d-5p	23107	MIMAT0015028	23592263
MRPS5	hsa-miR-548c-5p	23107	MIMAT0027565	19536157
MRPS5	hsa-miR-203b-3p	23107	MIMAT0027635	23592263
MRPS5	hsa-miR-548b-5p	23107	MIMAT0007348	23824327
MRPS5	hsa-miR-7158-3p	23107	MIMAT0011161	23592263
MRPS5	hsa-miR-548ay-5p	23107	MIMAT0018943	23592263
MRPS5	hsa-miR-4635	23107	MIMAT0018105	23824327
MRPS5	hsa-miR-548au-5p	23107	MIMAT0026921	19536157
MRPS5	hsa-miR-548l	23107	MIMAT0019820	23592263
MRPS5	hsa-miR-548as-5p	23107	MIMAT0027487	23824327
MRPS5	hsa-miR-8054	23107	MIMAT0004780	23592263
MRPS5	hsa-miR-548ar-5p	64969	MIMAT0000087	18668040
MRPS5	hsa-miR-548k	64969	MIMAT0003223	22100165
MRPS5	hsa-miR-548aq-5p	64969	MIMAT0022740	22100165
MRPS5	hsa-miR-548av-5p	64969	MIMAT0015060	22100165
MRPS5	hsa-miR-548ap-5p	64969	MIMAT0019013	22100165
RPL36	hsa-miR-195-5p	64969	MIMAT0018354	22100165
RPL36	hsa-miR-3127-5p	64969	MIMAT0018928	22100165
RPL36	hsa-miR-15b-5p	64969	MIMAT0022738	22100165
RPL36	hsa-miR-8085	64969	MIMAT0004803	22100165
RPL36	hsa-miR-16-5p	64969	MIMAT0000510	23622248
RPL36	hsa-miR-6731-5p	64969	MIMAT0005875	22100165
RPL36	hsa-miR-15a-5p	64969	MIMAT0005935	22100165
RPL36	hsa-miR-6754-5p	64969	MIMAT0005928	22100165
RPL36	hsa-miR-4441	64969	MIMAT0004812	22100165
RPL36	hsa-miR-4270	64969	MIMAT0004806	22100165
RPL36	hsa-miR-615-3p	64969	MIMAT0019814	22100165
RPL36	hsa-miR-211-3p	64969	MIMAT0004798	22100165
RPL36	hsa-miR-484	64969	MIMAT0028227	22100165
RPL36	hsa-miR-205-3p	64969	MIMAT0025452	22100165
RPL36	hsa-miR-320a	64969	MIMAT0019692	22100165
RPL36	hsa-miR-6760-5p	64969	MIMAT0022291	22100165
RPL36	hsa-miR-186-5p	64969	MIMAT0005889	22100165
RPS17	hsa-miR-369-3p	64969	MIMAT0022267	22100165
RPS17	hsa-miR-5692a	64969	MIMAT0030981	22100165
RPS17	hsa-miR-615-3p	64969	MIMAT0022265	22100165
RPS17	hsa-miR-320a	64969	MIMAT0005882	22100165
RPS17	hsa-miR-4646-3p	64969	MIMAT0022263	22100165
RPS17	hsa-miR-222-3p	64969	MIMAT0022303	22100165
RPS17	hsa-miR-4433b-5p	64969	MIMAT0021037	22100165
RPS17	hsa-miR-30d-5p	25873	MIMAT0000461	22473208
RPS17	hsa-miR-655-3p	25873	MIMAT0014990	23592263
RPS17	hsa-miR-148a-3p	25873	MIMAT0000417	22473208
RPS17	hsa-miR-374c-5p	25873	MIMAT0031012	23592263
RPS17	hsa-miR-30a-5p	25873	MIMAT0000069	22473208
RPS17	hsa-miR-6755-3p	25873	MIMAT0027363	23592263
RPS17	hsa-miR-16-5p	25873	MIMAT0000068	22473208
RPS17	hsa-miR-4687-3p	25873	MIMAT0027408	23592263
RPS20	hsa-miR-155-5p	25873	MIMAT0018959	23592263
SIL1	hsa-miR-615-3p	25873	MIMAT0016900	23592263
SRP19	hsa-miR-7977	25873	MIMAT0003283	23622248
SRP19	hsa-miR-6514-3p	25873	MIMAT0022694	23592263
SRP19	hsa-miR-564	25873	MIMAT0002174	23622248
SRP19	hsa-miR-3162-5p	25873	MIMAT0009197	23592263
SRP19	hsa-miR-5571-3p	25873	MIMAT0000510	23622248
SRP19	hsa-miR-6847-3p	25873	MIMAT0027420	23592263
SRP19	hsa-miR-4267	25873	MIMAT0000456	23622248
SRP19	hsa-miR-4493	6218	MIMAT0000721	20371350
SRP19	hsa-miR-6736-3p	6218	MIMAT0022484	20371350
SRP19	hsa-miR-383-3p	6218	MIMAT0003283	23622248
SRP19	hsa-miR-4756-5p	6218	MIMAT0000510	23622248
SRP19	hsa-miR-891a-3p	6218	MIMAT0019708	20371350
SRP19	hsa-miR-186-5p	6218	MIMAT0000279	23622248
SRP19	hsa-miR-4739	6218	MIMAT0030413	20371350
SRP19	hsa-miR-6811-3p	6218	MIMAT0000245	23622248
SRP19	hsa-miR-3133	6218	MIMAT0003331	20371350
SRP19	hsa-miR-1321	6218	MIMAT0000243	23622248
SRP19	hsa-miR-214-5p	6218	MIMAT0018443	20371350
SRP19	hsa-miR-6760-5p	6218	MIMAT0000087	23622248
SRP19	hsa-miR-5589-3p	6218	MIMAT0027411	20371350
SRP19	hsa-miR-16-5p	6218	MIMAT0000069	23622248
SRP19	hsa-miR-665	6218	MIMAT0019775	20371350
SRP19	hsa-miR-24-3p	6224	MIMAT0000646	22473208
SRP19	hsa-miR-4284	64374	MIMAT0003283	23622248
SRP54	hsa-miR-651-3p	6728	MIMAT0031180	19536157
SRP54	hsa-miR-3161	6728	MIMAT0025485	23824327
SRP54	hsa-miR-451b	6728	MIMAT0003228	23824327
SRP54	hsa-miR-6076	6728	MIMAT0015036	19536157
SRP54	hsa-miR-6797-3p	6728	MIMAT0022258	23824327
SRP54	hsa-miR-1253	6728	MIMAT0027595	23824327
SRP54	hsa-miR-409-3p	6728	MIMAT0016893	19536157
SRP54	hsa-miR-6729-5p	6728	MIMAT0031180	23824327
SRP54	hsa-miR-4649-5p	6728	MIMAT0019028	23824327
SRP54	hsa-miR-4767	6728	MIMAT0027374	19536157
SRP54	hsa-miR-423-5p	6728	MIMAT0015036	23824327
SRP72	hsa-miR-3924	6728	MIMAT0026485	23824327
SRP72	hsa-miR-1229-3p	6728	MIMAT0019899	19536157
SRP72	hsa-miR-205-3p	6728	MIMAT0026717	23824327
SRP72	hsa-miR-190a-3p	6728	MIMAT0000456	23824327
SRP72	hsa-miR-1277-5p	6728	MIMAT0019868	19536157
SRP72	hsa-miR-5011-5p	6728	MIMAT0027523	23824327
SRP72	hsa-miR-410-3p	6728	MIMAT0014998	23824327
SRP72	hsa-miR-5580-3p	6728	MIMAT0005952	19536157
SRP72	hsa-miR-6083	6728	MIMAT0004564	23824327
SRP72	hsa-miR-16-5p	6728	MIMAT0027420	19536157
SRP72	hsa-miR-6516-3p	6728	MIMAT0022298	23824327

## Sheet: Cluster 7
Repurposing Novel Therapeutic Candidate Drugs for Coronavirus Disease-19 based on Protein-Protein Interaction Network Analysis Masoumeh Adhami1, Balal Sadeghi2, Ali Rezapour3, Ali Akbar Haghdoost1, Habib MotieGhader4,5,*
Gene	miRNA	EntrezID	MIMATid	PMID
BAP1	hsa-miR-200a-3p	8314	MIMAT0000682	17875710
BAP1	hsa-miR-429	8314	MIMAT0000682	20005803
BAP1	hsa-miR-218-5p	8314	MIMAT0001536	20005803
BAP1	hsa-miR-1229-3p	8314	MIMAT0000275	23212916
BAP1	hsa-miR-877-3p	8314	MIMAT0005584	23622248
BAP1	hsa-miR-93-3p	8314	MIMAT0004950	23622248
BAP1	hsa-miR-200b-3p	8314	MIMAT0004509	23622248
BAP1	hsa-miR-200c-3p	8314	MIMAT0000318	17875710
BAP1	hsa-miR-141-3p	8314	MIMAT0000318	20005803
CIT	hsa-miR-29b-3p	8314	MIMAT0000617	17875710
CIT	hsa-miR-3646	8314	MIMAT0000617	20005803
CIT	hsa-miR-92a-3p	8314	MIMAT0000432	17875710
CIT	hsa-miR-6835-3p	8314	MIMAT0000432	20005803
CIT	hsa-miR-19b-3p	11113	MIMAT0000100	23622248
CIT	hsa-miR-607	11113	MIMAT0018065	22100165
CIT	hsa-miR-19a-3p	11113	MIMAT0000092	23622248
CIT	hsa-miR-215-5p	11113	MIMAT0027571	22012620
CIT	hsa-miR-6715b-3p	11113	MIMAT0000074	22473208
CIT	hsa-miR-519d-3p	11113	MIMAT0003275	22012620
CIT	hsa-miR-20a-5p	11113	MIMAT0000073	22473208
CIT	hsa-miR-192-5p	11113	MIMAT0000272	19074876
CIT	hsa-miR-6854-3p	11113	MIMAT0025843	22012620
CIT	hsa-miR-93-5p	11113	MIMAT0002853	22473208
CIT	hsa-miR-106b-5p	11113	MIMAT0000075	22473208
CIT	hsa-miR-154-5p	11113	MIMAT0000222	19074876
CIT	hsa-miR-17-5p	11113	MIMAT0027609	22012620
CIT	hsa-miR-20b-5p	11113	MIMAT0000093	22473208
CIT	hsa-miR-4480	11113	MIMAT0000680	22473208
CIT	hsa-miR-5009-3p	11113	MIMAT0000452	22012620
CIT	hsa-miR-93-3p	11113	MIMAT0000070	22473208
CIT	hsa-miR-4499	11113	MIMAT0001413	22473208
CIT	hsa-miR-92b-3p	11113	MIMAT0019014	22100165
CIT	hsa-miR-1252-3p	11113	MIMAT0021042	22100165
DDX1	hsa-miR-1260a	11113	MIMAT0004509	23622248
DDX1	hsa-miR-342-5p	11113	MIMAT0019035	22100165
DDX58	hsa-miR-10b-5p	11113	MIMAT0003218	23622248
DDX58	hsa-miR-218-5p	11113	MIMAT0026744	22100165
DNMT1	hsa-miR-29a-3p	1653	MIMAT0005911	23622248
DNMT1	hsa-miR-152-3p	1653	MIMAT0004694	23622248
DNMT1	hsa-miR-126-3p	23586	MIMAT0000254	25312779
DNMT1	hsa-let-7c-5p	23586	MIMAT0000275	23212916
DNMT1	hsa-miR-148a-3p	1786	MIMAT0000086	23789939
DNMT1	hsa-miR-193b-3p	1786	MIMAT0000438	20146264
DNMT1	hsa-miR-342-3p	1786	MIMAT0000445	21538319
DNMT1	hsa-miR-185-5p	1786	MIMAT0000064	25074381
DNMT1	hsa-miR-200a-3p	1786	MIMAT0000243	24714841
DNMT1	hsa-miR-877-3p	1786	MIMAT0002819	20304954
DNMT1	hsa-miR-200b-3p	1786	MIMAT0000753	21565830
DNMT1	hsa-miR-30b-5p	1786	MIMAT0000438	23318422
DNMT1	hsa-miR-484	1786	MIMAT0000455	21962230
DNMT1	hsa-miR-149-5p	1786	MIMAT0000455	23318422
DNMT1	hsa-miR-429	1786	MIMAT0000682	25595591
DNMT1	hsa-miR-92a-3p	1786	MIMAT0000243	22167392
DNMT1	hsa-miR-100-5p	1786	MIMAT0000455	23846337
DNMT1	hsa-miR-148b-3p	1786	MIMAT0004950	23622248
DNMT1	hsa-miR-140-5p	1786	MIMAT0000318	25595591
DNMT1	hsa-miR-20a-5p	1786	MIMAT0000420	24913034
DNMT1	hsa-miR-26a-5p	1786	MIMAT0002174	23622248
DNMT1	hsa-miR-19b-3p	1786	MIMAT0000450	23622248
DNMT1	hsa-miR-1260b	1786	MIMAT0001536	25595591
DNMT1	hsa-miR-29b-3p	1786	MIMAT0000420	23622248
DNMT1	hsa-miR-19a-3p	1786	MIMAT0000243	24515776
DNMT1	hsa-miR-18a-5p	1786	MIMAT0000092	23306545
DNMT1	hsa-miR-155-5p	1786	MIMAT0000098	23622248
DNMT1	hsa-miR-218-5p	1786	MIMAT0000759	17612493
DNMT1	hsa-miR-17-5p	1786	MIMAT0000431	22898998
FAM98A	hsa-miR-1205	1786	MIMAT0000075	23306545
FAM98A	hsa-miR-615-3p	1786	MIMAT0000082	23622248
FAM98A	hsa-miR-4512	1786	MIMAT0000438	23125218
FAM98A	hsa-miR-544a	1786	MIMAT0000074	23306545
FAM98A	hsa-miR-1184	1786	MIMAT0015041	23622248
FAM98A	hsa-miR-103a-3p	1786	MIMAT0000100	23179556
FAM98A	hsa-miR-4703-5p	1786	MIMAT0000073	23306545
FAM98A	hsa-miR-6829-3p	1786	MIMAT0000243	20483747
FAM98A	hsa-miR-3158-5p	1786	MIMAT0000072	23306545
FAM98A	hsa-miR-6738-3p	1786	MIMAT0000646	18668040
FAM98A	hsa-miR-3942-5p	1786	MIMAT0000438	20578129
FAM98A	hsa-miR-6791-3p	1786	MIMAT0000275	23212916
FAM98A	hsa-miR-142-3p	1786	MIMAT0000070	23306545
FAM98A	hsa-miR-107	1786	MIMAT0000438	20841484
FAM98A	hsa-miR-17-3p	1786	MIMAT0000100	19211935
FAM98A	hsa-miR-26b-5p	1786	MIMAT0000445	21165896
FAM98A	hsa-miR-423-5p	1786	MIMAT0000243	20146264
FAM98A	hsa-miR-93-3p	25940	MIMAT0005869	20371350
HGS	hsa-miR-296-5p	25940	MIMAT0003283	23622248
HGS	hsa-miR-142-3p	25940	MIMAT0019049	24398324
HGS	hsa-miR-877-3p	25940	MIMAT0003164	23446348
HGS	hsa-miR-423-3p	25940	MIMAT0005829	20371350
HGS	hsa-let-7b-5p	25940	MIMAT0000101	21572407
IDE	hsa-miR-2276-3p	25940	MIMAT0019801	24398324
IDE	hsa-miR-6878-3p	25940	MIMAT0027559	23446348
IDE	hsa-miR-4772-3p	25940	MIMAT0019211	20371350
IDE	hsa-miR-6807-5p	25940	MIMAT0027378	21572407
IDE	hsa-miR-6728-3p	25940	MIMAT0018358	24398324
IDE	hsa-miR-6744-3p	25940	MIMAT0027483	23446348
IDE	hsa-miR-6817-3p	25940	MIMAT0000434	17612493
IDE	hsa-miR-4757-5p	25940	MIMAT0019049	20371350
IDE	hsa-miR-6787-3p	25940	MIMAT0003164	21572407
IDE	hsa-miR-661	25940	MIMAT0000104	24398324
IDE	hsa-miR-1304-3p	25940	MIMAT0000071	23446348
IDE	hsa-miR-3116	25940	MIMAT0005869	23446348
IDE	hsa-miR-6736-3p	25940	MIMAT0019801	20371350
IDE	hsa-miR-1254	25940	MIMAT0027559	21572407
IDE	hsa-miR-6890-3p	25940	MIMAT0005829	23446348
IDE	hsa-miR-6781-3p	25940	MIMAT0018358	20371350
IDE	hsa-miR-7-5p	25940	MIMAT0027483	21572407
IDE	hsa-miR-203b-3p	25940	MIMAT0019211	23446348
IDE	hsa-miR-2682-3p	25940	MIMAT0000083	19088304
IDE	hsa-miR-7158-3p	25940	MIMAT0000104	20371350
IDE	hsa-miR-3922-3p	25940	MIMAT0000071	21572407
IDE	hsa-miR-378a-5p	25940	MIMAT0019049	23446348
IDE	hsa-miR-3176	25940	MIMAT0005869	21572407
IDE	hsa-miR-6131	25940	MIMAT0000101	24398324
IDE	hsa-miR-1236-3p	25940	MIMAT0019801	23446348
IDE	hsa-miR-4755-3p	25940	MIMAT0005829	21572407
IDE	hsa-miR-877-3p	25940	MIMAT0027378	24398324
IDE	hsa-miR-4680-5p	25940	MIMAT0018358	23446348
IDE	hsa-miR-6872-3p	25940	MIMAT0019211	21572407
IDE	hsa-miR-4635	25940	MIMAT0003164	24398324
IDE	hsa-miR-4695-3p	25940	MIMAT0000104	23446348
IDE	hsa-miR-572	25940	MIMAT0000101	20371350
IDE	hsa-miR-3663-5p	25940	MIMAT0019049	21572407
IDE	hsa-miR-3529-3p	25940	MIMAT0027559	24398324
IFIH1	hsa-miR-424-5p	25940	MIMAT0027378	20371350
IFIH1	hsa-miR-15b-5p	25940	MIMAT0019801	21572407
IFIH1	hsa-miR-29b-3p	25940	MIMAT0027483	24398324
IFIH1	hsa-miR-26b-5p	25940	MIMAT0003164	20371350
IKBKE	hsa-miR-155-5p	25940	MIMAT0018358	21572407
IKBKE	hsa-miR-296-5p	25940	MIMAT0000071	24398324
IKBKE	hsa-miR-124-3p	25940	MIMAT0027559	20371350
IL17RA	hsa-miR-3978	25940	MIMAT0000104	21572407
IL17RA	hsa-miR-6807-5p	25940	MIMAT0005869	24398324
IL17RA	hsa-miR-4279	25940	MIMAT0027483	20371350
IL17RA	hsa-miR-4772-3p	25940	MIMAT0004748	23622248
IL17RA	hsa-miR-7160-5p	25940	MIMAT0005829	24398324
IL17RA	hsa-miR-10b-3p	25940	MIMAT0000101	23446348
IL17RA	hsa-miR-7854-3p	25940	MIMAT0000071	20371350
IL17RA	hsa-miR-5571-5p	25940	MIMAT0004509	23622248
IL17RA	hsa-miR-6134	25940	MIMAT0019211	24398324
IL17RA	hsa-miR-6823-3p	25940	MIMAT0027378	23446348
IL17RA	hsa-miR-2114-3p	9146	MIMAT0000690	18977327
IL17RA	hsa-miR-7162-3p	9146	MIMAT0000434	22473208
IL17RA	hsa-miR-375	9146	MIMAT0004950	23622248
IL17RA	hsa-miR-135b-5p	9146	MIMAT0001340	23622248
IL17RA	hsa-miR-135a-5p	9146	MIMAT0000063	23622248
IL17RA	hsa-miR-4662b	3416	MIMAT0011775	23824327
IL17RA	hsa-miR-4647	3416	MIMAT0027657	23824327
IL17RA	hsa-miR-92a-3p	3416	MIMAT0019927	23824327
IL17RA	hsa-miR-498	3416	MIMAT0027514	23824327
IL17RA	hsa-miR-4426	3416	MIMAT0027358	23824327
IL17RA	hsa-miR-5001-3p	3416	MIMAT0027390	23824327
MAVS	hsa-miR-1303	3416	MIMAT0027535	23824327
MAVS	hsa-miR-4662a-5p	3416	MIMAT0019901	23824327
MAVS	hsa-miR-6802-3p	3416	MIMAT0027475	23824327
MAVS	hsa-miR-6858-3p	3416	MIMAT0003324	23824327
MAVS	hsa-miR-93-5p	3416	MIMAT0022720	23824327
MAVS	hsa-miR-20a-5p	3416	MIMAT0014978	23824327
MAVS	hsa-miR-519b-3p	3416	MIMAT0027374	23824327
MAVS	hsa-miR-4295	3416	MIMAT0005905	23824327
MAVS	hsa-miR-6797-5p	3416	MIMAT0027681	23824327
MAVS	hsa-miR-891a-3p	3416	MIMAT0027463	23824327
MAVS	hsa-miR-19b-3p	3416	MIMAT0000252	17612493
MAVS	hsa-miR-6832-5p	3416	MIMAT0019814	23824327
MAVS	hsa-miR-4676-5p	3416	MIMAT0013518	23824327
MAVS	hsa-miR-106a-5p	3416	MIMAT0028227	23824327
MAVS	hsa-miR-519d-3p	3416	MIMAT0018197	23824327
MAVS	hsa-miR-301a-3p	3416	MIMAT0000731	23824327
MAVS	hsa-miR-3153	3416	MIMAT0015053	23824327
MAVS	hsa-miR-4430	3416	MIMAT0024615	23824327
MAVS	hsa-miR-19a-3p	3416	MIMAT0005591	23824327
MAVS	hsa-miR-193b-5p	3416	MIMAT0019896	23824327
MAVS	hsa-miR-548n	3416	MIMAT0004950	23824327
MAVS	hsa-miR-106b-5p	3416	MIMAT0000252	19073608
MAVS	hsa-miR-519a-3p	3416	MIMAT0019764	23824327
MAVS	hsa-miR-130b-3p	3416	MIMAT0027645	23824327
MAVS	hsa-miR-4786-5p	3416	MIMAT0019692	23824327
MAVS	hsa-miR-3652	3416	MIMAT0019789	23824327
MAVS	hsa-miR-4755-3p	3416	MIMAT0003237	23824327
MAVS	hsa-miR-6865-3p	3416	MIMAT0018084	23824327
MAVS	hsa-miR-20b-5p	3416	MIMAT0022741	23824327
MAVS	hsa-miR-4684-5p	64135	MIMAT0001341	23622248
MAVS	hsa-miR-130a-3p	64135	MIMAT0000417	23622248
MAVS	hsa-miR-5584-5p	64135	MIMAT0000100	23622248
MAVS	hsa-miR-4284	64135	MIMAT0000083	19088304
MAVS	hsa-miR-1468-3p	9641	MIMAT0000646	24151514
MAVS	hsa-miR-483-5p	9641	MIMAT0000646	20584899
MAVS	hsa-miR-519c-3p	9641	MIMAT0000690	22114321
MAVS	hsa-miR-548aw	9641	MIMAT0000422	18668037
MAVS	hsa-miR-186-5p	9641	MIMAT0000646	18753206
MAVS	hsa-miR-575	9641	MIMAT0000646	19177201
MAVS	hsa-miR-4695-5p	23765	MIMAT0019363	22100165
MAVS	hsa-miR-155-5p	23765	MIMAT0027514	22100165
MAVS	hsa-miR-3135b	23765	MIMAT0016909	23824327
MAVS	hsa-miR-548x-5p	23765	MIMAT0019927	23824327
MAVS	hsa-miR-10b-5p	23765	MIMAT0028230	22100165
MAVS	hsa-miR-526b-3p	23765	MIMAT0004556	23824327
MAVS	hsa-miR-92a-3p	23765	MIMAT0030429	22100165
MAVS	hsa-miR-583	23765	MIMAT0022257	23824327
MAVS	hsa-miR-4772-3p	23765	MIMAT0024618	22100165
MAVS	hsa-miR-548g-5p	23765	MIMAT0027547	22100165
MAVS	hsa-miR-10a-5p	23765	MIMAT0011157	22100165
MAVS	hsa-miR-1307-3p	23765	MIMAT0028235	22100165
MAVS	hsa-miR-548f-5p	23765	MIMAT0000728	20215506
MAVS	hsa-miR-1304-3p	23765	MIMAT0000758	22100165
MAVS	hsa-miR-548aj-5p	23765	MIMAT0000428	22100165
MAVS	hsa-miR-744-3p	23765	MIMAT0019736	22100165
MAVS	hsa-miR-198	23765	MIMAT0019709	22100165
MAVS	hsa-miR-6741-3p	23765	MIMAT0000092	23622248
MAVS	hsa-miR-454-3p	23765	MIMAT0002824	23824327
MAVS	hsa-miR-4423-5p	23765	MIMAT0018941	22100165
MAVS	hsa-miR-6883-5p	23765	MIMAT0021022	23824327
MAVS	hsa-miR-5693	57506	MIMAT0005891	23824327
MAVS	hsa-miR-3666	57506	MIMAT0019731	20371350
MAVS	hsa-miR-6501-5p	57506	MIMAT0027505	23824327
MAVS	hsa-miR-6825-5p	57506	MIMAT0027617	20371350
MAVS	hsa-miR-6890-3p	57506	MIMAT0000093	20371350
MAVS	hsa-miR-431-5p	57506	MIMAT0000075	21572407
MAVS	hsa-miR-6785-5p	57506	MIMAT0002837	21572407
MAVS	hsa-miR-5096	57506	MIMAT0016844	21572407
MAVS	hsa-miR-193a-5p	57506	MIMAT0027494	23592263
MAVS	hsa-miR-4728-5p	57506	MIMAT0026717	23824327
MAVS	hsa-miR-3187-3p	57506	MIMAT0000074	20371350
MAVS	hsa-miR-3613-3p	57506	MIMAT0027564	23824327
MAVS	hsa-miR-1251-3p	57506	MIMAT0019758	20371350
MAVS	hsa-miR-149-3p	57506	MIMAT0000103	20371350
MAVS	hsa-miR-548s	57506	MIMAT0000093	21572407
MAVS	hsa-miR-4435	57506	MIMAT0002853	21572407
MAVS	hsa-miR-17-5p	57506	MIMAT0000688	21572407
MAVS	hsa-miR-1182	57506	MIMAT0015026	23592263
MAVS	hsa-miR-6739-5p	57506	MIMAT0018945	23824327
MAVS	hsa-miR-3620-3p	57506	MIMAT0000073	20371350
MAVS	hsa-miR-588	57506	MIMAT0004767	23824327
MAVS	hsa-miR-1178-5p	57506	MIMAT0005916	20371350
MAVS	hsa-miR-6733-5p	57506	MIMAT0000680	20371350
PSMA2	hsa-miR-1250-3p	57506	MIMAT0000103	21572407
PSMA2	hsa-miR-548j-3p	57506	MIMAT0002869	21572407
PSMA2	hsa-miR-3159	57506	MIMAT0000691	21572407
PSMA2	hsa-miR-548aq-3p	57506	MIMAT0019954	23592263
PSMA2	hsa-miR-548g-5p	57506	MIMAT0018072	23824327
PSMA2	hsa-miR-595	57506	MIMAT0019896	20371350
PSMA2	hsa-miR-548am-3p	57506	MIMAT0027631	23824327
PSMA2	hsa-miR-548f-5p	57506	MIMAT0001413	20371350
PSMA2	hsa-miR-548x-3p	57506	MIMAT0000680	21572407
PSMA2	hsa-miR-548aj-3p	57506	MIMAT0019769	21572407
PSMA2	hsa-miR-3668	57506	MIMAT0000425	21572407
PSMA2	hsa-miR-548ah-3p	57506	MIMAT0022283	23592263
PSMA2	hsa-miR-548x-5p	57506	MIMAT0016915	23824327
PSMA2	hsa-miR-548aj-5p	57506	MIMAT0026638	20371350
PSMA2	hsa-miR-548z	57506	MIMAT0004761	23824327
PSMA2	hsa-miR-5680	57506	MIMAT0002832	20371350
PSMA2	hsa-miR-548h-3p	57506	MIMAT0001413	21572407
PSMA2	hsa-miR-132-3p	57506	MIMAT0022471	21572407
PSMA2	hsa-miR-497-3p	57506	MIMAT0000456	23622248
PSMA2	hsa-miR-548d-3p	57506	MIMAT0003240	21572407
PSMA2	hsa-miR-548aw	57506	MIMAT0019788	23592263
PSMA2	hsa-miR-651-5p	57506	MIMAT0000646	18668040
PSMA2	hsa-miR-548ac	57506	MIMAT0018985	23824327
PSMA2	hsa-miR-1468-3p	57506	MIMAT0022733	20371350
PSMA2	hsa-miR-302c-5p	57506	MIMAT0000254	23824327
PSMA2	hsa-miR-212-3p	57506	MIMAT0002836	20371350
PSMA2	hsa-miR-29c-3p	57506	MIMAT0002832	21572407
PSMA2	hsa-miR-616-3p	57506	MIMAT0019731	21572407
PSMA2	hsa-miR-186-5p	57506	MIMAT0000092	23622248
PSMA2	hsa-miR-153-5p	57506	MIMAT0027617	21572407
PSMA2	hsa-miR-191-5p	57506	MIMAT0003248	23592263
PSMA2	hsa-miR-100-5p	57506	MIMAT0019927	23824327
PSMA2	hsa-miR-99a-5p	57506	MIMAT0022722	20371350
PSMA2	hsa-let-7a-5p	57506	MIMAT0000253	23824327
PSMD8	hsa-miR-425-5p	57506	MIMAT0002836	21572407
PSMD8	hsa-miR-615-3p	57506	MIMAT0000074	21572407
PSMD8	hsa-miR-484	57506	MIMAT0019758	21572407
PSMD8	hsa-miR-423-3p	57506	MIMAT0005951	23824327
PSMD8	hsa-miR-186-5p	57506	MIMAT0026739	20371350
PSMD8	hsa-miR-149-5p	57506	MIMAT0005891	23446348
PSMD8	hsa-miR-196a-5p	57506	MIMAT0000073	21572407
RAP1GDS1	hsa-miR-6739-5p	57506	MIMAT0005916	21572407
RAP1GDS1	hsa-miR-6733-5p	57506	MIMAT0022720	23824327
RAP1GDS1	hsa-miR-3153	57506	MIMAT0022739	20371350
RAP1GDS1	hsa-miR-4668-5p	57506	MIMAT0004946	23446348
RAP1GDS1	hsa-miR-6851-5p	57506	MIMAT0019896	21572407
RAP1GDS1	hsa-miR-676-5p	57506	MIMAT0000228	23592263
RAP1GDS1	hsa-miR-4470	57506	MIMAT0027384	23824327
RAP1GDS1	hsa-miR-3689d	57506	MIMAT0003885	20371350
RAP1GDS1	hsa-miR-6134	57506	MIMAT0019232	23446348
RAP1GDS1	hsa-miR-4797-3p	57506	MIMAT0026638	21572407
RAP1GDS1	hsa-miR-4264	57506	MIMAT0027666	23592263
RAP1GDS1	hsa-miR-194-3p	57506	MIMAT0022486	23824327
RAP1GDS1	hsa-miR-5693	57506	MIMAT0018088	20371350
RAP1GDS1	hsa-miR-6865-5p	57506	MIMAT0025458	23446348
RAP1GDS1	hsa-miR-6815-5p	57506	MIMAT0022733	21572407
RAP1GDS1	hsa-miR-3688-5p	57506	MIMAT0027550	23592263
RAP1GDS1	hsa-miR-4796-3p	57506	MIMAT0027681	23824327
RAP1GDS1	hsa-miR-7847-3p	57506	MIMAT0016844	20371350
RHOA	hsa-miR-3613-3p	57506	MIMAT0001625	23446348
RHOA	hsa-miR-6778-5p	57506	MIMAT0022722	21572407
RHOA	hsa-miR-6877-5p	57506	MIMAT0027470	23592263
RHOA	hsa-miR-221-3p	57506	MIMAT0002837	20371350
RHOA	hsa-miR-1304-3p	57506	MIMAT0020603	23824327
RHOA	hsa-miR-1233-5p	57506	MIMAT0000688	20371350
RHOA	hsa-miR-6762-5p	57506	MIMAT0004614	23446348
RHOA	hsa-miR-340-5p	57506	MIMAT0026739	21572407
RHOA	hsa-miR-607	57506	MIMAT0019849	23592263
RHOA	hsa-miR-4741	57506	MIMAT0002853	20371350
RHOA	hsa-miR-6509-5p	57506	MIMAT0015069	23824327
RHOA	hsa-miR-4529-5p	57506	MIMAT0000691	20371350
RHOA	hsa-miR-7110-3p	57506	MIMAT0017991	20371350
RHOA	hsa-miR-4675	57506	MIMAT0026741	23446348
RHOA	hsa-miR-2054	57506	MIMAT0022739	21572407
RHOA	hsa-miR-5583-3p	57506	MIMAT0004609	23592263
RHOA	hsa-miR-6769b-3p	57506	MIMAT0014987	23824327
RHOA	hsa-miR-4687-3p	57506	MIMAT0002869	20371350
RHOA	hsa-miR-331-5p	57506	MIMAT0018951	23824327
RHOA	hsa-miR-4517	57506	MIMAT0000425	20371350
RHOA	hsa-miR-31-5p	57506	MIMAT0000070	20371350
RHOA	hsa-miR-4723-3p	57506	MIMAT0017991	21572407
RHOA	hsa-miR-504-3p	57506	MIMAT0005827	23446348
RHOA	hsa-miR-577	57506	MIMAT0003885	21572407
RHOA	hsa-miR-3936	57506	MIMAT0027379	23592263
RHOA	hsa-miR-133b	57506	MIMAT0018001	23824327
RHOA	hsa-miR-3183	57506	MIMAT0022471	20371350
RHOA	hsa-miR-6499-3p	57506	MIMAT0003255	23824327
RHOA	hsa-miR-4753-5p	57506	MIMAT0003240	20371350
RHOA	hsa-miR-31-3p	57506	MIMAT0000075	20371350
RHOA	hsa-miR-483-3p	57506	MIMAT0000070	21572407
RHOA	hsa-miR-2467-3p	57506	MIMAT0022940	23446348
RHOA	hsa-miR-1252-3p	57506	MIMAT0018088	21572407
RHOA	hsa-miR-6800-3p	57506	MIMAT0027367	23592263
RHOA	hsa-miR-4721	5683	MIMAT0026740	23446348
RHOA	hsa-miR-3646	5683	MIMAT0026737	20371350
RHOA	hsa-miR-548z	5683	MIMAT0015033	23446348
RHOA	hsa-miR-3934-5p	5683	MIMAT0022264	20371350
RHOA	hsa-miR-6768-3p	5683	MIMAT0022722	20371350
RHOA	hsa-miR-124-3p	5683	MIMAT0003263	23446348
RHOA	hsa-miR-4446-3p	5683	MIMAT0019076	20371350
RHOA	hsa-miR-548h-3p	5683	MIMAT0026739	20371350
RHOA	hsa-miR-764	5683	MIMAT0015081	23446348
RHOA	hsa-miR-1227-5p	5683	MIMAT0018990	20371350
RHOA	hsa-miR-218-5p	5683	MIMAT0018091	20371350
RHOA	hsa-miR-125a-3p	5683	MIMAT0026737	23446348
RHOA	hsa-miR-548d-3p	5683	MIMAT0020957	20371350
RHOA	hsa-miR-6847-5p	5683	MIMAT0022733	23446348
RHOA	hsa-miR-3187-3p	5683	MIMAT0022739	20371350
RHOA	hsa-miR-155-5p	5683	MIMAT0022264	23446348
RHOA	hsa-miR-4722-5p	5683	MIMAT0018446	20371350
RHOA	hsa-miR-548ac	5683	MIMAT0022722	23446348
RHOA	hsa-miR-4779	5683	MIMAT0022468	20371350
RHOA	hsa-miR-6881-5p	5683	MIMAT0019076	23446348
RHOA	hsa-miR-375	5683	MIMAT0022723	20371350
RHOA	hsa-miR-200c-3p	5683	MIMAT0000426	20371350
RHOA	hsa-miR-592	5683	MIMAT0000426	23446348
RHOA	hsa-miR-122-5p	5683	MIMAT0026739	23446348
RHOA	hsa-miR-4519	5683	MIMAT0004768	20371350
RHOA	hsa-miR-128-2-5p	5683	MIMAT0018990	23446348
RHOA	hsa-miR-3678-3p	5683	MIMAT0003323	20371350
RHOA	hsa-miR-2278	5683	MIMAT0022471	20371350
RHOA	hsa-miR-128-1-5p	5683	MIMAT0022471	23446348
RHOA	hsa-miR-320c	5683	MIMAT0018091	23446348
RHOA	hsa-miR-597-5p	5683	MIMAT0003321	20371350
RHOA	hsa-miR-6845-5p	5683	MIMAT0020957	23446348
RHOA	hsa-miR-185-5p	5683	MIMAT0018938	20371350
RHOA	hsa-miR-146b-5p	5683	MIMAT0026638	20371350
TBK1	hsa-miR-3133	5683	MIMAT0000426	17612493
TBK1	hsa-miR-200c-3p	5683	MIMAT0026638	23446348
TBK1	hsa-miR-3671	5683	MIMAT0022739	23446348
TBK1	hsa-miR-452-5p	5683	MIMAT0000716	20371350
TBK1	hsa-miR-3674	5683	MIMAT0018446	23446348
TBK1	hsa-let-7f-2-3p	5683	MIMAT0000269	20371350
TBK1	hsa-miR-219b-3p	5683	MIMAT0022733	20371350
TBK1	hsa-miR-221-3p	5683	MIMAT0000681	23622248
TBK1	hsa-miR-1185-2-3p	5683	MIMAT0022468	23446348
TBK1	hsa-miR-4680-3p	5683	MIMAT0004805	20371350
TBK1	hsa-miR-1185-1-3p	5683	MIMAT0022723	23446348
TBK1	hsa-miR-429	5683	MIMAT0000456	23622248
TBK1	hsa-miR-6792-5p	5683	MIMAT0004768	23446348
TBK1	hsa-miR-4724-5p	5683	MIMAT0026480	20371350
TBK1	hsa-miR-186-5p	5683	MIMAT0003323	23446348
TBK1	hsa-miR-200b-3p	5683	MIMAT0000440	23622248
TBK1	hsa-miR-219a-2-3p	5683	MIMAT0003321	23446348
TBKBP1	hsa-miR-335-5p	5683	MIMAT0026740	20371350
TMEM173	hsa-miR-24-3p	5683	MIMAT0018938	23446348
TMEM173	hsa-miR-25-3p	5683	MIMAT0000098	23622248
TMEM173	hsa-miR-5093	5683	MIMAT0000716	23446348
TMEM173	hsa-miR-2467-5p	5683	MIMAT0015033	20371350
TMEM173	hsa-miR-3919	5683	MIMAT0000269	23446348
TMEM173	hsa-miR-4756-3p	5683	MIMAT0000097	23622248
TMEM173	hsa-miR-6783-5p	5683	MIMAT0004805	23446348
TMEM173	hsa-miR-6856-5p	5683	MIMAT0003263	20371350
TMEM173	hsa-miR-6758-5p	5683	MIMAT0000062	23622248
TRAF3	hsa-miR-662	5683	MIMAT0026480	23446348
TRAF3	hsa-miR-8085	5683	MIMAT0015081	20371350
TRAF3	hsa-miR-6731-5p	5714	MIMAT0003393	23622248
TRAF3	hsa-miR-32-5p	5714	MIMAT0003283	23622248
TRAF3	hsa-miR-4707-3p	5714	MIMAT0002174	23622248
TRAF3	hsa-miR-6746-5p	5714	MIMAT0001340	23622248
TRAF3	hsa-miR-574-5p	5714	MIMAT0000456	23622248
TRAF3	hsa-miR-4455	5714	MIMAT0000450	23622248
TRAF3	hsa-miR-129-5p	5714	MIMAT0000226	23622248
TRAF3	hsa-miR-6867-5p	5910	MIMAT0027379	23592263
TRAF3	hsa-miR-4286	5910	MIMAT0027367	23592263
TRAF3	hsa-miR-26b-5p	5910	MIMAT0015026	23592263
TRAF3	hsa-miR-4694-5p	5910	MIMAT0019745	23592263
TRAF3	hsa-miR-3191-3p	5910	MIMAT0027602	23592263
TRIM25	hsa-miR-4533	5910	MIMAT0018203	23824327
TRIM25	hsa-miR-4793-5p	5910	MIMAT0018997	23592263
TRIM25	hsa-miR-6730-5p	5910	MIMAT0019008	23592263
TRIM25	hsa-miR-6128	5910	MIMAT0024618	23592263
TRIM25	hsa-miR-124-3p	5910	MIMAT0019973	23592263
TRIM25	hsa-miR-875-3p	5910	MIMAT0016899	23592263
TRIM25	hsa-miR-877-3p	5910	MIMAT0004671	23592263
TRIM25	hsa-miR-1182	5910	MIMAT0022486	23592263
TRIM25	hsa-miR-526b-5p	5910	MIMAT0027630	23592263
TRIM25	hsa-miR-7977	5910	MIMAT0027530	23592263
TRIM25	hsa-miR-1299	5910	MIMAT0019223	23592263
TRIM25	hsa-miR-193a-5p	5910	MIMAT0019971	23592263
TRIM25	hsa-miR-521	5910	MIMAT0030422	23592263
TRIM25	hsa-miR-3202	387	MIMAT0017991	19536157
TRIM25	hsa-miR-378a-5p	387	MIMAT0027456	23592263
TRIM25	hsa-miR-3663-3p	387	MIMAT0027654	20371350
TRIM25	hsa-miR-549a	387	MIMAT0000278	23622248
UBC	hsa-miR-324-3p	387	MIMAT0022720	19536157
UBC	hsa-miR-221-3p	387	MIMAT0022943	23592263
UBC	hsa-miR-20a-5p	387	MIMAT0027424	20371350
UBC	hsa-miR-18a-5p	387	MIMAT0004692	24980435
UBC	hsa-miR-106b-5p	387	MIMAT0003275	19536157
UBC	hsa-miR-519d-3p	387	MIMAT0019871	23592263
UBC	hsa-miR-20b-5p	387	MIMAT0025474	20371350
UBC	hsa-miR-93-5p	387	MIMAT0019236	20371350
UBC	hsa-miR-17-5p	387	MIMAT0028118	19536157
UBC	hsa-miR-24-3p	387	MIMAT0019757	23592263
UBC	hsa-miR-877-5p	387	MIMAT0009979	20371350
UBC	hsa-miR-296-3p	387	MIMAT0022282	20371350
UBC	hsa-miR-769-3p	387	MIMAT0027621	19536157
UBC	hsa-miR-615-3p	387	MIMAT0019775	23592263
UBQLN1	hsa-miR-6771-3p	387	MIMAT0004700	20371350
UBQLN1	hsa-miR-4482-3p	387	MIMAT0019054	20371350
UBQLN1	hsa-miR-484	387	MIMAT0000089	22736314
UBQLN1	hsa-miR-6514-3p	387	MIMAT0019839	19536157
UBQLN1	hsa-miR-331-3p	387	MIMAT0026612	23592263
UBQLN1	hsa-miR-6894-3p	387	MIMAT0003242	20371350
UBQLN1	hsa-miR-100-5p	387	MIMAT0018351	20371350
UBQLN1	hsa-miR-155-5p	387	MIMAT0000089	22854067
UBQLN1	hsa-miR-6811-3p	387	MIMAT0000770	22179829
UBQLN1	hsa-miR-6797-3p	387	MIMAT0015063	19536157
UBQLN1	hsa-miR-6076	387	MIMAT0025451	23592263
UBQLN1	hsa-miR-544a	387	MIMAT0019890	20371350
UBQLN1	hsa-miR-210-3p	387	MIMAT0004504	22854067
UBQLN1	hsa-miR-539-5p	387	MIMAT0002173	19536157
UBQLN1	hsa-miR-136-5p	387	MIMAT0019953	23592263
UBQLN1	hsa-miR-570-3p	387	MIMAT0026744	20371350
UBQLN1	hsa-miR-1914-5p	387	MIMAT0027501	19536157
UBQLN1	hsa-miR-200c-3p	387	MIMAT0019835	23592263
UBQLN1	hsa-miR-5584-3p	387	MIMAT0018065	20371350
UBQLN1	hsa-miR-6874-3p	387	MIMAT0018446	19536157
UBQLN1	hsa-miR-148b-5p	387	MIMAT0018349	23592263
UBQLN1	hsa-miR-3168	387	MIMAT0027437	20371350
UBQLN1	hsa-miR-577	387	MIMAT0000422	18668037
UBQLN1	hsa-miR-4662a-3p	387	MIMAT0018965	23592263
USP7	hsa-miR-21-5p	387	MIMAT0022723	19536157
USP7	hsa-miR-935	387	MIMAT0010367	23592263
USP7	hsa-miR-16-5p	387	MIMAT0022941	20371350
USP7	hsa-miR-877-3p	387	MIMAT0000275	23212916
USP7	hsa-miR-615-3p	387	MIMAT0004602	23592263
USP7	hsa-miR-26a-5p	387	MIMAT0003323	19536157
