# Supplementary material for: Repurposing novel therapeutic candidate drugs for coronavirus disease-19 based on protein-protein interaction network analysis
Source: BMC Biotechnol. 2021 Mar 12;21:22. doi: 10.1186/s12896-021-00680-z (PMC7952507; doi:10.1186/s12896-021-00680-z)
Supplement: Supplementary file 2 — Additional file 2. [file 12896_2021_680_MOESM2_ESM.xlsx]

## Sheet: cluster 1
SUID	AverageShortestPathLength	BetweennessCentrality	ClosenessCentrality	Cluster	ClusteringCoefficient	Degree	Eccentricity	IsSingleNode	name	NeighborhoodConnectivity	Node_Status	NumberOfDirectedEdges	NumberOfUndirectedEdges	PartnerOfMultiEdgedNodePairs	Radiality	selected	SelfLoops	shared name	Stress	TopologicalCoefficient
1039	3.18181818	0.02482492	0.31428571		0.0	5	4	FALSE	hsa-miR-106b-5p	48.8		5	0	0	0.72727273	FALSE	0	hsa-miR-106b-5p	195916	0.22761905
305	3.53272727	0.04790492	0.28306742	Cluster 1	0.0	17	5	FALSE	TCEB2	1.94117647	Clustered	17	0	0	0.68340909	FALSE	0	TCEB2	147686	0.0855615
306	3.51454545	0.14542045	0.28453182	Cluster 1	0.0	50	5	FALSE	TCEB1	1.62	Clustered	50	0	0	0.68568182	FALSE	0	TCEB1	1074796	0.0775
115	3.06	0.19949146	0.32679739	Cluster 1	0.0	59	5	FALSE	RUNX1	1.57627119	Clustered	59	0	0	0.7425	FALSE	0	RUNX1	986266	0.0480226
275	3.38363636	0.11640862	0.29554003	Cluster 1	0.0	39	5	FALSE	EP300	1.69230769	Clustered	39	0	0	0.70204545	FALSE	0	EP300	500366	0.04615385
116	4.46	0.0074334	0.22421525	Cluster 1	0.0	4	5	FALSE	TLE1	2.25	Clustered	4	0	0	0.5675	FALSE	0	TLE1	20806	0.3125
981	2.94545455	0.07673002	0.33950617		0.0	7	4	FALSE	hsa-miR-17-5p	45.71428571		7	0	0	0.75681818	FALSE	0	hsa-miR-17-5p	520206	0.16378859
950	3.47272727	0.03046907	0.28795812		0.0	5	4	FALSE	hsa-miR-615-3p	28.6		5	0	0	0.69090909	FALSE	0	hsa-miR-615-3p	124286	0.21230769
985	3.07272727	0.04122602	0.32544379		0.0	5	6	FALSE	hsa-miR-20a-5p	57.4		5	0	0	0.74090909	FALSE	0	hsa-miR-20a-5p	277592	0.2256
224	3.19818182	0.04297637	0.31267766	Cluster 1	0.0	16	5	FALSE	ZC3H18	2.9375	Clustered	16	0	0	0.72522727	FALSE	0	ZC3H18	238288	0.12916667
131	3.24181818	0.14677556	0.30846887	Cluster 1	0.0	47	5	FALSE	TLE3	1.70212766	Clustered	47	0	0	0.71977273	FALSE	0	TLE3	606458	0.04680851
261	3.95818182	0.03103847	0.25264125	Cluster 1	0.0	13	5	FALSE	STAT1	1.84615385	Clustered	13	0	0	0.63022727	FALSE	0	STAT1	138020	0.10576923
296	3.43818182	0.04743688	0.2908514	Cluster 1	0.0	17	5	FALSE	SMAD3	2.23529412	Clustered	17	0	0	0.69522727	FALSE	0	SMAD3	305862	0.10294118
936	3.02909091	0.08336005	0.33013205		0.0	7	4	FALSE	hsa-miR-92a-3p	42.42857143		7	0	0	0.74636364	FALSE	0	hsa-miR-92a-3p	410322	0.16571429
297	2.77636364	0.28159431	0.36018337	Cluster 1	0.0	76	5	FALSE	SMAD4	1.88157895	Clustered	76	0	0	0.77795455	FALSE	0	SMAD4	1482122	0.05877193
1066	3.08	0.04616313	0.32467532		0.0	5	4	FALSE	hsa-miR-93-5p	55.0		5	0	0	0.74	FALSE	0	hsa-miR-93-5p	269438	0.22689076
170	2.86363636	0.21234542	0.34920635	Cluster 1	0.0	62	5	FALSE	STAT3	1.80645161	Clustered	62	0	0	0.76704545	FALSE	0	STAT3	988872	0.06203474
107	3.06363636	0.14948204	0.3264095	Cluster 1	0.0	40	5	FALSE	WHSC1	2.15	Clustered	40	0	0	0.74204545	FALSE	0	WHSC1	721022	0.07666667

## Sheet: cluster 2
SUID	AverageShortestPathLength	BetweennessCentrality	ClosenessCentrality	Cluster	ClusteringCoefficient	Degree	Eccentricity	IsSingleNode	name	NeighborhoodConnectivity	Node_Status	NumberOfDirectedEdges	NumberOfUndirectedEdges	PartnerOfMultiEdgedNodePairs	Radiality	selected	SelfLoops	shared name	Stress	TopologicalCoefficient
337	3.28280543	0.11336921	0.30461751	Cluster 2	0.0	30	5	FALSE	CCNE1	1.83333333	Clustered	30	0	0	0.71464932	FALSE	0	CCNE1	330398	0.06410256
338	2.87104072	0.20853119	0.34830575	Cluster 2	0.0	59	5	FALSE	CDK2	1.47457627	Clustered	59	0	0	0.76611991	FALSE	0	CDK2	287946	0.03954802
179	3.74886878	0.0635635	0.26674713	Cluster 2	0.0	19	5	FALSE	DIDO1	1.68421053	Clustered	19	0	0	0.6563914	FALSE	0	DIDO1	168998	0.06842105
950	3.71493213	0.01300619	0.26918392		0.0	5	6	FALSE	hsa-miR-615-3p	12.4		5	0	0	0.66063348	FALSE	0	hsa-miR-615-3p	51564	0.22352941
2039	3.04524887	0.04090968	0.32838039		0.0	5	6	FALSE	hsa-miR-30a-5p	44.0		5	0	0	0.74434389	FALSE	0	hsa-miR-30a-5p	70970	0.21287129
1080	3.33936652	0.03015736	0.29945799		0.0	4	6	FALSE	hsa-miR-34a-5p	37.25		4	0	0	0.70757919	FALSE	0	hsa-miR-34a-5p	69072	0.26268116
88	3.80769231	0.07780851	0.26262626	Cluster 2	0.0	22	5	FALSE	CYB5B	1.31818182	Clustered	22	0	0	0.64903846	FALSE	0	CYB5B	146098	0.06363636
120	3.10180995	0.04012716	0.32239241	Cluster 2	0.0	17	5	FALSE	VDAC1	2.47058824	Clustered	17	0	0	0.73727376	FALSE	0	VDAC1	90164	0.12254902
891	3.16289593	0.02775921	0.31616595		0.0	4	5	FALSE	hsa-miR-125b-5p	48.0		4	0	0	0.72963801	FALSE	0	hsa-miR-125b-5p	77698	0.27325581
124	3.86651584	0.01497156	0.25863078	Cluster 2	0.0	6	5	FALSE	STOML2	3.0	Clustered	6	0	0	0.64168552	FALSE	0	STOML2	37034	0.2
316	2.65837104	0.28642027	0.37617021	Cluster 2	0.0	75	5	FALSE	PMPCA	1.37333333	Clustered	75	0	0	0.79270362	FALSE	0	PMPCA	312030	0.02871795
830	3.64705882	0.00924784	0.27419355		0.0	5	6	FALSE	hsa-miR-320a	15.8		5	0	0	0.66911765	FALSE	0	hsa-miR-320a	23966	0.22424242
127	3.69457014	0.00258208	0.27066748	Cluster 2	0.0	3	7	FALSE	HIST1H1A	4.66666667	Clustered	3	0	0	0.66317873	FALSE	0	HIST1H1A	8202	0.40740741
287	2.58144796	0.40046251	0.38737949	Cluster 2	0.0	108	5	FALSE	TP53	1.46296296	Clustered	108	0	0	0.802319	FALSE	0	TP53	689290	0.03561254
128	4.58144796	0.00452489	0.2182716	Cluster 2	0.0	2	6	FALSE	BRF1	2.5	Seed	2	0	0	0.552319	FALSE	0	BRF1	3794	0.5
258	2.97963801	0.21837773	0.33561124	Cluster 2	0.0	61	7	FALSE	PHB2	1.32786885	Clustered	61	0	0	0.75254525	FALSE	0	PHB2	297574	0.03278689
323	3.65384615	0.00344903	0.27368421	Cluster 2	0.0	4	7	FALSE	POLR2B	3.5	Clustered	4	0	0	0.66826923	FALSE	0	POLR2B	10050	0.27777778
835	3.20361991	0.04922922	0.31214689		0.0	5	5	FALSE	hsa-miR-26b-5p	34.2		5	0	0	0.72454751	FALSE	0	hsa-miR-26b-5p	87134	0.20493827
260	3.00678733	0.14033839	0.33258089	Cluster 2	0.0	44	7	FALSE	BCL2L1	1.63636364	Clustered	44	0	0	0.74915158	FALSE	0	BCL2L1	281380	0.0530303
324	2.91176471	0.04308136	0.34343434	Cluster 2	0.0	16	5	FALSE	POLR2A	2.875	Clustered	16	0	0	0.76102941	FALSE	0	POLR2A	91550	0.1171875
199	4.20135747	0.0	0.23801831	Cluster 2	0.0	1	6	FALSE	MNAT1	5.0	Clustered	1	0	0	0.59983032	FALSE	0	MNAT1	0	0.0
936	3.58823529	0.02342269	0.27868852		0.0	4	5	FALSE	hsa-miR-92a-3p	22.0		4	0	0	0.67647059	FALSE	0	hsa-miR-92a-3p	50342	0.26923077
109	2.90271493	0.13383028	0.34450507	Cluster 2	0.0	37	5	FALSE	NPM1	1.72972973	Clustered	37	0	0	0.76216063	FALSE	0	NPM1	170694	0.05613306

## Sheet: cluster 3
SUID	AverageShortestPathLength	BetweennessCentrality	ClosenessCentrality	Cluster	ClusteringCoefficient	Degree	Eccentricity	IsSingleNode	name	NeighborhoodConnectivity	Node_Status	NumberOfDirectedEdges	NumberOfUndirectedEdges	PartnerOfMultiEdgedNodePairs	Radiality	selected	SelfLoops	shared name	Stress	TopologicalCoefficient
2290	3.49881797	0.03984063	0.28581081		0.0	3	6	FALSE	hsa-miR-375	42.33333333		3	0	0	0.58353034	FALSE	0	hsa-miR-375	41816	0.33879781
307	3.89125296	0.12180682	0.25698663	Cluster 3	0.0	34	5	FALSE	NUP62	1.32352941	Clustered	34	0	0	0.51812451	FALSE	0	NUP62	410776	0.08088235
181	3.73049645	0.02120497	0.26806084	Cluster 3	0.0	8	5	FALSE	NCOA5	2.125	Clustered	8	0	0	0.54491726	FALSE	0	NCOA5	47660	0.1875
1080	3.1536643	0.04070949	0.31709145		0.0	4	4	FALSE	hsa-miR-34a-5p	47.75		4	0	0	0.64105595	FALSE	0	hsa-miR-34a-5p	141820	0.27827381
312	3.11583924	0.11053117	0.32094082	Cluster 3	0.0	26	5	FALSE	NUP54	1.30769231	Clustered	26	0	0	0.64736013	FALSE	0	NUP54	68756	0.03846154
313	3.36170213	0.09914242	0.29746835	Cluster 3	0.0	27	5	FALSE	NUPL1	1.59259259	Clustered	27	0	0	0.60638298	FALSE	0	NUPL1	221310	0.07407407
956	3.30023641	0.03757836	0.3030086		0.0	4	4	FALSE	hsa-miR-193b-3p	36.75		4	0	0	0.61662727	FALSE	0	hsa-miR-193b-3p	75372	0.26094891
958	3.53191489	0.02617897	0.28313253		0.0	3	4	FALSE	hsa-miR-149-5p	31.33333333		3	0	0	0.57801418	FALSE	0	hsa-miR-149-5p	55852	0.34082397
195	3.75886525	0.05708358	0.26603774	Cluster 3	0.0	15	5	FALSE	MYCBP2	1.4	Seed	15	0	0	0.54018913	FALSE	0	MYCBP2	73278	0.08
325	2.57683215	0.54685409	0.38807339	Cluster 3	0.0	98	5	FALSE	PRIM1	1.53061224	Clustered	98	0	0	0.73719464	FALSE	0	PRIM1	1846150	0.04421769
326	4.26477541	0.01572928	0.23447894	Cluster 3	0.0	5	5	FALSE	POLA1	1.8	Clustered	5	0	0	0.45587076	FALSE	0	POLA1	18348	0.2
327	3.71631206	0.23237005	0.26908397	Cluster 3	0.0	60	5	FALSE	POLA2	1.2	Clustered	60	0	0	0.54728132	FALSE	0	POLA2	1253180	0.05
328	3.60756501	0.16420524	0.27719528	Cluster 3	0.0	47	5	FALSE	PRIM2	1.31914894	Clustered	47	0	0	0.56540583	FALSE	0	PRIM2	630002	0.05319149
2058	3.10165485	0.07698071	0.32240854		0.0	4	4	FALSE	hsa-miR-24-3p	48.0		4	0	0	0.64972419	FALSE	0	hsa-miR-24-3p	208540	0.26256983
141	3.57446809	0.09341	0.2797619	Cluster 3	0.0	23	5	FALSE	KPNB1	1.43478261	Clustered	23	0	0	0.57092199	FALSE	0	KPNB1	181292	0.07246377
206	3.19148936	0.29960785	0.31333333	Cluster 3	0.0	74	5	FALSE	FKBP1A	1.21621622	Clustered	74	0	0	0.63475177	FALSE	0	FKBP1A	468732	0.02702703
270	3.65957447	0.01564811	0.27325581	Cluster 3	0.0	5	5	FALSE	RAE1	2.4	Clustered	5	0	0	0.55673759	FALSE	0	RAE1	16486	0.2
915	2.95981087	0.10636817	0.33785942		0.0	3	4	FALSE	hsa-miR-16-5p	75.33333333		3	0	0	0.67336485	FALSE	0	hsa-miR-16-5p	211320	0.35396825
917	3.69267139	0.02948817	0.27080666		0.0	4	6	FALSE	hsa-miR-15b-5p	27.75		4	0	0	0.55122143	FALSE	0	hsa-miR-15b-5p	26510	0.2547619
981	3.23877069	0.03099073	0.30875912		0.0	3	4	FALSE	hsa-miR-17-5p	55.66666667		3	0	0	0.62687155	FALSE	0	hsa-miR-17-5p	81342	0.36203091
985	3.23877069	0.01651801	0.30875912		0.0	3	4	FALSE	hsa-miR-20a-5p	56.33333333		3	0	0	0.62687155	FALSE	0	hsa-miR-20a-5p	70234	0.36644592
922	3.21513002	0.04134176	0.31102941		0.0	4	4	FALSE	hsa-let-7b-5p	42.5		4	0	0	0.63081166	FALSE	0	hsa-let-7b-5p	129476	0.26774194
286	3.356974	0.06686914	0.29788732	Cluster 3	0.0	17	5	FALSE	NUP214	1.94117647	Clustered	17	0	0	0.607171	FALSE	0	NUP214	117868	0.09411765
290	2.99763593	0.20603417	0.33359621	Cluster 3	0.0	54	5	FALSE	NUP98	1.48148148	Clustered	54	0	0	0.66706068	FALSE	0	NUP98	658216	0.04814815
1066	3.19621749	0.02358417	0.31286982		0.0	3	4	FALSE	hsa-miR-93-5p	59.66666667		3	0	0	0.63396375	FALSE	0	hsa-miR-93-5p	82156	0.36666667

## Sheet: cluster 4
SUID	AverageShortestPathLength	BetweennessCentrality	ClosenessCentrality	Cluster	ClusteringCoefficient	Degree	Eccentricity	IsSingleNode	name	NeighborhoodConnectivity	Node_Status	NumberOfDirectedEdges	NumberOfUndirectedEdges	PartnerOfMultiEdgedNodePairs	Radiality	selected	SelfLoops	shared name	Stress	TopologicalCoefficient
144	2.78333333	0.20089512	0.35928144	Cluster 4	0.0	35	5	FALSE	MIB1	1.65714286	Clustered	35	0	0	0.77708333	FALSE	0	MIB1	129080	0.07301587
211	4.09	9.0513E-4	0.24449878	Cluster 4	0.0	2	7	FALSE	AKAP9	2.5	Seed	2	0	0	0.61375	FALSE	0	AKAP9	204	0.75
212	2.96333333	0.18333046	0.33745782	Cluster 4	0.0	33	7	FALSE	PDE4DIP	1.24242424	Clustered	33	0	0	0.75458333	FALSE	0	PDE4DIP	64676	0.04848485
246	2.51	0.51796315	0.39840637	Cluster 4	0.0	101	7	FALSE	FGFR1OP	1.33663366	Clustered	101	0	0	0.81125	FALSE	0	FGFR1OP	649884	0.05610561
119	2.80333333	0.32068903	0.35671819	Cluster 4	0.0	59	5	FALSE	CEP135	1.25423729	Clustered	59	0	0	0.77458333	FALSE	0	CEP135	262446	0.05084746
247	3.75	0.10428646	0.26666667	Cluster 4	0.0	26	7	FALSE	CEP350	1.69230769	Clustered	26	0	0	0.65625	FALSE	0	CEP350	378844	0.23076923
2039	3.52666667	0.01808104	0.28355388		0.0	3	6	FALSE	hsa-miR-30a-5p	26.66666667		3	0	0	0.68416667	FALSE	0	hsa-miR-30a-5p	41586	0.36666667
2136	3.52666667	0.01808104	0.28355388		0.0	3	6	FALSE	hsa-miR-30b-5p	26.66666667		3	0	0	0.68416667	FALSE	0	hsa-miR-30b-5p	41586	0.36666667
922	2.92666667	0.11855101	0.34168565		0.0	4	4	FALSE	hsa-let-7b-5p	40.75		4	0	0	0.75916667	FALSE	0	hsa-let-7b-5p	82590	0.26324503
221	2.67666667	0.33852419	0.373599	Cluster 4	0.0	65	5	FALSE	PRKAR2A	1.36923077	Clustered	65	0	0	0.79041667	FALSE	0	PRKAR2A	387042	0.06153846
2301	3.52666667	0.01808104	0.28355388		0.0	3	6	FALSE	hsa-miR-30e-5p	26.66666667		3	0	0	0.68416667	FALSE	0	hsa-miR-30e-5p	41586	0.36666667
1119	3.17333333	0.08562539	0.31512605		0.0	3	6	FALSE	hsa-let-7a-5p	42.33333333		3	0	0	0.72833333	FALSE	0	hsa-let-7a-5p	30962	0.33604336
1282	3.1	0.05030849	0.32258065		0.0	3	6	FALSE	hsa-miR-192-5p	46.0		3	0	0	0.7375	FALSE	0	hsa-miR-192-5p	20682	0.3358209
133	3.81666667	0.08689335	0.26200873	Cluster 4	0.0	19	7	FALSE	PCNT	1.52631579	Clustered	19	0	0	0.64791667	FALSE	0	PCNT	129242	0.13157895
108	3.85	0.0659334	0.25974026	Cluster 4	0.0	4	5	FALSE	GSK3A	2.5	Clustered	4	0	0	0.64375	FALSE	0	GSK3A	58702	0.3

## Sheet: cluster 5
SUID	AverageShortestPathLength	BetweennessCentrality	ClosenessCentrality	Cluster	ClusteringCoefficient	Degree	Eccentricity	IsSingleNode	name	NeighborhoodConnectivity	Node_Status	NumberOfDirectedEdges	NumberOfUndirectedEdges	PartnerOfMultiEdgedNodePairs	Radiality	selected	SelfLoops	shared name	Stress	TopologicalCoefficient
239	3.91788856	0.20527964	0.25523952	Cluster 5	0.0	36	7	FALSE	RAB5C	1.19444444	Clustered	36	0	0	0.63526393	FALSE	0	RAB5C	523688	0.03888889
2289	3.7771261	0.02603557	0.26475155		0.0	2	6	FALSE	hsa-miR-1233-5p	59.5		2	0	0	0.65285924	FALSE	0	hsa-miR-1233-5p	76676	0.50869565
4081	3.31964809	0.05850553	0.30123675		0.0	2	6	FALSE	hsa-miR-7156-3p	71.0		2	0	0	0.71004399	FALSE	0	hsa-miR-7156-3p	99138	0.50724638
118	3.92375367	0.22635098	0.254858	Cluster 5	0.0	32	7	FALSE	SUN2	1.1875	Clustered	32	0	0	0.63453079	FALSE	0	SUN2	520862	0.0625
1144	3.9941349	0.04136273	0.25036711		0.0	2	6	FALSE	hsa-miR-124-3p	28.5		2	0	0	0.62573314	FALSE	0	hsa-miR-124-3p	52776	0.5
1146	3.47800587	0.01658609	0.28752108		0.0	2	6	FALSE	hsa-miR-4438	73.0		2	0	0	0.69024927	FALSE	0	hsa-miR-4438	73898	0.53731343
252	4.31671554	0.09452174	0.23165761	Cluster 5	0.0	20	7	FALSE	VPS39	1.2	Clustered	20	0	0	0.58541056	FALSE	0	VPS39	222586	0.1
1021	4.80351906	0.01870069	0.20818071		0.0	2	8	FALSE	hsa-miR-335-5p	26.0		2	0	0	0.52456012	FALSE	0	hsa-miR-335-5p	5362	0.5
1023	3.87683284	0.026948	0.25794251		0.0	2	6	FALSE	hsa-miR-155-5p	30.5		2	0	0	0.64039589	FALSE	0	hsa-miR-155-5p	30922	0.5
1280	4.09970674	0.01411135	0.24391989		0.0	2	6	FALSE	hsa-miR-215-5p	34.0		2	0	0	0.61253666	FALSE	0	hsa-miR-215-5p	8224	0.50769231
4098	3.37243402	0.07871371	0.29652174		0.0	2	6	FALSE	hsa-miR-6787-3p	62.0		2	0	0	0.70344575	FALSE	0	hsa-miR-6787-3p	80162	0.5
1282	4.09970674	0.01411135	0.24391989		0.0	2	6	FALSE	hsa-miR-192-5p	34.0		2	0	0	0.61253666	FALSE	0	hsa-miR-192-5p	8224	0.50769231
1027	3.47800587	0.01658609	0.28752108		0.0	2	6	FALSE	hsa-miR-20b-5p	73.0		2	0	0	0.69024927	FALSE	0	hsa-miR-20b-5p	73898	0.53731343
132	4.12316716	0.15684191	0.24253201	Cluster 5	0.0	28	7	FALSE	AGPS	1.25	Clustered	28	0	0	0.60960411	FALSE	0	AGPS	152140	0.08333333
2182	4.25806452	0.05087311	0.23484848		0.0	2	6	FALSE	hsa-miR-4768-3p	32.0		2	0	0	0.59274194	FALSE	0	hsa-miR-4768-3p	110414	0.50819672
1292	3.63636364	0.00654641	0.275		0.0	2	6	FALSE	hsa-miR-5698	58.5		2	0	0	0.67045455	FALSE	0	hsa-miR-5698	31224	0.53738318
3596	4.09384164	0.01947867	0.24426934		0.0	2	6	FALSE	hsa-miR-603	35.5		2	0	0	0.61326979	FALSE	0	hsa-miR-603	27894	0.52272727
1039	3.47800587	0.01658609	0.28752108		0.0	2	6	FALSE	hsa-miR-106b-5p	73.0		2	0	0	0.69024927	FALSE	0	hsa-miR-106b-5p	73898	0.53731343
1167	3.47800587	0.01658609	0.28752108		0.0	2	6	FALSE	hsa-miR-7151-3p	73.0		2	0	0	0.69024927	FALSE	0	hsa-miR-7151-3p	73898	0.53731343
911	3.53079179	0.05689835	0.28322259		0.0	2	6	FALSE	hsa-miR-30c-5p	65.5		2	0	0	0.68365103	FALSE	0	hsa-miR-30c-5p	168650	0.50787402
1296	3.63636364	0.00654641	0.275		0.0	2	6	FALSE	hsa-miR-143-5p	58.5		2	0	0	0.67045455	FALSE	0	hsa-miR-143-5p	31224	0.53738318
1169	3.47800587	0.01658609	0.28752108		0.0	2	6	FALSE	hsa-miR-5095	73.0		2	0	0	0.69024927	FALSE	0	hsa-miR-5095	73898	0.53731343
913	4.41055718	0.02463993	0.22672872		0.0	2	8	FALSE	hsa-miR-190a-3p	32.0		2	0	0	0.57368035	FALSE	0	hsa-miR-190a-3p	18592	0.50819672
1043	3.47800587	0.01658609	0.28752108		0.0	2	6	FALSE	hsa-miR-526b-3p	73.0		2	0	0	0.69024927	FALSE	0	hsa-miR-526b-3p	73898	0.53731343
1301	3.63636364	0.00654641	0.275		0.0	2	6	FALSE	hsa-miR-4430	58.5		2	0	0	0.67045455	FALSE	0	hsa-miR-4430	31224	0.53738318
1047	3.93548387	0.04391915	0.25409836		0.0	2	6	FALSE	hsa-miR-548az-5p	41.5		2	0	0	0.63306452	FALSE	0	hsa-miR-548az-5p	166040	0.50625
919	4.41055718	0.02463993	0.22672872		0.0	2	8	FALSE	hsa-miR-5011-5p	32.0		2	0	0	0.57368035	FALSE	0	hsa-miR-5011-5p	18592	0.50819672
1304	3.63636364	0.00654641	0.275		0.0	2	6	FALSE	hsa-miR-3652	58.5		2	0	0	0.67045455	FALSE	0	hsa-miR-3652	31224	0.53738318
922	3.7771261	0.02603557	0.26475155		0.0	2	6	FALSE	hsa-let-7b-5p	59.5		2	0	0	0.65285924	FALSE	0	hsa-let-7b-5p	76676	0.50869565
1309	3.63636364	0.00654641	0.275		0.0	2	6	FALSE	hsa-miR-122-5p	58.5		2	0	0	0.67045455	FALSE	0	hsa-miR-122-5p	31224	0.53738318
1057	3.47800587	0.01658609	0.28752108		0.0	2	6	FALSE	hsa-miR-519d-3p	73.0		2	0	0	0.69024927	FALSE	0	hsa-miR-519d-3p	73898	0.53731343
2081	3.53079179	0.05689835	0.28322259		0.0	2	6	FALSE	hsa-miR-107	65.5		2	0	0	0.68365103	FALSE	0	hsa-miR-107	168650	0.50787402
1313	3.63636364	0.00654641	0.275		0.0	2	6	FALSE	hsa-miR-504-3p	58.5		2	0	0	0.67045455	FALSE	0	hsa-miR-504-3p	31224	0.53738318
2082	3.53079179	0.05689835	0.28322259		0.0	2	6	FALSE	hsa-miR-103a-3p	65.5		2	0	0	0.68365103	FALSE	0	hsa-miR-103a-3p	168650	0.50787402
1059	3.93548387	0.04391915	0.25409836		0.0	2	6	FALSE	hsa-miR-548t-5p	41.5		2	0	0	0.63306452	FALSE	0	hsa-miR-548t-5p	166040	0.50625
4132	4.09970674	0.03220985	0.24391989		0.0	2	6	FALSE	hsa-miR-3665	27.0		2	0	0	0.61253666	FALSE	0	hsa-miR-3665	127206	0.5
1317	3.63636364	0.00654641	0.275		0.0	2	6	FALSE	hsa-miR-3135b	58.5		2	0	0	0.67045455	FALSE	0	hsa-miR-3135b	31224	0.53738318
169	3.86510264	0.24300573	0.25872534	Cluster 5	0.0	47	7	FALSE	GOLGA2	1.27659574	Clustered	47	0	0	0.64186217	FALSE	0	GOLGA2	837926	0.13829787
1321	3.63636364	0.00654641	0.275		0.0	2	6	FALSE	hsa-miR-6499-3p	58.5		2	0	0	0.67045455	FALSE	0	hsa-miR-6499-3p	31224	0.53738318
1066	3.47800587	0.01658609	0.28752108		0.0	2	6	FALSE	hsa-miR-93-5p	73.0		2	0	0	0.69024927	FALSE	0	hsa-miR-93-5p	73898	0.53731343
299	3.42521994	0.26753467	0.29195205	Cluster 5	0.0	43	5	FALSE	RAB1A	1.23255814	Clustered	43	0	0	0.69684751	FALSE	0	RAB1A	337284	0.05813953
1335	3.63636364	0.00654641	0.275		0.0	2	6	FALSE	hsa-miR-5693	58.5		2	0	0	0.67045455	FALSE	0	hsa-miR-5693	31224	0.53738318
834	4.09384164	0.01947867	0.24426934		0.0	2	6	FALSE	hsa-miR-362-3p	35.5		2	0	0	0.61326979	FALSE	0	hsa-miR-362-3p	27894	0.52272727
3652	3.31964809	0.05850553	0.30123675		0.0	2	6	FALSE	hsa-miR-7-2-3p	71.0		2	0	0	0.71004399	FALSE	0	hsa-miR-7-2-3p	99138	0.50724638
3653	3.31964809	0.05850553	0.30123675		0.0	2	6	FALSE	hsa-miR-7-1-3p	71.0		2	0	0	0.71004399	FALSE	0	hsa-miR-7-1-3p	99138	0.50724638
837	4.09384164	0.01947867	0.24426934		0.0	2	6	FALSE	hsa-miR-329-3p	35.5		2	0	0	0.61326979	FALSE	0	hsa-miR-329-3p	27894	0.52272727
72	4.18768328	0.07136842	0.23879552	Cluster 5	0.0	18	7	FALSE	TOMM70A	1.55555556	Clustered	18	0	0	0.60153959	FALSE	0	TOMM70A	270368	0.27777778
1097	4.25806452	0.05087311	0.23484848		0.0	2	6	FALSE	hsa-miR-665	32.0		2	0	0	0.59274194	FALSE	0	hsa-miR-665	110414	0.50819672
981	3.47800587	0.01658609	0.28752108		0.0	2	6	FALSE	hsa-miR-17-5p	73.0		2	0	0	0.69024927	FALSE	0	hsa-miR-17-5p	73898	0.53731343
217	2.8856305	0.64197994	0.34654472	Cluster 5	0.0	99	5	FALSE	RAB10	1.3030303	Clustered	99	0	0	0.76429619	FALSE	0	RAB10	1315152	0.05050505
985	3.47800587	0.01658609	0.28752108		0.0	2	6	FALSE	hsa-miR-20a-5p	73.0		2	0	0	0.69024927	FALSE	0	hsa-miR-20a-5p	73898	0.53731343
2138	4.09384164	0.01947867	0.24426934		0.0	2	6	FALSE	hsa-miR-3941	35.5		2	0	0	0.61326979	FALSE	0	hsa-miR-3941	27894	0.52272727
989	3.47800587	0.01658609	0.28752108		0.0	2	6	FALSE	hsa-miR-106a-5p	73.0		2	0	0	0.69024927	FALSE	0	hsa-miR-106a-5p	73898	0.53731343
4063	4.52199413	0.05424048	0.22114137		0.0	2	6	FALSE	hsa-miR-3978	30.0		2	0	0	0.55975073	FALSE	0	hsa-miR-3978	37292	0.5
101	3.47800587	0.15057022	0.28752108	Cluster 5	0.0	25	5	FALSE	RAB2A	1.2	Clustered	25	0	0	0.69024927	FALSE	0	RAB2A	117576	0.05
1004	3.95307918	0.02980841	0.25296736		0.0	2	6	FALSE	hsa-miR-221-3p	39.5		2	0	0	0.6308651	FALSE	0	hsa-miR-221-3p	49440	0.5
2286	3.7771261	0.02603557	0.26475155		0.0	2	6	FALSE	hsa-miR-6778-5p	59.5		2	0	0	0.65285924	FALSE	0	hsa-miR-6778-5p	76676	0.50869565
238	4.36363636	0.18227418	0.22916667	Cluster 5	0.0	32	7	FALSE	RAB8A	1.125	Clustered	32	0	0	0.57954545	FALSE	0	RAB8A	283784	0.04166667

## Sheet: cluster 6
SUID	AverageShortestPathLength	BetweennessCentrality	ClosenessCentrality	Cluster	ClusteringCoefficient	Degree	Eccentricity	IsSingleNode	name	NeighborhoodConnectivity	Node_Status	NumberOfDirectedEdges	NumberOfUndirectedEdges	PartnerOfMultiEdgedNodePairs	Radiality	selected	SelfLoops	shared name	Stress	TopologicalCoefficient
82	3.15492958	0.15124537	0.31696429	Cluster 6	0.0	17	5	FALSE	MDN1	1.88235294	Clustered	17	0	0	0.7306338	FALSE	0	MDN1	28310	0.09803922
178	3.87793427	0.04077196	0.25786925	Cluster 6	0.0	8	7	FALSE	EIF4B	2.625	Clustered	8	0	0	0.64025822	FALSE	0	EIF4B	9986	0.203125
915	2.94835681	0.40768298	0.33917197		0.0	9	6	FALSE	hsa-miR-16-5p	14.44444444		9	0	0	0.7564554	FALSE	0	hsa-miR-16-5p	83544	0.12564901
308	4.22535211	0.23814934	0.23666667	Cluster 6	0.0	29	7	FALSE	MRPS5	1.10344828	Clustered	29	0	0	0.59683099	FALSE	0	MRPS5	43502	0.05172414
309	3.24882629	0.07178274	0.30780347	Cluster 6	0.0	7	5	FALSE	MRPS2	2.42857143	Clustered	7	0	0	0.71889671	FALSE	0	MRPS2	13892	0.15873016
950	3.66197183	0.03128425	0.27307692		0.0	4	6	FALSE	hsa-miR-615-3p	10.75		4	0	0	0.66725352	FALSE	0	hsa-miR-615-3p	9958	0.27083333
279	3.75586854	0.17432499	0.26625	Cluster 6	0.0	21	7	FALSE	MRPS25	1.42857143	Clustered	21	0	0	0.65551643	FALSE	0	MRPS25	27184	0.05357143
280	3.84976526	0.06540866	0.2597561	Cluster 6	0.0	10	7	FALSE	EIF3M	2.3	Clustered	10	0	0	0.64377934	FALSE	0	EIF3M	15470	0.14444444
281	2.90140845	0.31476884	0.34466019	Cluster 6	0.0	15	5	FALSE	RPS17	2.13333333	Clustered	15	0	0	0.76232394	FALSE	0	RPS17	69962	0.1030303
859	3.68075117	0.01387399	0.27168367		0.0	3	6	FALSE	hsa-miR-484	14.0		3	0	0	0.6649061	FALSE	0	hsa-miR-484	4870	0.37142857
285	3.52112676	0.16027454	0.284	Cluster 6	0.0	17	7	FALSE	RPL36	2.11764706	Seed	17	0	0	0.68485915	FALSE	0	RPL36	46218	0.11176471
94	4.657277	0.0	0.21471774	Cluster 6	0.0	1	7	FALSE	SIL1	4.0	Clustered	1	0	0	0.54284038	FALSE	0	SIL1	0	0.0
830	3.49295775	0.15426134	0.28629032		0.0	3	6	FALSE	hsa-miR-320a	20.33333333		3	0	0	0.68838028	FALSE	0	hsa-miR-320a	32048	0.35151515
1062	3.53051643	0.02848736	0.28324468		0.0	3	6	FALSE	hsa-miR-186-5p	19.33333333		3	0	0	0.68368545	FALSE	0	hsa-miR-186-5p	9540	0.35947712
267	3.84976526	0.08508642	0.2597561	Cluster 6	0.0	11	7	FALSE	SRP72	1.81818182	Clustered	11	0	0	0.64377934	FALSE	0	SRP72	14158	0.10227273
300	3.08920188	0.24012151	0.32370821	Cluster 6	0.0	24	5	FALSE	SRP19	1.54166667	Clustered	24	0	0	0.73884977	FALSE	0	SRP19	45984	0.06018519

## Sheet: cluster 7
Repurposing Novel Therapeutic Candidate Drugs for Coronavirus Disease-19 based on Protein-Protein Interaction Network Analysis Masoumeh Adhami1, Balal Sadeghi2, Ali Rezapour3, Ali Akbar Haghdoost1, Habib MotieGhader4,5,*
SUID	AverageShortestPathLength	BetweennessCentrality	ClosenessCentrality	Cluster	ClusteringCoefficient	Degree	Eccentricity	IsSingleNode	name	NeighborhoodConnectivity	Node_Status	NumberOfDirectedEdges	NumberOfUndirectedEdges	PartnerOfMultiEdgedNodePairs	Radiality	selected	SelfLoops	shared name	Stress	TopologicalCoefficient
242	3.58994709	0.15122187	0.27855564	Cluster 7|Cluster 4	0.0	34	7	FALSE	IDE	1.38235294	Clustered	34	0	0	0.74100529	FALSE	0	IDE	190574	0.04779412
950	3.88359788	0.04500307	0.25749319		0.0	4	6	FALSE	hsa-miR-615-3p	11.25		4	0	0	0.71164021	FALSE	0	hsa-miR-615-3p	84124	0.25
952	3.56084656	0.03368276	0.2808321		0.0	4	6	FALSE	hsa-miR-200c-3p	29.5		4	0	0	0.74391534	FALSE	0	hsa-miR-200c-3p	35950	0.26388889
254	4.12962963	4.6147E-4	0.24215247	Cluster 7|Cluster 4	0.0	2	7	FALSE	DDX58	3.0	Clustered	2	0	0	0.68703704	FALSE	0	DDX58	1306	0.5
255	2.84920635	0.44735991	0.35097493	Cluster 7|Cluster 4	0.0	83	7	FALSE	MAVS	1.59036145	Clustered	83	0	0	0.81507937	FALSE	0	MAVS	798644	0.04216867
1023	3.04761905	0.08791168	0.328125		0.0	5	6	FALSE	hsa-miR-155-5p	41.4		5	0	0	0.7952381	FALSE	0	hsa-miR-155-5p	101946	0.21604278
321	3.82275132	0.02616271	0.2615917	Cluster 7|Cluster 4	0.0	7	5	FALSE	PSMD8	2.42857143	Clustered	7	0	0	0.71772487	FALSE	0	PSMD8	30470	0.15873016
322	3.66402116	0.12487747	0.27292419	Cluster 7|Cluster 4	0.0	34	7	FALSE	PSMA2	1.44117647	Clustered	34	0	0	0.73359788	FALSE	0	PSMA2	233852	0.07352941
134	3.5952381	0.11034213	0.2781457	Cluster 7|Cluster 4	0.0	24	5	FALSE	CIT	2.16666667	Clustered	24	0	0	0.74047619	FALSE	0	CIT	309804	0.14583333
263	3.06084656	0.15247972	0.326707	Cluster 7|Cluster 4	0.0	29	5	FALSE	DNMT1	2.37931034	Clustered	29	0	0	0.79391534	FALSE	0	DNMT1	224510	0.0811359
139	3.83862434	0.03607803	0.26050999	Cluster 7|Cluster 4	0.0	9	7	FALSE	BAP1	3.0	Clustered	9	0	0	0.71613757	FALSE	0	BAP1	64762	0.18181818
143	3.00793651	0.30378652	0.33245383	Cluster 7|Cluster 4	0.0	68	7	FALSE	RHOA	1.41176471	Clustered	68	0	0	0.79920635	FALSE	0	RHOA	254828	0.03167421
853	3.64021164	0.07897162	0.2747093		0.0	6	6	FALSE	hsa-miR-877-3p	16.66666667		6	0	0	0.73597884	FALSE	0	hsa-miR-877-3p	92612	0.1780303
981	3.32804233	0.02469458	0.30047695		0.0	4	6	FALSE	hsa-miR-17-5p	37.5		4	0	0	0.76719577	FALSE	0	hsa-miR-17-5p	80990	0.28968254
985	3.32804233	0.02469458	0.30047695		0.0	4	6	FALSE	hsa-miR-20a-5p	37.5		4	0	0	0.76719577	FALSE	0	hsa-miR-20a-5p	80990	0.28968254
282	4.32539683	0.11865601	0.23119266	Cluster 7|Cluster 4	0.0	18	7	FALSE	FAM98A	1.5	Clustered	18	0	0	0.66746032	FALSE	0	FAM98A	195040	0.05555556
219	4.43121693	0.016967	0.22567164	Cluster 7|Cluster 4	0.0	5	7	FALSE	HGS	2.6	Clustered	5	0	0	0.65687831	FALSE	0	HGS	18062	0.2
93	3.66402116	0.09189643	0.27292419	Cluster 7|Cluster 4	0.0	21	7	FALSE	IL17RA	1.38095238	Clustered	21	0	0	0.73359788	FALSE	0	IL17RA	71376	0.06349206
865	3.6031746	0.01714107	0.27753304		0.0	4	6	FALSE	hsa-miR-218-5p	27.0		4	0	0	0.73968254	FALSE	0	hsa-miR-218-5p	26178	0.26804124
291	4.32539683	0.02371832	0.23119266	Cluster 7|Cluster 4	0.0	6	7	FALSE	USP7	2.5	Clustered	6	0	0	0.66746032	FALSE	0	USP7	34932	0.1875
292	3.62169312	0.09519199	0.27611395	Cluster 7|Cluster 4	0.0	14	5	FALSE	UBC	2.5	Seed	14	0	0	0.73783069	FALSE	0	UBC	194968	0.16666667
1062	3.36507937	0.05411296	0.29716981		0.0	4	6	FALSE	hsa-miR-186-5p	35.25		4	0	0	0.76349206	FALSE	0	hsa-miR-186-5p	65464	0.26145038
936	3.31216931	0.05406736	0.30191693		0.0	4	6	FALSE	hsa-miR-92a-3p	39.25		4	0	0	0.76878307	FALSE	0	hsa-miR-92a-3p	85080	0.27717391
233	3.76984127	0.06836801	0.26526316	Cluster 7|Cluster 4	0.0	17	7	FALSE	TRIM25	1.58823529	Clustered	17	0	0	0.72301587	FALSE	0	TRIM25	63042	0.07352941
234	3.93915344	0.00515206	0.25386165	Cluster 7|Cluster 4	0.0	3	7	FALSE	IKBKE	3.33333333	Clustered	3	0	0	0.70608466	FALSE	0	IKBKE	5612	0.38888889
171	3.52645503	0.11456948	0.28357089	Cluster 7|Cluster 4	0.0	24	7	FALSE	UBQLN1	1.54166667	Clustered	24	0	0	0.7473545	FALSE	0	UBQLN1	101032	0.06018519
235	3.65343915	0.06628889	0.2737147	Cluster 7|Cluster 4	0.0	17	7	FALSE	TBK1	1.70588235	Clustered	17	0	0	0.73465608	FALSE	0	TBK1	49376	0.08823529
