# Supplementary material for: Repurposing novel therapeutic candidate drugs for coronavirus disease-19 based on protein-protein interaction network analysis
Source: BMC Biotechnol. 2021 Mar 12;21:22. doi: 10.1186/s12896-021-00680-z (PMC7952507; doi:10.1186/s12896-021-00680-z)
Supplement: Supplementary file 3 — Additional file 3. [file 12896_2021_680_MOESM3_ESM.xlsx]

## Sheet: PPI_module_1
Repurposing Novel Therapeutic Candidate Drugs for Coronavirus Disease-19 based on Protein-Protein Interaction Network Analysis Masoumeh Adhami1, Balal Sadeghi2, Ali Rezapour3, Ali Akbar Haghdoost1, Habib MotieGhader4,5,*
search_term	match_term	match_type	gene	drug	interaction_types	sources	pmids
EP300	EP300	Definite	EP300	METHYLPHENIDATE	inhibitor	GuideToPharmacologyInteractions
EP300	EP300	Definite	EP300	CURCUMIN	inhibitor	GuideToPharmacologyInteractions
EP300	EP300	Definite	EP300	EPIGALOCATECHIN GALLATE	inhibitor	GuideToPharmacologyInteractions
EP300	EP300	Definite	EP300	GARCINOL	inhibitor	GuideToPharmacologyInteractions
EP300	EP300	Definite	EP300	PLUMBAGIN	inhibitor	GuideToPharmacologyInteractions
RUNX1	RUNX1	Definite	RUNX1	DOXORUBICIN		CKB	26552700
RUNX1	RUNX1	Definite	RUNX1	CYTARABINE		CIViC	21343560
RUNX1	RUNX1	Definite	RUNX1	METHACHOLINE CHLORIDE		PharmGKB
RUNX1	RUNX1	Definite	RUNX1	DIPHENHYDRAMINE HYDROCHLORIDE		CKB	26837761
SMAD3	SMAD3	Definite	SMAD3	GENISTEIN		NCI	15963949
SMAD3	SMAD3	Definite	SMAD3	LEUPROLIDE ACETATE		NCI	14678567
SMAD3	SMAD3	Definite	SMAD3	DEXAMETHASONE		NCI	15817834
SMAD3	SMAD3	Definite	SMAD3	HALOFUGINONE		NCI	11874485
SMAD4	SMAD4	Definite	SMAD4	PACLITAXEL		CKB	28514312
SMAD4	SMAD4	Definite	SMAD4	CETUXIMAB		CIViC	26046389
SMAD4	SMAD4	Definite	SMAD4	ALECTINIB		CKB	28476735
SMAD4	SMAD4	Definite	SMAD4	INK-128		CKB	25261369
SMAD4	SMAD4	Definite	SMAD4	CRIZOTINIB		CKB	28476735
SMAD4	SMAD4	Definite	SMAD4	CARBOPLATIN		CKB	28514312
SMAD4	SMAD4	Definite	SMAD4	IMATINIB		CKB	28514312
SMAD4	SMAD4	Definite	SMAD4	FLUOROURACIL		CIViC	12237773
SMAD4	SMAD4	Definite	SMAD4	IRINOTECAN		CKB	22753594
SMAD4	SMAD4	Definite	SMAD4	GEMCITABINE		CKB	22753594
STAT3	STAT3	Definite	STAT3	ACITRETIN	inhibitor	TTD
STAT3	STAT3	Definite	STAT3	ATIPRIMOD	inhibitor	TTD
STAT3	STAT3	Definite	STAT3	BARDOXOLONE METHYL	inhibitor	TTD
TLE3	TLE3	Definite	TLE3	DOCETAXEL		ClearityFoundationBiomarkers
TLE3	TLE3	Definite	TLE3	PACLITAXEL		ClearityFoundationBiomarkers

## Sheet: PPI_module_2
search_term	match_term	match_type	gene	drug	interaction_types	sources	pmids
BCL2L1	BCL2L1	Definite	BCL2L1	ISOSORBIDE	inhibitor	TTD
BCL2L1	BCL2L1	Definite	BCL2L1	NAVITOCLAX	inhibitor|antagonist	TALC|TdgClinicalTrial|GuideToPharmacologyInteractions|ChemblInteractions|TTD
BCL2L1	BCL2L1	Definite	BCL2L1	CHEMBL376408	antagonist	GuideToPharmacologyInteractions
BCL2L1	BCL2L1	Definite	BCL2L1	VENETOCLAX	antagonist	GuideToPharmacologyInteractions
BCL2L1	BCL2L1	Definite	BCL2L1	OBATOCLAX MESYLATE	inhibitor	ChemblInteractions
BCL2L1	BCL2L1	Definite	BCL2L1	CHEMBL106708		DrugBank	10592235
CCNE1	CCNE1	Definite	CCNE1	DINACICLIB		ClearityFoundationBiomarkers|CIViC	27663592
CCNE1	CCNE1	Definite	CCNE1	MK-2206		CIViC	27663592
CCNE1	CCNE1	Definite	CCNE1	PALBOCICLIB		CIViC	27020857
CCNE1	CCNE1	Definite	CCNE1	Roniciclib		ClearityFoundationBiomarkers
CCNE1	CCNE1	Definite	CCNE1	AMG-900		ClearityFoundationBiomarkers
CCNE1	CCNE1	Definite	CCNE1	ALISERTIB		ClearityFoundationBiomarkers
CDK2	CDK2	Definite	CDK2	Roniciclib	inhibitor	GuideToPharmacologyInteractions|ChemblInteractions|CancerCommons
CDK2	CDK2	Definite	CDK2	BMS-387032	inhibitor	TdgClinicalTrial|GuideToPharmacologyInteractions|ChemblInteractions|CancerCommons|TTD
CDK2	CDK2	Definite	CDK2	PHA-793887	inhibitor	ChemblInteractions
CDK2	CDK2	Definite	CDK2	INDIRUBIN SULFATE	inhibitor	GuideToPharmacologyInteractions|ChemblInteractions|DrugBank	10592235|11752352|17139284|17016423
CDK2	CDK2	Definite	CDK2	TG-02	inhibitor	GuideToPharmacologyInteractions|ChemblInteractions
CDK2	CDK2	Definite	CDK2	MILCICLIB	inhibitor	GuideToPharmacologyInteractions|ChemblInteractions
CDK2	CDK2	Definite	CDK2	DINACICLIB	inhibitor	MyCancerGenome|ClearityFoundationClinicalTrial|GuideToPharmacologyInteractions|ChemblInteractions|CancerCommons|MyCancerGenomeClinicalTrial|TTD
CDK2	CDK2	Definite	CDK2	AT-7519	inhibitor	TdgClinicalTrial|GuideToPharmacologyInteractions|ChemblInteractions|DrugBank|TTD	10592235
CDK2	CDK2	Definite	CDK2	(7S)-HYDROXYL-STAUROSPORINE	inhibitor	ChemblInteractions
CDK2	CDK2	Definite	CDK2	ALOISINE	inhibitor	GuideToPharmacologyInteractions
CDK2	CDK2	Definite	CDK2	ALOISINE A	inhibitor	GuideToPharmacologyInteractions
CDK2	CDK2	Definite	CDK2	ALVOCIDIB	inhibitor	MyCancerGenome|TdgClinicalTrial|GuideToPharmacologyInteractions|ChemblInteractions|DrugBank|TTD	18465538|11752352
CDK2	CDK2	Definite	CDK2	AZD-5438	inhibitor	GuideToPharmacologyInteractions|ChemblInteractions
CDK2	CDK2	Definite	CDK2	BOHEMINE	inhibitor	GuideToPharmacologyInteractions
CDK2	CDK2	Definite	CDK2	BX-795	inhibitor	GuideToPharmacologyInteractions
CDK2	CDK2	Definite	CDK2	CHEMBL261720	inhibitor	GuideToPharmacologyInteractions
CDK2	CDK2	Definite	CDK2	CHEMBL80713	inhibitor	GuideToPharmacologyInteractions
CDK2	CDK2	Definite	CDK2	CHEMBL1802728	inhibitor	GuideToPharmacologyInteractions
CDK2	CDK2	Definite	CDK2	CHEMBL524266	inhibitor	GuideToPharmacologyInteractions
CDK2	CDK2	Definite	CDK2	PENTOBARBITAL	inhibitor	GuideToPharmacologyInteractions
CDK2	CDK2	Definite	CDK2	SCH-900776	inhibitor	GuideToPharmacologyInteractions
CDK2	CDK2	Definite	CDK2	PURVALANOLA	inhibitor	GuideToPharmacologyInteractions
CDK2	CDK2	Definite	CDK2	PURVALANOL B	inhibitor	GuideToPharmacologyInteractions
CDK2	CDK2	Definite	CDK2	RGB-286638	inhibitor	GuideToPharmacologyInteractions|ChemblInteractions
CDK2	CDK2	Definite	CDK2	SELICICLIB	inhibitor	MyCancerGenome|TdgClinicalTrial|GuideToPharmacologyInteractions|ChemblInteractions|TTD
CDK2	CDK2	Definite	CDK2	CHEMBL1082552	inhibitor	DrugBank	10592235|11752352
CDK2	CDK2	Definite	CDK2	OLOMOUCINE	inhibitor	DrugBank	10592235|11752352|17139284|17016423
CDK2	CDK2	Definite	CDK2	HYMENIALDISINE	inhibitor	DrugBank	10592235|11752352|17139284|17016423
CDK2	CDK2	Definite	CDK2	BOSUTINIB	inhibitor	DrugBank	19039322
CDK2	CDK2	Definite	CDK2	RG-547	inhibitor	ChemblInteractions|DrugBank|TTD	10592235
CDK2	CDK2	Definite	CDK2	APREMILAST	inhibitor	TTD
CDK2	CDK2	Definite	CDK2	ENMD-981693	inhibitor	TTD
CDK2	CDK2	Definite	CDK2	AG-24322	inhibitor	ChemblInteractions|TTD
CDK2	CDK2	Definite	CDK2	CARBOPLATIN		CIViC	26006067
CDK2	CDK2	Definite	CDK2	CHEMBL340813		DrugBank	10592235
CDK2	CDK2	Definite	CDK2	OLOMOUCINE II		DrugBank	10592235
CDK2	CDK2	Definite	CDK2	CHEMBL319467		DrugBank	10592235
CDK2	CDK2	Definite	CDK2	GSK-237701A		DrugBank	10592235
CDK2	CDK2	Definite	CDK2	CHEMBL458926		DrugBank	10592235
CDK2	CDK2	Definite	CDK2	CHEMBL518800		DrugBank	10592235
CDK2	CDK2	Definite	CDK2	CHEMBL141247		DrugBank	10592235|17139284|17016423
CDK2	CDK2	Definite	CDK2	CHEMBL48109		DrugBank	10592235|17139284|17016423
CDK2	CDK2	Definite	CDK2	CHEMBL46817		DrugBank	10592235
CDK2	CDK2	Definite	CDK2	CHEMBL122264		DrugBank	10592235
CDK2	CDK2	Definite	CDK2	CHEMBL463580		DrugBank	10592235
CDK2	CDK2	Definite	CDK2	CHEMBL356700		DrugBank	10592235
CDK2	CDK2	Definite	CDK2	CHEMBL189607		DrugBank	10592235|17139284|17016423
CDK2	CDK2	Definite	CDK2	STAUROSPORINE		NCI|DrugBank	17139284|7629160|17016423
CDK2	CDK2	Definite	CDK2	ACETAMINOPHEN		NCI	14644624
CDK2	CDK2	Definite	CDK2	CHEMBL278894		DrugBank	10592235
CDK2	CDK2	Definite	CDK2	CHEMBL298445		DrugBank	10592235|17139284|17016423
CDK2	CDK2	Definite	CDK2	CHEMBL457047		DrugBank	10592235
CDK2	CDK2	Definite	CDK2	CHEMBL82767		DrugBank	10592235
CDK2	CDK2	Definite	CDK2	CHEMBL150261		DrugBank	10592235|17139284|17016423
CDK2	CDK2	Definite	CDK2	CHEMBL445420		DrugBank	10592235
CDK2	CDK2	Definite	CDK2	RESVERATROL		NCI	15122319
CDK2	CDK2	Definite	CDK2	CHEMBL191632		DrugBank	17139284|17016423
CDK2	CDK2	Definite	CDK2	CHEMBL522891		DrugBank	10592235
CDK2	CDK2	Definite	CDK2	CHEMBL424278		NCI	8012959
CDK2	CDK2	Definite	CDK2	CHEMBL269881		DrugBank	10592235|17139284|17016423
CDK2	CDK2	Definite	CDK2	CHEMBL249334		DrugBank	10592235
CDK2	CDK2	Definite	CDK2	CHEMBL233970		DrugBank	10592235
CDK2	CDK2	Definite	CDK2	RALTITREXED		NCI	10047461
CDK2	CDK2	Definite	CDK2	CHEMBL460102		DrugBank	10592235
CDK2	CDK2	Definite	CDK2	CHEMBL47527		DrugBank	10592235|17139284|17016423
CDK2	CDK2	Definite	CDK2	CHEMBL477786		DrugBank	10592235
CDK2	CDK2	Definite	CDK2	CHEMBL203407		DrugBank	10592235
CDK2	CDK2	Definite	CDK2	CHEMBL233349		DrugBank	10592235
CDK2	CDK2	Definite	CDK2	CHEMBL47302		DrugBank	10592235|17139284|17016423
CDK2	CDK2	Definite	CDK2	CHEMBL73303		DrugBank	10592235|17139284|17016423
CDK2	CDK2	Definite	CDK2	CHEMBL215205		DrugBank	10592235
CDK2	CDK2	Definite	CDK2	CHEMBL1235529		DrugBank	10592235
CDK2	CDK2	Definite	CDK2	CHEMBL476189		DrugBank	10592235
CDK2	CDK2	Definite	CDK2	CHEMBL1098060		DrugBank	10592235
CDK2	CDK2	Definite	CDK2	CHEMBL233553		DrugBank	10592235
CDK2	CDK2	Definite	CDK2	CHEMBL1234089		DrugBank	10592235
CDK2	CDK2	Definite	CDK2	CHEMBL487738		DrugBank	10592235
CDK2	CDK2	Definite	CDK2	ERIBULIN		CIViC	26006067
CDK2	CDK2	Definite	CDK2	CHEMBL1234009		DrugBank	10592235|17139284|17016423
CDK2	CDK2	Definite	CDK2	CHEMBL182260		DrugBank	10592235
CDK2	CDK2	Definite	CDK2	CHEMBL401377		DrugBank	10592235
CDK2	CDK2	Definite	CDK2	CHEMBL518383		DrugBank	10592235
CDK2	CDK2	Definite	CDK2	CHEMBL361348		DrugBank	17139284|17016423
CDK2	CDK2	Definite	CDK2	CHEMBL123368		DrugBank	10592235
CDK2	CDK2	Definite	CDK2	CHEMBL173682		DrugBank	10592235
CDK2	CDK2	Definite	CDK2	DAUNORUBICIN		NCI	11368357
CDK2	CDK2	Definite	CDK2	CHEMBL272690		DrugBank	10592235|17139284|17016423
CDK2	CDK2	Definite	CDK2	CHEMBL249736		DrugBank	10592235
CDK2	CDK2	Definite	CDK2	CHEMBL482193		DrugBank	10592235
CDK2	CDK2	Definite	CDK2	CHEMBL249530		DrugBank	10592235
CDK2	CDK2	Definite	CDK2	CHEMBL215803		DrugBank	10592235
CDK2	CDK2	Definite	CDK2	CHEMBL206109		DrugBank	10592235
CDK2	CDK2	Definite	CDK2	CHEMBL233149		DrugBank	10592235
CDK2	CDK2	Definite	CDK2	CHEMBL101801		DrugBank	10592235
CDK2	CDK2	Definite	CDK2	MERIOLIN 3		DrugBank	10592235
CDK2	CDK2	Definite	CDK2	CHEMBL455946		DrugBank	10592235
CDK2	CDK2	Definite	CDK2	CHEMBL341273		DrugBank	10592235
CDK2	CDK2	Definite	CDK2	PACLITAXEL		NCI	16020661
CDK2	CDK2	Definite	CDK2	TERFENADINE		DrugBank	10592235|17139284|17016423
CDK2	CDK2	Definite	CDK2	CHEMBL425181		DrugBank	10592235
CDK2	CDK2	Definite	CDK2	CHEMBL231950		DrugBank	10592235
CDK2	CDK2	Definite	CDK2	CHEMBL99842		DrugBank	10592235|17139284|17016423
CDK2	CDK2	Definite	CDK2	CHEMBL1234593		DrugBank	10592235
CDK2	CDK2	Definite	CDK2	VARIOLIN B		DrugBank	10592235
CDK2	CDK2	Definite	CDK2	CHEMBL380331		DrugBank	10592235
CDK2	CDK2	Definite	CDK2	BETA-LAPACHONE		NCI	12689523
CDK2	CDK2	Definite	CDK2	BRYOSTATIN		NCI	14980523
CDK2	CDK2	Definite	CDK2	CHEMBL354634		DrugBank	10592235|17139284|17016423
CDK2	CDK2	Definite	CDK2	CHEMBL232148		DrugBank	10592235
CDK2	CDK2	Definite	CDK2	CHEMBL360520		DrugBank	10592235
CDK2	CDK2	Definite	CDK2	STANOLONE		NCI	10698512
CDK2	CDK2	Definite	CDK2	CHEMBL1187319		DrugBank	10592235
CDK2	CDK2	Definite	CDK2	CHEMBL509730		DrugBank	10592235
CDK2	CDK2	Definite	CDK2	CHEMBL232557		DrugBank	10592235
CDK2	CDK2	Definite	CDK2	HYDROGEN PEROXIDE		NCI	12729926
CDK2	CDK2	Definite	CDK2	CHEMBL258040		DrugBank	10592235
CDK2	CDK2	Definite	CDK2	CHEMBL1234087		DrugBank	10592235
CDK2	CDK2	Definite	CDK2	CHEMBL456163		DrugBank	10592235
CDK2	CDK2	Definite	CDK2	CHEMBL403350		DrugBank	10592235
CDK2	CDK2	Definite	CDK2	CHEMBL303958		DrugBank	10592235
CDK2	CDK2	Definite	CDK2	CHEMBL478409		DrugBank	10592235
CDK2	CDK2	Definite	CDK2	CHEMBL1234088		DrugBank	10592235
CDK2	CDK2	Definite	CDK2	CHEMBL400520		DrugBank	10592235
CDK2	CDK2	Definite	CDK2	CHEMBL271591		DrugBank	17139284|17016423
CDK2	CDK2	Definite	CDK2	CHEMBL1234085		DrugBank	10592235
CDK2	CDK2	Definite	CDK2	CHEMBL121941		DrugBank	10592235
CDK2	CDK2	Definite	CDK2	CHEMBL555205		DrugBank	10592235
CDK2	CDK2	Definite	CDK2	LOVASTATIN		NCI	9553123
CDK2	CDK2	Definite	CDK2	CHEMBL47590		DrugBank	10592235|17139284|17016423
CDK2	CDK2	Definite	CDK2	CHEMBL1234086		DrugBank	10592235
CDK2	CDK2	Definite	CDK2	CHEMBL115220		DrugBank	10592235
CDK2	CDK2	Definite	CDK2	CHEMBL324942		DrugBank	10592235|17139284|17016423
CDK2	CDK2	Definite	CDK2	INDOLE-3-CARBINOL		NCI	15611077
CDK2	CDK2	Definite	CDK2	CHEMBL203569		DrugBank	10592235
CDK2	CDK2	Definite	CDK2	CHEMBL325023		DrugBank	10592235
CDK2	CDK2	Definite	CDK2	CHEMBL525194		DrugBank	10592235
CDK2	CDK2	Definite	CDK2	MERIOLIN 5		DrugBank	10592235
CDK2	CDK2	Definite	CDK2	DEXAMETHASONE		NCI	10867026
CDK2	CDK2	Definite	CDK2	CHEMBL359020		DrugBank	10592235
CDK2	CDK2	Definite	CDK2	CHEMBL127907		DrugBank	10592235|17139284|17016423
CDK2	CDK2	Definite	CDK2	CHEMBL1231801		DrugBank	10592235|17139284|17016423
CDK2	CDK2	Definite	CDK2	ADENOSINE DIPHOSPHATE		DrugBank	10592235
NPM1	NPM1	Definite	NPM1	IXAZOMIB		CKB	26634271
NPM1	NPM1	Definite	NPM1	CRIZOTINIB		CKB	27009859|25749034|24509625|18089725|25421750
NPM1	NPM1	Definite	NPM1	BRIGATINIB		CKB	27009859|25749034|25421750|27780853
NPM1	NPM1	Definite	NPM1	VORINOSTAT		CKB	26634271
NPM1	NPM1	Definite	NPM1	MIDOSTAURIN		FDA
NPM1	NPM1	Definite	NPM1	TAE-684		CKB	20207848
NPM1	NPM1	Definite	NPM1	CERITINIB		CKB	27009859|25749034|25421750
NPM1	NPM1	Definite	NPM1	DEGUELIN		CKB	25348016|25242579
NPM1	NPM1	Definite	NPM1	DAUNORUBICIN		CGI
NPM1	NPM1	Definite	NPM1	ENMD-2076		CKB	27406088
NPM1	NPM1	Definite	NPM1	ASP-3026		CKB	27009859|25749034|25421750
NPM1	NPM1	Definite	NPM1	LORLATINIB		CKB	25749034
NPM1	NPM1	Definite	NPM1	TRETINOIN		CIViC	19965647|21719597
NPM1	NPM1	Definite	NPM1	CHEMBL2169919		CKB	27535106
NPM1	NPM1	Definite	NPM1	ENTRECTINIB		CKB	26939704
NPM1	NPM1	Definite	NPM1	ALECTINIB		CKB	27009859|25749034|25421750
PHB2	PHB2	Definite	PHB2	MEDRONIC ACID		PharmGKB
TP53	TP53	Definite	TP53	ASPIRIN	acetylation	DrugBank	21475861
TP53	TP53	Definite	TP53	BORTEZOMIB	inhibitor	TALC
TP53	TP53	Definite	TP53	HALOPERIDOL		NCI	16476148
TP53	TP53	Definite	TP53	AMG-900		CKB	24091768
TP53	TP53	Definite	TP53	EPIRUBICIN		CKB	17388661|22903472
TP53	TP53	Definite	TP53	DABRAFENIB		CKB	27659046
TP53	TP53	Definite	TP53	BEVACIZUMAB		CKB|NCI	27466356|21399868|23670029|11720743|17145525|15579019
TP53	TP53	Definite	TP53	INK-128		CKB	26272063|25261369
TP53	TP53	Definite	TP53	PROXYPHYLLINE		NCI	16751417
TP53	TP53	Definite	TP53	DIETHYLSTILBESTROL		NCI	15545218
TP53	TP53	Definite	TP53	AZD-6738		CKB|CGI	26563132|28062704
TP53	TP53	Definite	TP53	STREPTONIGRIN		NCI	12027749
TP53	TP53	Definite	TP53	Lesogaberan		DrugBank
TP53	TP53	Definite	TP53	GEDATOLISIB		CKB	23980093|21325073
TP53	TP53	Definite	TP53	URSODIOL		NCI	15885361
TP53	TP53	Definite	TP53	DECITABINE		CGI
TP53	TP53	Definite	TP53	PRAMLINTIDE		CGI
TP53	TP53	Definite	TP53	IRINOTECAN		CKB	25567130
TP53	TP53	Definite	TP53	TRAMETINIB		CKB	27659046
TP53	TP53	Definite	TP53	DAUNORUBICIN		CKB	16243804
TP53	TP53	Definite	TP53	ERLOTINIB		CKB	27659046
TP53	TP53	Definite	TP53	SELICICLIB		CKB	22862161|26826118
TP53	TP53	Definite	TP53	THIOTEPA		NCI	12058967
TP53	TP53	Definite	TP53	CYCLOPHOSPHAMIDE		CKB	17388661|16243804|26438783
TP53	TP53	Definite	TP53	GEMCITABINE		CKB|CGI	27167172|23520471|21389100|27815358|26228206
TP53	TP53	Definite	TP53	YONDELIS		NCI	16888811
TP53	TP53	Definite	TP53	PUROMYCIN		NCI	11866936
TP53	TP53	Definite	TP53	RIZATRIPTAN		NCI	14614330
TP53	TP53	Definite	TP53	FLUOROURACIL		PharmGKB
TP53	TP53	Definite	TP53	HEMICHOLINIUM-3		CKB	21980130
TP53	TP53	Definite	TP53	LORLATINIB		CKB	28285684
TP53	TP53	Definite	TP53	METHYLPREDNISOLONE		NCI	16684279
TP53	TP53	Definite	TP53	AZD-5363		CKB	26910118
TP53	TP53	Definite	TP53	NAVITOCLAX		CKB	27659046|26474387
TP53	TP53	Definite	TP53	VESNARINONE		NCI	7750082
TP53	TP53	Definite	TP53	DEMCIZUMAB		CKB	26855149
TP53	TP53	Definite	TP53	SP-600125		CKB	22438244
TP53	TP53	Definite	TP53	AZD-7762		CKB	23839309
TP53	TP53	Definite	TP53	ZINC CHLORIDE		NCI	16585387
TP53	TP53	Definite	TP53	VX-970		CKB
TP53	TP53	Definite	TP53	DS-7423		CKB	24504419
TP53	TP53	Definite	TP53	PRODIGIOSIN		CKB	26759239
TP53	TP53	Definite	TP53	AMG-337		CKB	26432108
TP53	TP53	Definite	TP53	DOXORUBICIN		CKB|CGI|CIViC	25658463|21399868|16243804|23165797|26826118|22698404|9569050
TP53	TP53	Definite	TP53	TRIFLUOPERAZINE		NCI	12415616
TP53	TP53	Definite	TP53	TOPOTECAN		CKB	26438783
TP53	TP53	Definite	TP53	ABEMACICLIB		CKB|CGI	27217383
TP53	TP53	Definite	TP53	Tepotinib		CKB	26358474
TP53	TP53	Definite	TP53	ETOPOSIDE		CKB	25964101
TP53	TP53	Definite	TP53	METHIMAZOLE		NCI	7790147
TP53	TP53	Definite	TP53	CARBOPLATIN		CKB|CIViC	25567130|25658463|11595686|26494859|27998224
TP53	TP53	Definite	TP53	RG-547		CKB	17121911
TP53	TP53	Definite	TP53	PROPYLTHIOURACIL		NCI	7790147
TP53	TP53	Definite	TP53	VEMURAFENIB		CKB	26343583|28514312
TP53	TP53	Definite	TP53	CHEMBL303958		CKB	21730979
TP53	TP53	Definite	TP53	DOCETAXEL		CKB|CIViC	21399868|22425996
TP53	TP53	Definite	TP53	RITUXIMAB		NCI	11895917
TP53	TP53	Definite	TP53	ALPELISIB		CKB	27659046
TP53	TP53	Definite	TP53	AZD-6482		CKB	26563132
TP53	TP53	Definite	TP53	DASATINIB		CKB	26855149
TP53	TP53	Definite	TP53	SELUMETINIB		CKB|CIViC	26343583|26272063|22425996
TP53	TP53	Definite	TP53	TRIFLURIDINE		CKB	25700705
TP53	TP53	Definite	TP53	PANITUMUMAB		CKB	28514312
TP53	TP53	Definite	TP53	GARLIC		NCI	16351512
TP53	TP53	Definite	TP53	CHEMBL1235116		DrugBank	10592235
TP53	TP53	Definite	TP53	IFOSFAMIDE		CKB	23165797
TP53	TP53	Definite	TP53	ENCORAFENIB		CKB
TP53	TP53	Definite	TP53	INTERFERON ALFA-2B		NCI	16001656
TP53	TP53	Definite	TP53	GRANISETRON		ClearityFoundationClinicalTrial
TP53	TP53	Definite	TP53	PEMBROLIZUMAB		CKB	28039262
TP53	TP53	Definite	TP53	ALVESPIMYCIN		CKB	26009011
TP53	TP53	Definite	TP53	PF-00477736		CKB	22713237
TP53	TP53	Definite	TP53	CYTARABINE		CKB
TP53	TP53	Definite	TP53	PF-04217903		CKB	27659046
TP53	TP53	Definite	TP53	SIROLIMUS		CKB|NCI	26144316|16651424
TP53	TP53	Definite	TP53	PHA-680632		CKB	18026198
TP53	TP53	Definite	TP53	INOSITOL		NCI	16733561
TP53	TP53	Definite	TP53	PACLITAXEL		PharmGKB|CKB|NCI	16459017
TP53	TP53	Definite	TP53	DUVELISIB		CKB
TP53	TP53	Definite	TP53	CHEMBL1221512		NCI	16224182
TP53	TP53	Definite	TP53	AZD-1775		CKB|CGI	27601554|27196784|21992793|23520471|21389100|19887545|21799033|28652249|22713237|27998224
TP53	TP53	Definite	TP53	MYCOPHENOLIC ACID		NCI	16684279
TP53	TP53	Definite	TP53	IBRUTINIB		CKB	26563132
TP53	TP53	Definite	TP53	TEMOZOLOMIDE		CKB	21730979
TP53	TP53	Definite	TP53	MITOMYCIN		CGI
TP53	TP53	Definite	TP53	CETUXIMAB		CIViC	24957073
TP53	TP53	Definite	TP53	PIMASERTIB		CKB	26228206
TP53	TP53	Definite	TP53	CAPECITABINE		CIViC	24957073
TP53	TP53	Definite	TP53	TAMOXIFEN		CIViC	10786679
TP53	TP53	Definite	TP53	RG-7602		CKB	27815358
TP53	TP53	Definite	TP53	PD-0325901		CKB	26272063
TP53	TP53	Definite	TP53	TIRAPAZAMINE		NCI	9647614
TP53	TP53	Definite	TP53	GOSSYPOL		NCI	16020667
TP53	TP53	Definite	TP53	GANETESPIB		CKB	26009011
TP53	TP53	Definite	TP53	CRIZOTINIB		CKB	25971938|27149990|26438783
TP53	TP53	Definite	TP53	CHEMBL376408		CKB	21468686
TP53	TP53	Definite	TP53	LY-3009120		CKB	26343583
TP53	TP53	Definite	TP53	VORINOSTAT		CKB	26009011|25669829
TP53	TP53	Definite	TP53	NUTLIN-3		CKB	25964101|26494859|26883273
TP53	TP53	Definite	TP53	CHEMBL392068		CKB	26855149
TP53	TP53	Definite	TP53	TARENFLURBIL		NCI	15710360
TP53	TP53	Definite	TP53	OLAPARIB		CKB	22172724
TP53	TP53	Definite	TP53	CAPMATINIB		CKB	25971938
TP53	TP53	Definite	TP53	TANESPIMYCIN		CKB	26009011
TP53	TP53	Definite	TP53	OXALIPLATIN		CKB|CIViC	24957073|21468686
TP53	TP53	Definite	TP53	PAZOPANIB		CKB	26646755|25669829
TP53	TP53	Definite	TP53	DACTOLISIB		CKB	26272063
TP53	TP53	Definite	TP53	ENALAPRIL		NCI	16900775
VDAC1	VDAC1	Definite	VDAC1	ALUMINIUM GLYCINATE	inhibitor	DrugBank	1694685|2469483
VDAC1	VDAC1	Definite	VDAC1	OLESOXIME		TdgClinicalTrial

## Sheet: PPI_module_3
search_term	match_term	match_type	gene	drug	interaction_types	sources	pmids
FKBP1A	FKBP1A	Definite	FKBP1A	PIMECROLIMUS	potentiator|inhibitor	ChemblInteractions|TEND|DrugBank	12113647
FKBP1A	FKBP1A	Definite	FKBP1A	TACROLIMUS	inhibitor	TdgClinicalTrial|GuideToPharmacologyInteractions|ChemblInteractions|TEND|DrugBank	17524933|16289353
FKBP1A	FKBP1A	Definite	FKBP1A	SIROLIMUS	other|inhibitor	TdgClinicalTrial|GuideToPharmacologyInteractions|ChemblInteractions|TEND|DrugBank	12742462|11752352
FKBP1A	FKBP1A	Definite	FKBP1A	ZOTAROLIMUS	inhibitor	GuideToPharmacologyInteractions
FKBP1A	FKBP1A	Definite	FKBP1A	RUCLOSPORIN	inhibitor	TTD
FKBP1A	FKBP1A	Definite	FKBP1A	ALISPORIVIR	inhibitor	TTD
FKBP1A	FKBP1A	Definite	FKBP1A	CHEMBL1269597	inhibitor	TTD
FKBP1A	FKBP1A	Definite	FKBP1A	EVEROLIMUS	inhibitor	ClearityFoundationClinicalTrial|ChemblInteractions
FKBP1A	FKBP1A	Definite	FKBP1A	Olocrolimus	inhibitor	ChemblInteractions
FKBP1A	FKBP1A	Definite	FKBP1A	TEMSIROLIMUS	inhibitor	ChemblInteractions
FKBP1A	FKBP1A	Definite	FKBP1A	CHEMBL110674		DrugBank	10592235|17139284|17016423
FKBP1A	FKBP1A	Definite	FKBP1A	CHEMBL1235837		DrugBank	10592235
FKBP1A	FKBP1A	Definite	FKBP1A	DORSOMORPHIN		DrugBank	10592235
FKBP1A	FKBP1A	Definite	FKBP1A	GPI-1046		DrugBank	10592235
FKBP1A	FKBP1A	Definite	FKBP1A	MYRISTIC ACID		DrugBank	10592235
NCOA5	NCOA5	Definite	NCOA5	CHEMBL1232445		DrugBank	10592235
POLA1	POLA1	Definite	POLA1	CLADRIBINE	inhibitor	DrugBank	14722255|16316309|19576186|9923554
POLA1	POLA1	Definite	POLA1	CLOFARABINE	inhibitor	TdgClinicalTrial|ChemblInteractions|TEND|DrugBank	15230627|17852710|20631817|17139284|19576186|17016423|18728851|19519505|18780321
POLA1	POLA1	Definite	POLA1	NELARABINE	inhibitor	TdgClinicalTrial|DrugBank	12750168|18473971|91427|18035189
POLA1	POLA1	Definite	POLA1	FLUDARABINE PHOSPHATE	inhibitor	ChemblInteractions
POLA1	POLA1	Definite	POLA1	GEMCITABINE HYDROCHLORIDE	inhibitor	ChemblInteractions
POLA1	POLA1	Definite	POLA1	CYTARABINE	inhibitor	ChemblInteractions
POLA1	POLA1	Definite	POLA1	BRIVUDINE		TdgClinicalTrial
POLA1	POLA1	Definite	POLA1	FLUDARABINE		TdgClinicalTrial|TEND
POLA2	POLA2	Definite	POLA2	DACARBAZINE		TdgClinicalTrial|TEND|DrugBank	17139284|17016423|3098406
PRIM1	PRIM1	Definite	PRIM1	CORDYCEPIN		NCI	8827435

## Sheet: PPI_module_4
search_term	match_term	match_type	gene	drug	interaction_types	sources	pmids
GSK3A	GSK3A	Definite	GSK3A	LITHIUM CARBONATE	inhibitor	ChemblInteractions
GSK3A	GSK3A	Definite	GSK3A	ALOISINE A	inhibitor	GuideToPharmacologyInteractions
GSK3A	GSK3A	Definite	GSK3A	AZD-1080	inhibitor	GuideToPharmacologyInteractions|ChemblInteractions
GSK3A	GSK3A	Definite	GSK3A	CHIR-99021	inhibitor	GuideToPharmacologyInteractions
GSK3A	GSK3A	Definite	GSK3A	SB-216763	inhibitor	GuideToPharmacologyInteractions
GSK3A	GSK3A	Definite	GSK3A	CHEMBL322970	inhibitor	GuideToPharmacologyInteractions
GSK3A	GSK3A	Definite	GSK3A	LY-2090314	inhibitor	ChemblInteractions
GSK3A	GSK3A	Definite	GSK3A	LITHIUM CITRATE HYDRATE	inhibitor	ChemblInteractions
GSK3A	GSK3A	Definite	GSK3A	Tideglusib		TdgClinicalTrial

## Sheet: PPI_module_5
search_term	match_term	match_type	gene	drug	interaction_types	sources	pmids

## Sheet: PPI_module_6
search_term	match_term	match_type	gene	drug	interaction_types	sources	pmids

## Sheet: PPI_module_7
search_term	match_term	match_type	gene	drug	interaction_types	sources	pmids
BAP1	BAP1	Definite	BAP1	EVEROLIMUS		CIViC	27751729
BAP1	BAP1	Definite	BAP1	SUNITINIB		CIViC	27751729
BAP1	BAP1	Definite	BAP1	PANOBINOSTAT		CIViC	22038994
BAP1	BAP1	Definite	BAP1	VORINOSTAT		CIViC	22038994
BAP1	BAP1	Definite	BAP1	VALPROIC ACID		CIViC	22038994
DNMT1	DNMT1	Definite	DNMT1	AZACITIDINE	inhibitor	TdgClinicalTrial|ChemblInteractions|NCI|TEND|DrugBank	2443243|12011120|11700387|17612710|20126405|6173384|14585280|15793220|11752352|18627335|19589026|16341239
DNMT1	DNMT1	Definite	DNMT1	FLUCYTOSINE	other	DrugBank	17897676|17139284|17016423|8441637
DNMT1	DNMT1	Definite	DNMT1	CHEMBL2349526	inhibitor	GuideToPharmacologyInteractions
DNMT1	DNMT1	Definite	DNMT1	DECITABINE	inhibitor	TdgClinicalTrial|ChemblInteractions|CIViC|TEND|DrugBank	16015501|20072836|11688997|25968887|11259619|18398832|11352938|11752352|11069027|12907443|17023173|18425818
DNMT1	DNMT1	Definite	DNMT1	FLOXURIDINE		NCI	15899874
DNMT1	DNMT1	Definite	DNMT1	DIETHYLSTILBESTROL		NCI	16598927
DNMT1	DNMT1	Definite	DNMT1	MITOXANTRONE		NCI	12878861
DNMT1	DNMT1	Definite	DNMT1	HYDROXYUREA		NCI	2422298
DNMT1	DNMT1	Definite	DNMT1	ZEBULARINE		NCI	16239434
DNMT1	DNMT1	Definite	DNMT1	IFOSFAMIDE		TdgClinicalTrial|TEND
DNMT1	DNMT1	Definite	DNMT1	ARSENIC TRIOXIDE		NCI	16613325
HGS	HGS	Definite	HGS	CITRIC ACID		DrugBank	10592235
IDE	IDE	Definite	IDE	PROTRIPTYLINE	inhibitor	GuideToPharmacologyInteractions
IDE	IDE	Definite	IDE	TEPROTUMUMAB	inhibitor	GuideToPharmacologyInteractions
IDE	IDE	Definite	IDE	INSULIN HUMAN		DrugBank	17139284|17016423
IKBKE	IKBKE	Definite	IKBKE	AMLEXANOX	inhibitor	GuideToPharmacologyInteractions
IKBKE	IKBKE	Definite	IKBKE	PROCAINE	inhibitor	GuideToPharmacologyInteractions
IKBKE	IKBKE	Definite	IKBKE	MLN-0415	inhibitor	TTD
IL17RA	IL17RA	Definite	IL17RA	PARAMETHASONE	agonist	GuideToPharmacologyInteractions
IL17RA	IL17RA	Definite	IL17RA	BRODALUMAB	antibody|antagonist	GuideToPharmacologyInteractions|ChemblInteractions
PSMA2	PSMA2	Definite	PSMA2	BORTEZOMIB	inhibitor	MyCancerGenome|ChemblInteractions
PSMA2	PSMA2	Definite	PSMA2	CARFILZOMIB	inhibitor	MyCancerGenome|ChemblInteractions
PSMA2	PSMA2	Definite	PSMA2	IXAZOMIB CITRATE	inhibitor	ChemblInteractions
PSMA2	PSMA2	Definite	PSMA2	MARIZOMIB	inhibitor	ChemblInteractions
PSMA2	PSMA2	Definite	PSMA2	OPROZOMIB	inhibitor	ChemblInteractions
PSMD8	PSMD8	Definite	PSMD8	CARFILZOMIB	inhibitor	MyCancerGenome|ChemblInteractions
PSMD8	PSMD8	Definite	PSMD8	IXAZOMIB CITRATE	inhibitor	ChemblInteractions
PSMD8	PSMD8	Definite	PSMD8	BORTEZOMIB	inhibitor	MyCancerGenome|ChemblInteractions
PSMD8	PSMD8	Definite	PSMD8	OPROZOMIB	inhibitor	ChemblInteractions
RHOA	RHOA	Definite	RHOA	CHEMBL384759		DrugBank	10592235|17139284|17016423
TBK1	TBK1	Definite	TBK1	AMLEXANOX	inhibitor	GuideToPharmacologyInteractions
TBK1	TBK1	Definite	TBK1	PROCAINE	inhibitor	GuideToPharmacologyInteractions

## Sheet: total
gene	drug
EP300	METHYLPHENIDATE
EP300	CURCUMIN
EP300	EPIGALOCATECHIN GALLATE
EP300	GARCINOL
EP300	PLUMBAGIN
RUNX1	DOXORUBICIN
RUNX1	CYTARABINE
RUNX1	METHACHOLINE CHLORIDE
RUNX1	DIPHENHYDRAMINE HYDROCHLORIDE
SMAD3	GENISTEIN
SMAD3	LEUPROLIDE ACETATE
SMAD3	DEXAMETHASONE
SMAD3	HALOFUGINONE
SMAD4	PACLITAXEL
SMAD4	CETUXIMAB
SMAD4	ALECTINIB
SMAD4	INK-128
SMAD4	CRIZOTINIB
SMAD4	CARBOPLATIN
SMAD4	IMATINIB
SMAD4	FLUOROURACIL
SMAD4	IRINOTECAN
SMAD4	GEMCITABINE
STAT3	ACITRETIN
STAT3	ATIPRIMOD
STAT3	BARDOXOLONE METHYL
TLE3	DOCETAXEL
TLE3	PACLITAXEL
BCL2L1	ISOSORBIDE
BCL2L1	NAVITOCLAX
BCL2L1	CHEMBL376408
BCL2L1	VENETOCLAX
BCL2L1	OBATOCLAX MESYLATE
BCL2L1	CHEMBL106708
CCNE1	DINACICLIB
CCNE1	MK-2206
CCNE1	PALBOCICLIB
CCNE1	Roniciclib
CCNE1	AMG-900
CCNE1	ALISERTIB
CDK2	Roniciclib
CDK2	BMS-387032
CDK2	PHA-793887
CDK2	INDIRUBIN SULFATE
CDK2	TG-02
CDK2	MILCICLIB
CDK2	DINACICLIB
CDK2	AT-7519
CDK2	(7S)-HYDROXYL-STAUROSPORINE
CDK2	ALOISINE
CDK2	ALOISINE A
CDK2	ALVOCIDIB
CDK2	AZD-5438
CDK2	BOHEMINE
CDK2	BX-795
CDK2	CHEMBL261720
CDK2	CHEMBL80713
CDK2	CHEMBL1802728
CDK2	CHEMBL524266
CDK2	PENTOBARBITAL
CDK2	SCH-900776
CDK2	PURVALANOLA
CDK2	PURVALANOL B
CDK2	RGB-286638
CDK2	SELICICLIB
CDK2	CHEMBL1082552
CDK2	OLOMOUCINE
CDK2	HYMENIALDISINE
CDK2	BOSUTINIB
CDK2	RG-547
CDK2	APREMILAST
CDK2	ENMD-981693
CDK2	AG-24322
CDK2	CARBOPLATIN
CDK2	CHEMBL340813
CDK2	OLOMOUCINE II
CDK2	CHEMBL319467
CDK2	GSK-237701A
CDK2	CHEMBL458926
CDK2	CHEMBL518800
CDK2	CHEMBL141247
CDK2	CHEMBL48109
CDK2	CHEMBL46817
CDK2	CHEMBL122264
CDK2	CHEMBL463580
CDK2	CHEMBL356700
CDK2	CHEMBL189607
CDK2	STAUROSPORINE
CDK2	ACETAMINOPHEN
CDK2	CHEMBL278894
CDK2	CHEMBL298445
CDK2	CHEMBL457047
CDK2	CHEMBL82767
CDK2	CHEMBL150261
CDK2	CHEMBL445420
CDK2	RESVERATROL
CDK2	CHEMBL191632
CDK2	CHEMBL522891
CDK2	CHEMBL424278
CDK2	CHEMBL269881
CDK2	CHEMBL249334
CDK2	CHEMBL233970
CDK2	RALTITREXED
CDK2	CHEMBL460102
CDK2	CHEMBL47527
CDK2	CHEMBL477786
CDK2	CHEMBL203407
CDK2	CHEMBL233349
CDK2	CHEMBL47302
CDK2	CHEMBL73303
CDK2	CHEMBL215205
CDK2	CHEMBL1235529
CDK2	CHEMBL476189
CDK2	CHEMBL1098060
CDK2	CHEMBL233553
CDK2	CHEMBL1234089
CDK2	CHEMBL487738
CDK2	ERIBULIN
CDK2	CHEMBL1234009
CDK2	CHEMBL182260
CDK2	CHEMBL401377
CDK2	CHEMBL518383
CDK2	CHEMBL361348
CDK2	CHEMBL123368
CDK2	CHEMBL173682
CDK2	DAUNORUBICIN
CDK2	CHEMBL272690
CDK2	CHEMBL249736
CDK2	CHEMBL482193
CDK2	CHEMBL249530
CDK2	CHEMBL215803
CDK2	CHEMBL206109
CDK2	CHEMBL233149
CDK2	CHEMBL101801
CDK2	MERIOLIN 3
CDK2	CHEMBL455946
CDK2	CHEMBL341273
CDK2	PACLITAXEL
CDK2	TERFENADINE
CDK2	CHEMBL425181
CDK2	CHEMBL231950
CDK2	CHEMBL99842
CDK2	CHEMBL1234593
CDK2	VARIOLIN B
CDK2	CHEMBL380331
CDK2	BETA-LAPACHONE
CDK2	BRYOSTATIN
CDK2	CHEMBL354634
CDK2	CHEMBL232148
CDK2	CHEMBL360520
CDK2	STANOLONE
CDK2	CHEMBL1187319
CDK2	CHEMBL509730
CDK2	CHEMBL232557
CDK2	HYDROGEN PEROXIDE
CDK2	CHEMBL258040
CDK2	CHEMBL1234087
CDK2	CHEMBL456163
CDK2	CHEMBL403350
CDK2	CHEMBL303958
CDK2	CHEMBL478409
CDK2	CHEMBL1234088
CDK2	CHEMBL400520
CDK2	CHEMBL271591
CDK2	CHEMBL1234085
CDK2	CHEMBL121941
CDK2	CHEMBL555205
CDK2	LOVASTATIN
CDK2	CHEMBL47590
CDK2	CHEMBL1234086
CDK2	CHEMBL115220
CDK2	CHEMBL324942
CDK2	INDOLE-3-CARBINOL
CDK2	CHEMBL203569
CDK2	CHEMBL325023
CDK2	CHEMBL525194
CDK2	MERIOLIN 5
CDK2	DEXAMETHASONE
CDK2	CHEMBL359020
CDK2	CHEMBL127907
CDK2	CHEMBL1231801
CDK2	ADENOSINE DIPHOSPHATE
NPM1	IXAZOMIB
NPM1	CRIZOTINIB
NPM1	BRIGATINIB
NPM1	VORINOSTAT
NPM1	MIDOSTAURIN
NPM1	TAE-684
NPM1	CERITINIB
NPM1	DEGUELIN
NPM1	DAUNORUBICIN
NPM1	ENMD-2076
NPM1	ASP-3026
NPM1	LORLATINIB
NPM1	TRETINOIN
NPM1	CHEMBL2169919
NPM1	ENTRECTINIB
NPM1	ALECTINIB
PHB2	MEDRONIC ACID
TP53	ASPIRIN
TP53	BORTEZOMIB
TP53	HALOPERIDOL
TP53	AMG-900
TP53	EPIRUBICIN
TP53	DABRAFENIB
TP53	BEVACIZUMAB
TP53	INK-128
TP53	PROXYPHYLLINE
TP53	DIETHYLSTILBESTROL
TP53	AZD-6738
TP53	STREPTONIGRIN
TP53	Lesogaberan
TP53	GEDATOLISIB
TP53	URSODIOL
TP53	DECITABINE
TP53	PRAMLINTIDE
TP53	IRINOTECAN
TP53	TRAMETINIB
TP53	DAUNORUBICIN
TP53	ERLOTINIB
TP53	SELICICLIB
TP53	THIOTEPA
TP53	CYCLOPHOSPHAMIDE
TP53	GEMCITABINE
TP53	YONDELIS
TP53	PUROMYCIN
TP53	RIZATRIPTAN
TP53	FLUOROURACIL
TP53	HEMICHOLINIUM-3
TP53	LORLATINIB
TP53	METHYLPREDNISOLONE
TP53	AZD-5363
TP53	NAVITOCLAX
TP53	VESNARINONE
TP53	DEMCIZUMAB
TP53	SP-600125
TP53	AZD-7762
TP53	ZINC CHLORIDE
TP53	VX-970
TP53	DS-7423
TP53	PRODIGIOSIN
TP53	AMG-337
TP53	DOXORUBICIN
TP53	TRIFLUOPERAZINE
TP53	TOPOTECAN
TP53	ABEMACICLIB
TP53	Tepotinib
TP53	ETOPOSIDE
TP53	METHIMAZOLE
TP53	CARBOPLATIN
TP53	RG-547
TP53	PROPYLTHIOURACIL
TP53	VEMURAFENIB
TP53	CHEMBL303958
TP53	DOCETAXEL
TP53	RITUXIMAB
TP53	ALPELISIB
TP53	AZD-6482
TP53	DASATINIB
TP53	SELUMETINIB
TP53	TRIFLURIDINE
TP53	PANITUMUMAB
TP53	GARLIC
TP53	CHEMBL1235116
TP53	IFOSFAMIDE
TP53	ENCORAFENIB
TP53	INTERFERON ALFA-2B
TP53	GRANISETRON
TP53	PEMBROLIZUMAB
TP53	ALVESPIMYCIN
TP53	PF-00477736
TP53	CYTARABINE
TP53	PF-04217903
TP53	SIROLIMUS
TP53	PHA-680632
TP53	INOSITOL
TP53	PACLITAXEL
TP53	DUVELISIB
TP53	CHEMBL1221512
TP53	AZD-1775
TP53	MYCOPHENOLIC ACID
TP53	IBRUTINIB
TP53	TEMOZOLOMIDE
TP53	MITOMYCIN
TP53	CETUXIMAB
TP53	PIMASERTIB
TP53	CAPECITABINE
TP53	TAMOXIFEN
TP53	RG-7602
TP53	PD-0325901
TP53	TIRAPAZAMINE
TP53	GOSSYPOL
TP53	GANETESPIB
TP53	CRIZOTINIB
TP53	CHEMBL376408
TP53	LY-3009120
TP53	VORINOSTAT
TP53	NUTLIN-3
TP53	CHEMBL392068
TP53	TARENFLURBIL
TP53	OLAPARIB
TP53	CAPMATINIB
TP53	TANESPIMYCIN
TP53	OXALIPLATIN
TP53	PAZOPANIB
TP53	DACTOLISIB
TP53	ENALAPRIL
VDAC1	ALUMINIUM GLYCINATE
VDAC1	OLESOXIME
FKBP1A	PIMECROLIMUS
FKBP1A	TACROLIMUS
FKBP1A	SIROLIMUS
FKBP1A	ZOTAROLIMUS
FKBP1A	RUCLOSPORIN
FKBP1A	ALISPORIVIR
FKBP1A	CHEMBL1269597
FKBP1A	EVEROLIMUS
FKBP1A	Olocrolimus
FKBP1A	TEMSIROLIMUS
FKBP1A	CHEMBL110674
FKBP1A	CHEMBL1235837
FKBP1A	DORSOMORPHIN
FKBP1A	GPI-1046
FKBP1A	MYRISTIC ACID
NCOA5	CHEMBL1232445
POLA1	CLADRIBINE
POLA1	CLOFARABINE
POLA1	NELARABINE
POLA1	FLUDARABINE PHOSPHATE
POLA1	GEMCITABINE HYDROCHLORIDE
POLA1	CYTARABINE
POLA1	BRIVUDINE
POLA1	FLUDARABINE
POLA2	DACARBAZINE
PRIM1	CORDYCEPIN
GSK3A	LITHIUM CARBONATE
GSK3A	ALOISINE A
GSK3A	AZD-1080
GSK3A	CHIR-99021
GSK3A	SB-216763
GSK3A	CHEMBL322970
GSK3A	LY-2090314
GSK3A	LITHIUM CITRATE HYDRATE
GSK3A	Tideglusib
BAP1	EVEROLIMUS
BAP1	SUNITINIB
BAP1	PANOBINOSTAT
BAP1	VORINOSTAT
BAP1	VALPROIC ACID
DNMT1	AZACITIDINE
DNMT1	FLUCYTOSINE
DNMT1	CHEMBL2349526
DNMT1	DECITABINE
DNMT1	FLOXURIDINE
DNMT1	DIETHYLSTILBESTROL
DNMT1	MITOXANTRONE
DNMT1	HYDROXYUREA
DNMT1	ZEBULARINE
DNMT1	IFOSFAMIDE
DNMT1	ARSENIC TRIOXIDE
HGS	CITRIC ACID
IDE	PROTRIPTYLINE
IDE	TEPROTUMUMAB
IDE	INSULIN HUMAN
IKBKE	AMLEXANOX
IKBKE	PROCAINE
IKBKE	MLN-0415
IL17RA	PARAMETHASONE
IL17RA	BRODALUMAB
PSMA2	BORTEZOMIB
PSMA2	CARFILZOMIB
PSMA2	IXAZOMIB CITRATE
PSMA2	MARIZOMIB
PSMA2	OPROZOMIB
PSMD8	CARFILZOMIB
PSMD8	IXAZOMIB CITRATE
PSMD8	BORTEZOMIB
PSMD8	OPROZOMIB
RHOA	CHEMBL384759
TBK1	AMLEXANOX
TBK1	PROCAINE
