# Supplementary material for: Repurposing novel therapeutic candidate drugs for coronavirus disease-19 based on protein-protein interaction network analysis
Source: BMC Biotechnol. 2021 Mar 12;21:22. doi: 10.1186/s12896-021-00680-z (PMC7952507; doi:10.1186/s12896-021-00680-z)
Supplement: Supplementary file 4 — Additional file 4. [file 12896_2021_680_MOESM4_ESM.xlsx]

## Sheet: PPI_module_1
Category	Term	Count	%	PValue	Genes	List Total	Pop Hits	Pop Total	Fold Enrichment	Bonferroni	Benjamini	FDR
GOTERM_BP_ALL	GO:0006366~transcription from RNA polymerase II promoter	10	83.33333333333334	1.830964577860702E-8	EP300	TCEB2	SMAD4	SMAD3	TLE1	WHSC1	TCEB1	RUNX1	STAT1	STAT3	11	1820	16792	8.387612387612387	2.83063120339877E-5	2.83063120339877E-5	3.053328155866453E-5
GOTERM_BP_ALL	GO:0006357~regulation of transcription from RNA polymerase II promoter	10	83.33333333333334	1.969905620214921E-8	EP300	TCEB2	SMAD4	SMAD3	TLE1	WHSC1	TCEB1	RUNX1	STAT1	STAT3	11	1835	16792	8.319048798612831	3.0454277388680673E-5	1.5227254628991105E-5	3.285027074806379E-5
GOTERM_BP_ALL	GO:1903506~regulation of nucleic acid-templated transcription	11	91.66666666666666	2.1768272142870664E-7	EP300	TLE3	TCEB2	SMAD4	SMAD3	TLE1	WHSC1	TCEB1	RUNX1	STAT1	STAT3	11	3625	16792	4.6322758620689655	3.36480901519276E-4	6.73052396846785E-5	3.630085207206868E-4
GOTERM_BP_ALL	GO:2001141~regulation of RNA biosynthetic process	11	91.66666666666666	2.293800755790077E-7	EP300	TLE3	TCEB2	SMAD4	SMAD3	TLE1	WHSC1	TCEB1	RUNX1	STAT1	STAT3	11	3644	16792	4.608122941822173	3.545587667288519E-4	5.910185967461512E-5	3.825150372671615E-4
GOTERM_BP_ALL	GO:0009887~organ morphogenesis	8	66.66666666666666	2.5220473624644537E-7	EP300	TLE3	SMAD4	SMAD3	TLE1	WHSC1	STAT1	STAT3	11	992	16792	12.310850439882698	3.8983256687497025E-4	5.5699673193188026E-5	4.2057744796819563E-4
GOTERM_BP_ALL	GO:0051252~regulation of RNA metabolic process	11	91.66666666666666	3.155937766421888E-7	EP300	TLE3	TCEB2	SMAD4	SMAD3	TLE1	WHSC1	TCEB1	RUNX1	STAT1	STAT3	11	3762	16792	4.4635832004253055	4.8778904793855826E-4	6.098664720355362E-5	5.262849589460217E-4
GOTERM_BP_ALL	GO:0097659~nucleic acid-templated transcription	11	91.66666666666666	3.232349117920645E-7	EP300	TLE3	TCEB2	SMAD4	SMAD3	TLE1	WHSC1	TCEB1	RUNX1	STAT1	STAT3	11	3771	16792	4.4529302572262	4.995964145927401E-4	5.5523042367999764E-5	5.390273024818981E-4
GOTERM_BP_ALL	GO:0032774~RNA biosynthetic process	11	91.66666666666666	4.585022293509544E-7	EP300	TLE3	TCEB2	SMAD4	SMAD3	TLE1	WHSC1	TCEB1	RUNX1	STAT1	STAT3	11	3905	16792	4.300128040973111	7.085934381751979E-4	7.088194867244102E-5	7.645985901194585E-4
GOTERM_BP_ALL	GO:2000112~regulation of cellular macromolecule biosynthetic process	11	91.66666666666666	5.702382744421817E-7	EP300	TLE3	TCEB2	SMAD4	SMAD3	TLE1	WHSC1	TCEB1	RUNX1	STAT1	STAT3	11	3991	16792	4.2074668003006765	8.812001386364621E-4	8.014120885968534E-5	9.509288524611748E-4
GOTERM_BP_ALL	GO:0019219~regulation of nucleobase-containing compound metabolic process	11	91.66666666666666	7.541324840612896E-7	EP300	TLE3	TCEB2	SMAD4	SMAD3	TLE1	WHSC1	TCEB1	RUNX1	STAT1	STAT3	11	4104	16792	4.091617933723197	0.0011652098750770667	8.967976775264841E-5	0.0012575888642785138
GOTERM_BP_ALL	GO:0010556~regulation of macromolecule biosynthetic process	11	91.66666666666666	7.596694114739411E-7	EP300	TLE3	TCEB2	SMAD4	SMAD3	TLE1	WHSC1	TCEB1	RUNX1	STAT1	STAT3	11	4107	16792	4.08862916971025	0.0011737599605243787	8.388572112871806E-5	0.001266822171441806
GOTERM_BP_ALL	GO:1903507~negative regulation of nucleic acid-templated transcription	8	66.66666666666666	8.124016600417745E-7	EP300	SMAD4	SMAD3	TLE1	WHSC1	RUNX1	STAT1	STAT3	11	1177	16792	10.375839962925776	0.001255185072042253	8.372805971856856E-5	0.0013547577329631189
GOTERM_BP_ALL	GO:1902679~negative regulation of RNA biosynthetic process	8	66.66666666666666	8.958783602484919E-7	EP300	SMAD4	SMAD3	TLE1	WHSC1	RUNX1	STAT1	STAT3	11	1194	16792	10.22811024821075	0.001384069855993375	8.656053875744085E-5	0.001493962164200724
GOTERM_BP_ALL	GO:0031326~regulation of cellular biosynthetic process	11	91.66666666666666	1.158961837684716E-6	EP300	TLE3	TCEB2	SMAD4	SMAD3	TLE1	WHSC1	TCEB1	RUNX1	STAT1	STAT3	11	4284	16792	3.919701213818861	0.0017901518028305974	1.0539185997038292E-4	0.0019326748382009207
GOTERM_BP_ALL	GO:0051253~negative regulation of RNA metabolic process	8	66.66666666666666	1.1591183208852428E-6	EP300	SMAD4	SMAD3	TLE1	WHSC1	RUNX1	STAT1	STAT3	11	1240	16792	9.84868035190616	0.0017903932929673738	9.955048689092028E-5	0.001932935785808887
GOTERM_BP_ALL	GO:0009889~regulation of biosynthetic process	11	91.66666666666666	1.316827617040551E-6	EP300	TLE3	TCEB2	SMAD4	SMAD3	TLE1	WHSC1	TCEB1	RUNX1	STAT1	STAT3	11	4339	16792	3.8700161327494818	0.0020337459668304803	1.0714251437726752E-4	0.002195927743120496
GOTERM_BP_ALL	GO:0010468~regulation of gene expression	11	91.66666666666666	1.3351696799332759E-6	EP300	TLE3	TCEB2	SMAD4	SMAD3	TLE1	WHSC1	TCEB1	RUNX1	STAT1	STAT3	11	4345	16792	3.864672036823935	0.002062044761728443	1.0320335932589852E-4	0.0022265144521860236
GOTERM_BP_ALL	GO:0034654~nucleobase-containing compound biosynthetic process	11	91.66666666666666	1.3725452117288648E-6	EP300	TLE3	TCEB2	SMAD4	SMAD3	TLE1	WHSC1	TCEB1	RUNX1	STAT1	STAT3	11	4357	16792	3.854028000918063	0.002119706595736459	1.0104043571612653E-4	0.0022888408123922233
GOTERM_BP_ALL	GO:0000122~negative regulation of transcription from RNA polymerase II promoter	7	58.333333333333336	1.3792795830851368E-6	EP300	SMAD4	SMAD3	TLE1	WHSC1	STAT1	STAT3	11	748	16792	14.285853184248907	0.0021300958251408986	9.69211076660148E-5	0.0023000708522680213
GOTERM_BP_ALL	GO:0051171~regulation of nitrogen compound metabolic process	11	91.66666666666666	1.5281715199351464E-6	EP300	TLE3	TCEB2	SMAD4	SMAD3	TLE1	WHSC1	TCEB1	RUNX1	STAT1	STAT3	11	4404	16792	3.8128973660308807	0.0023597663384629097	1.0271450602272747E-4	0.0025483583685703692
GOTERM_BP_ALL	GO:0018130~heterocycle biosynthetic process	11	91.66666666666666	1.5526609438894368E-6	EP300	TLE3	TCEB2	SMAD4	SMAD3	TLE1	WHSC1	TCEB1	RUNX1	STAT1	STAT3	11	4411	16792	3.8068465200634773	0.0023975369889162046	1.0001231855238935E-4	0.0025891961072721514
GOTERM_BP_ALL	GO:0019438~aromatic compound biosynthetic process	11	91.66666666666666	1.5990802962257736E-6	EP300	TLE3	TCEB2	SMAD4	SMAD3	TLE1	WHSC1	TCEB1	RUNX1	STAT1	STAT3	11	4424	16792	3.7956600361663653	0.0024691267938765638	9.888231540144954E-5	0.0026666034125932825
GOTERM_BP_ALL	GO:2000113~negative regulation of cellular macromolecule biosynthetic process	8	66.66666666666666	1.8103527819394677E-6	EP300	SMAD4	SMAD3	TLE1	WHSC1	RUNX1	STAT1	STAT3	11	1324	16792	9.223839604504256	0.002794894922756086	1.0764066533708316E-4	0.0030189133864433337
GOTERM_BP_ALL	GO:1901362~organic cyclic compound biosynthetic process	11	91.66666666666666	2.0492751862323708E-6	EP300	TLE3	TCEB2	SMAD4	SMAD3	TLE1	WHSC1	TCEB1	RUNX1	STAT1	STAT3	11	4535	16792	3.7027563395810366	0.0031631692892104546	1.1733321533169416E-4	0.0034173299085948905
GOTERM_BP_ALL	GO:0045934~negative regulation of nucleobase-containing compound metabolic process	8	66.66666666666666	2.2941564929748207E-6	EP300	SMAD4	SMAD3	TLE1	WHSC1	RUNX1	STAT1	STAT3	11	1371	16792	8.90763211988595	0.003540487647416657	1.2666233502756086E-4	0.003825681686653315
GOTERM_BP_ALL	GO:0016070~RNA metabolic process	11	91.66666666666666	2.621763269700954E-6	EP300	TLE3	TCEB2	SMAD4	SMAD3	TLE1	WHSC1	TCEB1	RUNX1	STAT1	STAT3	11	4648	16792	3.612736660929432	0.0040450479922716776	1.397575201904644E-4	0.004371979855499752
GOTERM_BP_ALL	GO:0010558~negative regulation of macromolecule biosynthetic process	8	66.66666666666666	2.8832586329811215E-6	EP300	SMAD4	SMAD3	TLE1	WHSC1	RUNX1	STAT1	STAT3	11	1418	16792	8.612386203359405	0.004447604256377025	1.4857310434479576E-4	0.004808032430259068
GOTERM_BP_ALL	GO:0031327~negative regulation of cellular biosynthetic process	8	66.66666666666666	3.852223779944308E-6	EP300	SMAD4	SMAD3	TLE1	WHSC1	RUNX1	STAT1	STAT3	11	1480	16792	8.251597051597052	0.0059378503038004515	1.920960450911835E-4	0.006423799788479734
GOTERM_BP_ALL	GO:0010629~negative regulation of gene expression	8	66.66666666666666	3.941110689885573E-6	EP300	SMAD4	SMAD3	TLE1	WHSC1	RUNX1	STAT1	STAT3	11	1485	16792	8.22381389654117	0.006074444638863863	1.903871594747253E-4	0.006572019130812734
GOTERM_BP_ALL	GO:0009890~negative regulation of biosynthetic process	8	66.66666666666666	4.294881412439748E-6	EP300	SMAD4	SMAD3	TLE1	WHSC1	RUNX1	STAT1	STAT3	11	1504	16792	8.119922630560929	0.006617905489673004	2.011888776628501E-4	0.007161931435439861
GOTERM_BP_ALL	GO:0051172~negative regulation of nitrogen compound metabolic process	8	66.66666666666666	4.3336345246749326E-6	EP300	SMAD4	SMAD3	TLE1	WHSC1	RUNX1	STAT1	STAT3	11	1506	16792	8.109139200772667	0.006677419781156879	1.9703392427894428E-4	0.007226552010242138
GOTERM_BP_ALL	GO:0044271~cellular nitrogen compound biosynthetic process	11	91.66666666666666	4.893345191550878E-6	EP300	TLE3	TCEB2	SMAD4	SMAD3	TLE1	WHSC1	TCEB1	RUNX1	STAT1	STAT3	11	4947	16792	3.3943804325854052	0.007536586602313711	2.161232184583195E-4	0.008159861704382099
GOTERM_BP_ALL	GO:0034645~cellular macromolecule biosynthetic process	11	91.66666666666666	5.576332634550617E-6	EP300	TLE3	TCEB2	SMAD4	SMAD3	TLE1	WHSC1	TCEB1	RUNX1	STAT1	STAT3	11	5012	16792	3.3503591380686353	0.00858397973310554	2.3944450330737332E-4	0.00929872260212461
GOTERM_BP_ALL	GO:0090304~nucleic acid metabolic process	11	91.66666666666666	7.432962403153601E-6	EP300	TLE3	TCEB2	SMAD4	SMAD3	TLE1	WHSC1	TCEB1	RUNX1	STAT1	STAT3	11	5158	16792	3.2555253974408687	0.011425628602392601	3.1053022369220695E-4	0.012394534945214808
GOTERM_BP_ALL	GO:0009059~macromolecule biosynthetic process	11	91.66666666666666	7.681827689917243E-6	EP300	TLE3	TCEB2	SMAD4	SMAD3	TLE1	WHSC1	TCEB1	RUNX1	STAT1	STAT3	11	5175	16792	3.244830917874396	0.011805908087740402	3.1248146286300127E-4	0.012809495173260466
GOTERM_BP_ALL	GO:0045935~positive regulation of nucleobase-containing compound metabolic process	8	66.66666666666666	8.289208837208741E-6	EP300	SMAD4	SMAD3	WHSC1	TCEB1	RUNX1	STAT1	STAT3	11	1658	16792	7.365719925430421	0.012733405334078296	3.285401208253935E-4	0.013822241189742623
GOTERM_BP_ALL	GO:0045944~positive regulation of transcription from RNA polymerase II promoter	7	58.333333333333336	9.46816143159514E-6	EP300	SMAD4	SMAD3	TCEB1	RUNX1	STAT1	STAT3	11	1041	16792	10.264955025761942	0.014531234415716243	3.6587922161746E-4	0.01578799668208175
GOTERM_BP_ALL	GO:0010628~positive regulation of gene expression	8	66.66666666666666	9.501974436192549E-6	EP300	SMAD4	SMAD3	TLE1	TCEB1	RUNX1	STAT1	STAT3	11	1692	16792	7.217709004943047	0.01458274884410593	3.582314849200907E-4	0.015844375087825657
GOTERM_BP_ALL	GO:0010467~gene expression	11	91.66666666666666	9.865675504716631E-6	EP300	TLE3	TCEB2	SMAD4	SMAD3	TLE1	WHSC1	TCEB1	RUNX1	STAT1	STAT3	11	5306	16792	3.1647191858273653	0.015136680697796612	3.6308667683815354E-4	0.016450793321187707
GOTERM_BP_ALL	GO:0009653~anatomical structure morphogenesis	9	75.0	1.2013986018702007E-5	EP300	TLE3	SMAD4	SMAD3	TLE1	WHSC1	RUNX1	STAT1	STAT3	11	2631	16792	5.221934280087074	0.01840230515921959	4.318540255300318E-4	0.020032715752771324
GOTERM_BP_ALL	GO:0051173~positive regulation of nitrogen compound metabolic process	8	66.66666666666666	1.2715082369657737E-5	EP300	SMAD4	SMAD3	WHSC1	TCEB1	RUNX1	STAT1	STAT3	11	1767	16792	6.911354632916603	0.01946569069708337	4.4666481369470823E-4	0.0212016420526262
GOTERM_BP_ALL	GO:0001666~response to hypoxia	5	41.66666666666667	1.5961455266181096E-5	EP300	TCEB2	SMAD4	SMAD3	TCEB1	11	286	16792	26.687857596948508	0.024374628352029637	5.482187127175964E-4	0.02661409818868199
GOTERM_BP_ALL	GO:0036293~response to decreased oxygen levels	5	41.66666666666667	1.803212053983984E-5	EP300	TCEB2	SMAD4	SMAD3	TCEB1	11	295	16792	25.873651771956858	0.027492906767978886	6.058579092442784E-4	0.030066233311853985
GOTERM_BP_ALL	GO:0010604~positive regulation of macromolecule metabolic process	9	75.0	2.2546361102877913E-5	EP300	SMAD4	SMAD3	TLE1	WHSC1	TCEB1	RUNX1	STAT1	STAT3	11	2856	16792	4.810542398777693	0.0342565572085447	7.413647812432034E-4	0.03759181665345945
GOTERM_BP_ALL	GO:0070482~response to oxygen levels	5	41.66666666666667	2.3047800791358417E-5	EP300	TCEB2	SMAD4	SMAD3	TCEB1	11	314	16792	24.30804863925883	0.035004953337118394	7.420643391441439E-4	0.038427721997813524
GOTERM_BP_ALL	GO:0006139~nucleobase-containing compound metabolic process	11	91.66666666666666	2.3798514812064816E-5	EP300	TLE3	TCEB2	SMAD4	SMAD3	TLE1	WHSC1	TCEB1	RUNX1	STAT1	STAT3	11	5794	16792	2.8981705212288578	0.03612430685876167	7.505945243163614E-4	0.039679158047956076
GOTERM_BP_ALL	GO:0080090~regulation of primary metabolic process	11	91.66666666666666	2.3963452361760708E-5	EP300	TLE3	TCEB2	SMAD4	SMAD3	TLE1	WHSC1	TCEB1	RUNX1	STAT1	STAT3	11	5798	16792	2.8961710934805103	0.036370063383363904	7.406843828247078E-4	0.03995410604233918
GOTERM_BP_ALL	GO:0060255~regulation of macromolecule metabolic process	11	91.66666666666666	2.4675975558918103E-5	EP300	TLE3	TCEB2	SMAD4	SMAD3	TLE1	WHSC1	TCEB1	RUNX1	STAT1	STAT3	11	5815	16792	2.8877042132416166	0.037431001758036486	7.477502738399977E-4	0.041141861510529676
GOTERM_BP_ALL	GO:0031323~regulation of cellular metabolic process	11	91.66666666666666	2.5935576690197286E-5	EP300	TLE3	TCEB2	SMAD4	SMAD3	TLE1	WHSC1	TCEB1	RUNX1	STAT1	STAT3	11	5844	16792	2.8733744010951403	0.03930367752105213	7.707974278011731E-4	0.04324154754330456
GOTERM_BP_ALL	GO:0046483~heterocycle metabolic process	11	91.66666666666666	2.9465896291561986E-5	EP300	TLE3	TCEB2	SMAD4	SMAD3	TLE1	WHSC1	TCEB1	RUNX1	STAT1	STAT3	11	5919	16792	2.8369657036661597	0.044532898757643324	8.59158010879657E-4	0.04912617584260648
GOTERM_BP_ALL	GO:0006725~cellular aromatic compound metabolic process	11	91.66666666666666	3.183949901920372E-5	EP300	TLE3	TCEB2	SMAD4	SMAD3	TLE1	WHSC1	TCEB1	RUNX1	STAT1	STAT3	11	5965	16792	2.8150880134115672	0.04803275294053322	9.111522250102588E-4	0.053082509827528934
GOTERM_BP_ALL	GO:0009893~positive regulation of metabolic process	9	75.0	3.7437497346947874E-5	EP300	SMAD4	SMAD3	TLE1	WHSC1	TCEB1	RUNX1	STAT1	STAT3	11	3052	16792	4.50160848325986	0.056236292797346654	0.0010518001852183323	0.06241270100141305
GOTERM_BP_ALL	GO:0044249~cellular biosynthetic process	11	91.66666666666666	4.1024046229304536E-5	EP300	TLE3	TCEB2	SMAD4	SMAD3	TLE1	WHSC1	TCEB1	RUNX1	STAT1	STAT3	11	6118	16792	2.7446878064727036	0.06145500111986257	0.0011319388099039207	0.06838997641042122
GOTERM_BP_ALL	GO:1903508~positive regulation of nucleic acid-templated transcription	7	58.333333333333336	4.208260723476992E-5	EP300	SMAD4	SMAD3	TCEB1	RUNX1	STAT1	STAT3	11	1349	16792	7.9212884965294155	0.06298977073469725	0.0011407712771815959	0.07015409018690244
GOTERM_BP_ALL	GO:0045893~positive regulation of transcription	DNA-templated	7	58.333333333333336	4.208260723476992E-5	EP300	SMAD4	SMAD3	TCEB1	RUNX1	STAT1	STAT3	11	1349	16792	7.9212884965294155	0.06298977073469725	0.0011407712771815959	0.07015409018690244
GOTERM_BP_ALL	GO:1901360~organic cyclic compound metabolic process	11	91.66666666666666	4.315238639761037E-5	EP300	TLE3	TCEB2	SMAD4	SMAD3	TLE1	WHSC1	TCEB1	RUNX1	STAT1	STAT3	11	6149	16792	2.730850544804033	0.06453825702293703	0.0011495978234452586	0.07193686951235678
GOTERM_BP_ALL	GO:0019222~regulation of metabolic process	11	91.66666666666666	4.472256398006018E-5	EP300	TLE3	TCEB2	SMAD4	SMAD3	TLE1	WHSC1	TCEB1	RUNX1	STAT1	STAT3	11	6171	16792	2.721114892237887	0.06680643085280324	0.0011712225666036247	0.07455350507953318
GOTERM_BP_ALL	GO:0048513~animal organ development	9	75.0	4.5263939759857094E-5	EP300	TLE3	SMAD4	SMAD3	TLE1	WHSC1	RUNX1	STAT1	STAT3	11	3129	16792	4.390830645864203	0.06758719138142877	0.0011656473490276875	0.0754556703446374
GOTERM_BP_ALL	GO:1902680~positive regulation of RNA biosynthetic process	7	58.333333333333336	4.5774758425722194E-5	EP300	SMAD4	SMAD3	TCEB1	RUNX1	STAT1	STAT3	11	1369	16792	7.805564778537751	0.06832328451203706	0.0011594813186057706	0.07630690727360445
GOTERM_BP_ALL	GO:1901576~organic substance biosynthetic process	11	91.66666666666666	4.895402405674889E-5	EP300	TLE3	TCEB2	SMAD4	SMAD3	TLE1	WHSC1	TCEB1	RUNX1	STAT1	STAT3	11	6227	16792	2.696643648626947	0.0728915905852825	0.001219977378956183	0.08160473645739685
GOTERM_BP_ALL	GO:0051254~positive regulation of RNA metabolic process	7	58.333333333333336	5.5275200258652585E-5	EP300	SMAD4	SMAD3	TCEB1	RUNX1	STAT1	STAT3	11	1415	16792	7.551814969482814	0.08190813399778396	0.0013555537625421499	0.09213736314143128
GOTERM_BP_ALL	GO:0009058~biosynthetic process	11	91.66666666666666	5.6782793241975455E-5	EP300	TLE3	TCEB2	SMAD4	SMAD3	TLE1	WHSC1	TCEB1	RUNX1	STAT1	STAT3	11	6320	16792	2.6569620253164556	0.08404559414946877	0.0013707579459518726	0.09464922789338415
GOTERM_BP_ALL	GO:0034641~cellular nitrogen compound metabolic process	11	91.66666666666666	7.578914524914187E-5	EP300	TLE3	TCEB2	SMAD4	SMAD3	TLE1	WHSC1	TCEB1	RUNX1	STAT1	STAT3	11	6505	16792	2.581398923904689	0.11056998934274576	0.0018010601240264767	0.12631142732052458
GOTERM_BP_ALL	GO:0010605~negative regulation of macromolecule metabolic process	8	66.66666666666666	7.922575319446754E-5	EP300	SMAD4	SMAD3	TLE1	WHSC1	RUNX1	STAT1	STAT3	11	2326	16792	5.250371296802939	0.11528336050036603	0.0018541556922385682	0.13203537820276612
GOTERM_BP_ALL	GO:0031324~negative regulation of cellular metabolic process	8	66.66666666666666	8.359277487477704E-5	EP300	SMAD4	SMAD3	TLE1	WHSC1	RUNX1	STAT1	STAT3	11	2345	16792	5.207830974995154	0.12123681507678508	0.0019270934796452588	0.13930856414757775
GOTERM_BP_ALL	GO:0010557~positive regulation of macromolecule biosynthetic process	7	58.333333333333336	1.0989088621932852E-4	EP300	SMAD4	SMAD3	TCEB1	RUNX1	STAT1	STAT3	11	1597	16792	6.691182330506063	0.15625135737075113	0.002495420154538963	0.18309700799911122
GOTERM_BP_ALL	GO:0072359~circulatory system development	6	50.0	1.1097485613313212E-4	EP300	SMAD4	SMAD3	WHSC1	RUNX1	STAT1	11	945	16792	9.692352092352092	0.15766429788952707	0.002483529014695507	0.18490151660858212
GOTERM_BP_ALL	GO:0072358~cardiovascular system development	6	50.0	1.1097485613313212E-4	EP300	SMAD4	SMAD3	WHSC1	RUNX1	STAT1	11	945	16792	9.692352092352092	0.15766429788952707	0.002483529014695507	0.18490151660858212
GOTERM_BP_ALL	GO:0009892~negative regulation of metabolic process	8	66.66666666666666	1.3488623282724866E-4	EP300	SMAD4	SMAD3	TLE1	WHSC1	RUNX1	STAT1	STAT3	11	2522	16792	4.842332924807152	0.18823807807072446	0.0029748261441259194	0.2246995140183894
GOTERM_BP_ALL	GO:0051716~cellular response to stimulus	11	91.66666666666666	1.4215727081520177E-4	EP300	TLE3	TCEB2	SMAD4	SMAD3	TLE1	WHSC1	TCEB1	RUNX1	STAT1	STAT3	11	6927	16792	2.4241374332322794	0.1973132682271166	0.003090857988864548	0.23679844196505817
GOTERM_BP_ALL	GO:0006807~nitrogen compound metabolic process	11	91.66666666666666	1.4652908363142837E-4	EP300	TLE3	TCEB2	SMAD4	SMAD3	TLE1	WHSC1	TCEB1	RUNX1	STAT1	STAT3	11	6948	16792	2.416810592976396	0.2027209705870784	0.0031415904258518257	0.2440724269028416
GOTERM_BP_ALL	GO:0061418~regulation of transcription from RNA polymerase II promoter in response to hypoxia	3	25.0	1.5682151561130742E-4	EP300	TCEB2	TCEB1	11	32	16792	143.11363636363637	0.2153088479555878	0.003315929512561877	0.26119538996195457
GOTERM_BP_ALL	GO:0009628~response to abiotic stimulus	6	50.0	1.6636362825187814E-4	EP300	TCEB2	SMAD4	SMAD3	TCEB1	STAT1	11	1029	16792	8.90113967664988	0.2268015728517414	0.003469905992881328	0.2770676191323873
GOTERM_BP_ALL	GO:0031328~positive regulation of cellular biosynthetic process	7	58.333333333333336	1.7199023504941218E-4	EP300	SMAD4	SMAD3	TCEB1	RUNX1	STAT1	STAT3	11	1729	16792	6.180345969819654	0.23349938003443105	0.003539318751214937	0.2864257326640862
GOTERM_BP_ALL	GO:0009891~positive regulation of biosynthetic process	7	58.333333333333336	1.9005479853535892E-4	EP300	SMAD4	SMAD3	TCEB1	RUNX1	STAT1	STAT3	11	1760	16792	6.071487603305785	0.25461367910928845	0.0038590169333223567	0.31646494611409226
GOTERM_BP_ALL	GO:0031325~positive regulation of cellular metabolic process	8	66.66666666666666	2.9204279315772543E-4	EP300	SMAD4	SMAD3	WHSC1	TCEB1	RUNX1	STAT1	STAT3	11	2839	16792	4.301642703897019	0.363368382678385	0.005847306392665175	0.48589928507775104
GOTERM_BP_ALL	GO:1904837~beta-catenin-TCF complex assembly	3	25.0	2.9796079158111354E-4	EP300	TLE3	TLE1	11	44	16792	104.08264462809917	0.36916820748180945	0.00588920594311404	0.4957226385197022
GOTERM_BP_ALL	GO:0048731~system development	9	75.0	4.872598231739005E-4	EP300	TLE3	SMAD4	SMAD3	TLE1	WHSC1	RUNX1	STAT1	STAT3	11	4291	16792	3.2017965721065234	0.5292778497494759	0.009492472910352934	0.8094617890004097
GOTERM_BP_ALL	GO:0001756~somitogenesis	3	25.0	6.114318493969791E-4	EP300	SMAD4	SMAD3	11	63	16792	72.69264069264068	0.6115390939722254	0.011749957972142067	1.014755877598028
GOTERM_BP_ALL	GO:0043618~regulation of transcription from RNA polymerase II promoter in response to stress	3	25.0	6.507783822045558E-4	EP300	TCEB2	TCEB1	11	65	16792	70.45594405594406	0.6344787625034394	0.012348200286633748	1.0797242727155987
GOTERM_BP_ALL	GO:0043620~regulation of DNA-templated transcription in response to stress	3	25.0	7.543915749768815E-4	EP300	TCEB2	TCEB1	11	70	16792	65.42337662337663	0.6886163468702342	0.014127663302607507	1.250617087501893
GOTERM_BP_ALL	GO:0006461~protein complex assembly	6	50.0	8.168733105420174E-4	EP300	TLE3	TCEB2	SMAD4	SMAD3	TLE1	11	1445	16792	6.338597043095312	0.7173093894074449	0.015106448893139834	1.3535361904448373
GOTERM_BP_ALL	GO:0070271~protein complex biogenesis	6	50.0	8.194907094902109E-4	EP300	TLE3	TCEB2	SMAD4	SMAD3	TLE1	11	1446	16792	6.334213504337985	0.7184519182320928	0.014975450496559461	1.357845334756913
GOTERM_BP_ALL	GO:0050896~response to stimulus	11	91.66666666666666	8.989201688936099E-4	EP300	TLE3	TCEB2	SMAD4	SMAD3	TLE1	WHSC1	TCEB1	RUNX1	STAT1	STAT3	11	8329	16792	2.0160883659502944	0.751013246845111	0.01622407319120356	1.4885295773301443
GOTERM_BP_ALL	GO:0044260~cellular macromolecule metabolic process	11	91.66666666666666	9.635520347673407E-4	EP300	TLE3	TCEB2	SMAD4	SMAD3	TLE1	WHSC1	TCEB1	RUNX1	STAT1	STAT3	11	8387	16792	2.002146178609753	0.774710623521914	0.017180580235746756	1.5947474201531753
GOTERM_BP_ALL	GO:0061053~somite development	3	25.0	0.0010334567226811034	EP300	SMAD4	SMAD3	11	82	16792	55.84922394678492	0.7978105706325671	0.01820636544811094	1.709509571416834
GOTERM_BP_ALL	GO:0043933~macromolecular complex subunit organization	7	58.333333333333336	0.0012146373409580526	EP300	TLE3	TCEB2	SMAD4	SMAD3	TLE1	WHSC1	11	2461	16792	4.342063462746112	0.8472527515107175	0.021125600829786872	2.006367482705762
GOTERM_BP_ALL	GO:0007275~multicellular organism development	9	75.0	0.0012515788262705103	EP300	TLE3	SMAD4	SMAD3	TLE1	WHSC1	RUNX1	STAT1	STAT3	11	4877	16792	2.817082036274163	0.8557421192063297	0.021519602140403493	2.066791242479993
GOTERM_BP_ALL	GO:0035282~segmentation	3	25.0	0.0012985011742726068	EP300	SMAD4	SMAD3	11	92	16792	49.77865612648221	0.8658487392640948	0.022072613792651463	2.143489818220834
GOTERM_BP_ALL	GO:0006950~response to stress	8	66.66666666666666	0.0015292289136304448	EP300	TCEB2	SMAD4	SMAD3	WHSC1	TCEB1	STAT1	STAT3	11	3677	16792	3.321284644102158	0.9061443614918906	0.025664882957327384	2.519813188821385
GOTERM_BP_ALL	GO:0071822~protein complex subunit organization	6	50.0	0.0016052254353193971	EP300	TLE3	TCEB2	SMAD4	SMAD3	TLE1	11	1674	16792	5.47148908439231	0.9165637560155662	0.026635293344430266	2.643467494662022
GOTERM_BP_ALL	GO:0016032~viral process	5	41.66666666666667	0.0017278791816289706	EP300	SMAD3	TCEB1	STAT1	STAT3	11	966	16792	7.901373988330509	0.9309974431708055	0.028339206309954013	2.8427270153857043
GOTERM_BP_ALL	GO:0065003~macromolecular complex assembly	6	50.0	0.0017685111697841628	EP300	TLE3	TCEB2	SMAD4	SMAD3	TLE1	11	1710	16792	5.356299840510366	0.9352057738397782	0.02869243949658362	2.9086519189668536
GOTERM_BP_ALL	GO:0044764~multi-organism cellular process	5	41.66666666666667	0.0017749013732508614	EP300	SMAD3	TCEB1	STAT1	STAT3	11	973	16792	7.844529571148276	0.9358438658698577	0.02849595655930237	2.9190161184502683
GOTERM_BP_ALL	GO:0070887~cellular response to chemical stimulus	7	58.333333333333336	0.0018055562175219096	EP300	TCEB2	SMAD4	SMAD3	TCEB1	STAT1	STAT3	11	2648	16792	4.035429826970613	0.9388186549545499	0.0286838387727274	2.968720407709413
GOTERM_BP_ALL	GO:2000026~regulation of multicellular organismal development	6	50.0	0.0018208214866695094	SMAD4	SMAD3	WHSC1	RUNX1	STAT1	STAT3	11	1721	16792	5.322064338915006	0.9402481980658464	0.028629160298251577	2.9934628531856022
GOTERM_BP_ALL	GO:0051239~regulation of multicellular organismal process	7	58.333333333333336	0.0018463245496180762	EP300	SMAD4	SMAD3	WHSC1	RUNX1	STAT1	STAT3	11	2659	16792	4.018735683271223	0.9425623973945164	0.028732766275066046	3.034785817775698
GOTERM_BP_ALL	GO:0007166~cell surface receptor signaling pathway	7	58.333333333333336	0.001884014230509323	EP300	TLE3	SMAD4	SMAD3	TLE1	STAT1	STAT3	11	2669	16792	4.003678599407337	0.9458194462807278	0.029019429260534024	3.0958246314560123
GOTERM_BP_ALL	GO:0044419~interspecies interaction between organisms	5	41.66666666666667	0.0019502525973874353	EP300	SMAD3	TCEB1	STAT1	STAT3	11	998	16792	7.648023319366004	0.9511027654775223	0.029729465067461103	3.2030108154744275
GOTERM_BP_ALL	GO:0051241~negative regulation of multicellular organismal process	5	41.66666666666667	0.0020914674910845928	SMAD4	SMAD3	RUNX1	STAT1	STAT3	11	1017	16792	7.5051398945204255	0.9607103733479568	0.03153939450101917	3.431151213432415
GOTERM_BP_ALL	GO:0048518~positive regulation of biological process	9	75.0	0.0022453487626590677	EP300	SMAD4	SMAD3	TLE1	WHSC1	TCEB1	RUNX1	STAT1	STAT3	11	5285	16792	2.599604369140793	0.969044734975651	0.03349683694737049	3.6791792944981805
GOTERM_BP_ALL	GO:0043170~macromolecule metabolic process	11	91.66666666666666	0.0022527151824072358	EP300	TLE3	TCEB2	SMAD4	SMAD3	TLE1	WHSC1	TCEB1	RUNX1	STAT1	STAT3	11	9130	16792	1.83921139101862	0.9693960543699872	0.03328421522267788	3.6910375647970506
GOTERM_BP_ALL	GO:0001501~skeletal system development	4	33.33333333333333	0.0025427429572973744	EP300	SMAD3	WHSC1	RUNX1	11	490	16792	12.461595547309832	0.9804755346042501	0.03713974316983548	4.156827536679531
GOTERM_BP_ALL	GO:0071456~cellular response to hypoxia	3	25.0	0.0026481134040173063	EP300	TCEB2	TCEB1	11	132	16792	34.69421487603305	0.9834176031567787	0.03828971630114608	4.325529349535861
GOTERM_BP_ALL	GO:0007507~heart development	4	33.33333333333333	0.0028654765221708253	EP300	SMAD4	SMAD3	WHSC1	11	511	16792	11.949475182351895	0.988161352921417	0.04098896500039828	4.672653953749661
GOTERM_BP_ALL	GO:0048856~anatomical structure development	9	75.0	0.0028893735726273815	EP300	TLE3	SMAD4	SMAD3	TLE1	WHSC1	RUNX1	STAT1	STAT3	11	5473	16792	2.510306795342425	0.9885919653258168	0.04094593182413475	4.710744751993112
GOTERM_BP_ALL	GO:0044767~single-organism developmental process	9	75.0	0.0028969790055606752	EP300	TLE3	SMAD4	SMAD3	TLE1	WHSC1	RUNX1	STAT1	STAT3	11	5475	16792	2.5093897882938982	0.9887257001359683	0.04067935136710388	4.722864460286768
GOTERM_BP_ALL	GO:0036294~cellular response to decreased oxygen levels	3	25.0	0.00293102035875075	EP300	TCEB2	TCEB1	11	139	16792	32.94702419882276	0.9893053453722817	0.04077837486098579	4.777093619012341
GOTERM_BP_ALL	GO:0071407~cellular response to organic cyclic compound	4	33.33333333333333	0.003011268906784556	EP300	SMAD3	STAT1	STAT3	11	520	16792	11.742657342657344	0.9905566566819828	0.04150014274568237	4.904817781719939
GOTERM_BP_ALL	GO:0072073~kidney epithelium development	3	25.0	0.003098825256928988	SMAD4	SMAD3	STAT1	11	143	16792	32.02542911633821	0.9917556084240202	0.04230624786193027	5.043989374918134
GOTERM_BP_ALL	GO:0008219~cell death	6	50.0	0.0032582638386337136	EP300	SMAD4	SMAD3	TLE1	STAT1	STAT3	11	1958	16792	4.677871668678614	0.9935617605325835	0.044049464606798816	5.296926771033094
GOTERM_BP_ALL	GO:0048646~anatomical structure formation involved in morphogenesis	5	41.66666666666667	0.0032994163001846986	EP300	SMAD4	SMAD3	RUNX1	STAT1	11	1151	16792	6.631387726087986	0.993959878480181	0.04420834128399398	5.362109165895834
GOTERM_BP_ALL	GO:0048468~cell development	6	50.0	0.0033333598607057837	EP300	SMAD4	SMAD3	RUNX1	STAT1	STAT3	11	1968	16792	4.6541019955654095	0.9942696719865609	0.04427068400638867	5.415841463917149
GOTERM_BP_ALL	GO:0071453~cellular response to oxygen levels	3	25.0	0.0033588631337086523	EP300	TCEB2	TCEB1	11	149	16792	30.73581452104942	0.9944919407365562	0.04422314472655864	5.456194006321546
GOTERM_BP_ALL	GO:0032502~developmental process	9	75.0	0.0035488277883390603	EP300	TLE3	SMAD4	SMAD3	TLE1	WHSC1	RUNX1	STAT1	STAT3	11	5632	16792	2.4394369834710745	0.9958978586247352	0.04627645283068271	5.756256680521155
GOTERM_BP_ALL	GO:0071495~cellular response to endogenous stimulus	5	41.66666666666667	0.003669976124104565	EP300	SMAD4	SMAD3	STAT1	STAT3	11	1185	16792	6.441120061373226	0.9966008162689717	0.04742180088324777	5.947151327146438
GOTERM_BP_ALL	GO:0001817~regulation of cytokine production	4	33.33333333333333	0.004042612987079775	EP300	SMAD4	SMAD3	RUNX1	11	577	16792	10.582637466519616	0.9980936154769753	0.051688676279947	6.5320430603656
GOTERM_BP_ALL	GO:0048523~negative regulation of cellular process	8	66.66666666666666	0.004053418245157108	EP300	SMAD4	SMAD3	TLE1	WHSC1	RUNX1	STAT1	STAT3	11	4300	16792	2.840084566596195	0.9981253242658279	0.05139936050939098	6.548951900132371
GOTERM_BP_ALL	GO:0035295~tube development	4	33.33333333333333	0.004102199607470983	EP300	SMAD4	SMAD3	STAT1	11	580	16792	10.527899686520376	0.9982620418878623	0.05158082140915499	6.6252526730656065
GOTERM_BP_ALL	GO:0050793~regulation of developmental process	6	50.0	0.00472902752432407	SMAD4	SMAD3	WHSC1	RUNX1	STAT1	STAT3	11	2129	16792	4.302147828686109	0.9993433887298766	0.0587678283869133	7.600501398479043
GOTERM_BP_ALL	GO:0048762~mesenchymal cell differentiation	3	25.0	0.004754813395574794	SMAD4	SMAD3	STAT1	11	178	16792	25.72829417773238	0.9993691694558484	0.05860957584827775	7.640414501969717
GOTERM_BP_ALL	GO:0032909~regulation of transforming growth factor beta2 production	2	16.666666666666664	0.004755244315528614	SMAD4	SMAD3	11	8	16792	381.6363636363637	0.9993695915831763	0.058152332256762085	7.641081371112046
GOTERM_BP_ALL	GO:0001816~cytokine production	4	33.33333333333333	0.0051995577388985635	EP300	SMAD4	SMAD3	RUNX1	11	631	16792	9.676991787926813	0.9996839111946416	0.06292866255282636	8.326274441836379
GOTERM_BP_ALL	GO:0044707~single-multicellular organism process	9	75.0	0.005205803427175924	EP300	TLE3	SMAD4	SMAD3	TLE1	WHSC1	RUNX1	STAT1	STAT3	11	5943	16792	2.311780092698821	0.9996869644160895	0.06251408898219102	8.335872015337031
GOTERM_BP_ALL	GO:0045596~negative regulation of cell differentiation	4	33.33333333333333	0.005410092396519249	SMAD3	RUNX1	STAT1	STAT3	11	640	16792	9.540909090909091	0.9997721241953664	0.06439433452131271	8.649276917731207
GOTERM_BP_ALL	GO:0008285~negative regulation of cell proliferation	4	33.33333333333333	0.005674439916175906	SMAD4	SMAD3	STAT1	STAT3	11	651	16792	9.37969557324396	0.9998489151117703	0.06692806647021854	9.053324283441476
GOTERM_BP_ALL	GO:0009952~anterior/posterior pattern specification	3	25.0	0.005964655789249506	EP300	SMAD4	SMAD3	11	200	16792	22.898181818181815	0.9999037891875349	0.06970874908400804	9.494975809358374
GOTERM_BP_ALL	GO:0048519~negative regulation of biological process	8	66.66666666666666	0.006308807231049405	EP300	SMAD4	SMAD3	TLE1	WHSC1	RUNX1	STAT1	STAT3	11	4623	16792	2.641653393113484	0.9999436716278499	0.07304233327818455	10.016093634420198
GOTERM_BP_ALL	GO:0016043~cellular component organization	9	75.0	0.00632623787575493	EP300	TLE3	TCEB2	SMAD4	SMAD3	TLE1	WHSC1	STAT1	STAT3	11	6109	16792	2.2489620381255677	0.9999451786754832	0.07269481390553367	10.042412110869991
GOTERM_BP_ALL	GO:0002682~regulation of immune system process	5	41.66666666666667	0.006337965629648565	EP300	SMAD3	WHSC1	RUNX1	STAT1	11	1378	16792	5.538989312574218	0.9999461699099929	0.072289642398503	10.060115737830866
GOTERM_BP_ALL	GO:0070102~interleukin-6-mediated signaling pathway	2	16.666666666666664	0.006533207494859426	SMAD4	STAT3	11	11	16792	277.55371900826447	0.9999602729007746	0.07389602365917125	10.354362342492829
GOTERM_BP_ALL	GO:0044237~cellular metabolic process	11	91.66666666666666	0.006840325596186618	EP300	TLE3	TCEB2	SMAD4	SMAD3	TLE1	WHSC1	TCEB1	RUNX1	STAT1	STAT3	11	10202	16792	1.6459517741619292	0.9999753683380549	0.07668566815250089	10.81538559365649
GOTERM_BP_ALL	GO:0044238~primary metabolic process	11	91.66666666666666	0.007120376893012742	EP300	TLE3	TCEB2	SMAD4	SMAD3	TLE1	WHSC1	TCEB1	RUNX1	STAT1	STAT3	11	10243	16792	1.6393634677340623	0.999984072774729	0.07913688964698162	11.233834512898412
GOTERM_BP_ALL	GO:0051704~multi-organism process	6	50.0	0.007174815528021432	EP300	SMAD4	SMAD3	TCEB1	STAT1	STAT3	11	2341	16792	3.9125470855500755	0.999985367253782	0.07915274289877594	11.314961446707084
GOTERM_BP_ALL	GO:0051240~positive regulation of multicellular organismal process	5	41.66666666666667	0.007255124609884553	EP300	SMAD4	SMAD3	WHSC1	RUNX1	11	1431	16792	5.333841560256655	0.9999870874234473	0.07944113312379242	11.434514455249579
GOTERM_BP_ALL	GO:0048522~positive regulation of cellular process	8	66.66666666666666	0.007376073263663314	EP300	SMAD4	SMAD3	WHSC1	TCEB1	RUNX1	STAT1	STAT3	11	4744	16792	2.574275640042925	0.9999893043497083	0.08015036398945419	11.614280152716905
GOTERM_BP_ALL	GO:0071840~cellular component organization or biogenesis	9	75.0	0.0075549499772549905	EP300	TLE3	TCEB2	SMAD4	SMAD3	TLE1	WHSC1	STAT1	STAT3	11	6265	16792	2.1929623449176523	0.9999919052664005	0.08144975550113731	11.879515534213969
GOTERM_BP_ALL	GO:0007183~SMAD protein complex assembly	2	16.666666666666664	0.0077169276170158535	SMAD4	SMAD3	11	13	16792	234.85314685314685	0.9999937105768343	0.08255522015228922	12.119047562059082
GOTERM_BP_ALL	GO:0003007~heart morphogenesis	3	25.0	0.007818486058306689	SMAD4	SMAD3	WHSC1	11	230	16792	19.911462450592886	0.9999946310580502	0.083027422848863	12.268919540636691
GOTERM_BP_ALL	GO:0060485~mesenchyme development	3	25.0	0.00808311389971687	SMAD4	SMAD3	STAT1	11	234	16792	19.57109557109557	0.9999964454184255	0.0851432224325599	12.658308670213037
GOTERM_BP_ALL	GO:0000904~cell morphogenesis involved in differentiation	4	33.33333333333333	0.008506082752308651	EP300	SMAD4	SMAD3	STAT1	11	753	16792	8.109139200772667	0.9999981616687796	0.0888106856871832	13.277318264794125
GOTERM_BP_ALL	GO:0010941~regulation of cell death	5	41.66666666666667	0.008764029883865663	SMAD4	SMAD3	TLE1	STAT1	STAT3	11	1509	16792	5.058136032291102	0.9999987705112766	0.09077911617041656	13.652793748299807
GOTERM_BP_ALL	GO:0072075~metanephric mesenchyme development	2	16.666666666666664	0.00889937822066263	SMAD4	STAT1	11	15	16792	203.53939393939393	0.9999990045044302	0.09151090722595756	13.84919896689395
GOTERM_BP_ALL	GO:0050794~regulation of cellular process	11	91.66666666666666	0.00902852664677169	EP300	TLE3	TCEB2	SMAD4	SMAD3	TLE1	WHSC1	TCEB1	RUNX1	STAT1	STAT3	11	10489	16792	1.600915244541901	0.9999991861539309	0.09217165236910818	14.036215833704258
GOTERM_BP_ALL	GO:0045595~regulation of cell differentiation	5	41.66666666666667	0.009505470313744298	SMAD4	SMAD3	RUNX1	STAT1	STAT3	11	1544	16792	4.943476212906265	0.9999996133502134	0.09618921577594808	14.723565163520092
GOTERM_BP_ALL	GO:0048583~regulation of response to stimulus	7	58.333333333333336	0.009564507329325728	EP300	SMAD4	SMAD3	TLE1	WHSC1	STAT1	STAT3	11	3636	16792	2.9388938893889387	0.9999996473875901	0.09613396864806767	14.80828635822704
GOTERM_BP_ALL	GO:0009719~response to endogenous stimulus	5	41.66666666666667	0.00959282085983026	EP300	SMAD4	SMAD3	STAT1	STAT3	11	1548	16792	4.930702372562838	0.9999996626323087	0.09578653599080778	14.848889672038123
GOTERM_BP_ALL	GO:0001822~kidney development	3	25.0	0.010419383304193005	SMAD4	SMAD3	STAT1	11	267	16792	17.152196118488252	0.9999999072050607	0.10232975765766439	16.026244130823397
GOTERM_BP_ALL	GO:0002520~immune system development	4	33.33333333333333	0.010791783072677624	EP300	SMAD3	WHSC1	RUNX1	11	821	16792	7.437493079393201	0.9999999481429626	0.10514288937985194	16.551674136311167

## Sheet: PPI_module_2
Category	Term	Count	%	PValue	Genes	List Total	Pop Hits	Pop Total	Fold Enrichment	Bonferroni	Benjamini	FDR
GOTERM_BP_ALL	GO:0044843~cell cycle G1/S phase transition	6	37.5	1.65796917010697E-6	CCNE1	MNAT1	PHB2	NPM1	TP53	CDK2	16	244	16792	25.807377049180328	0.0018734076629353114	0.0018734076629353114	0.002660597173709256
GOTERM_BP_ALL	GO:0007093~mitotic cell cycle checkpoint	5	31.25	9.740616975453794E-6	MNAT1	NPM1	TP53	BCL2L1	CDK2	16	159	16792	33.00314465408805	0.010956229941008089	0.005493202607950054	0.01563013506771238
GOTERM_BP_ALL	GO:0006259~DNA metabolic process	8	50.0	1.0611541704361205E-5	CCNE1	MNAT1	NPM1	TP53	STOML2	POLR2B	CDK2	POLR2A	16	995	16792	8.43819095477387	0.0119299839977004	0.00399258081931908	0.017027539809755243
GOTERM_BP_ALL	GO:0010557~positive regulation of macromolecule biosynthetic process	9	56.25	2.2959620081909175E-5	CCNE1	MNAT1	BRF1	NPM1	TP53	STOML2	POLR2B	CDK2	POLR2A	16	1597	16792	5.914527238572323	0.025633369111736748	0.0064708802015545075	0.036838146446926956
GOTERM_BP_ALL	GO:0045935~positive regulation of nucleobase-containing compound metabolic process	9	56.25	3.0256865056182763E-5	CCNE1	MNAT1	BRF1	NPM1	TP53	STOML2	POLR2B	CDK2	POLR2A	16	1658	16792	5.696924004825091	0.033642115074711376	0.00682083818034207	0.04854373163384329
GOTERM_BP_ALL	GO:0045930~negative regulation of mitotic cell cycle	5	31.25	3.4323389919298756E-5	MNAT1	NPM1	TP53	BCL2L1	CDK2	16	219	16792	23.961187214611872	0.03807656437069762	0.00644918420318541	0.05506632798304434
GOTERM_BP_ALL	GO:0000082~G1/S transition of mitotic cell cycle	5	31.25	3.7491159975773796E-5	CCNE1	MNAT1	NPM1	TP53	CDK2	16	224	16792	23.426339285714285	0.04151685058428756	0.006039303478621139	0.060147069272764586
GOTERM_BP_ALL	GO:0000075~cell cycle checkpoint	5	31.25	4.0868611906862476E-5	MNAT1	NPM1	TP53	BCL2L1	CDK2	16	229	16792	22.91484716157205	0.045171317470404926	0.005761258010510861	0.06556384957145944
GOTERM_BP_ALL	GO:0031328~positive regulation of cellular biosynthetic process	9	56.25	4.114917972948542E-5	CCNE1	MNAT1	BRF1	NPM1	TP53	STOML2	POLR2B	CDK2	POLR2A	16	1729	16792	5.462984384037015	0.045474270170044906	0.005157839080274895	0.0660138137623667
GOTERM_BP_ALL	GO:0006974~cellular response to DNA damage stimulus	7	43.75	4.165491511326237E-5	MNAT1	NPM1	TP53	BCL2L1	POLR2B	CDK2	POLR2A	16	807	16792	9.103469640644363	0.04602011268717876	0.004700188403923833	0.06682488847610246
GOTERM_BP_ALL	GO:0009891~positive regulation of biosynthetic process	9	56.25	4.685728282459425E-5	CCNE1	MNAT1	BRF1	NPM1	TP53	STOML2	POLR2B	CDK2	POLR2A	16	1760	16792	5.366761363636364	0.05161697975229673	0.004806306070120447	0.07516784375021235
GOTERM_BP_ALL	GO:0051173~positive regulation of nitrogen compound metabolic process	9	56.25	4.8235169114804064E-5	CCNE1	MNAT1	BRF1	NPM1	TP53	STOML2	POLR2B	CDK2	POLR2A	16	1767	16792	5.345500848896434	0.05309384894468927	0.004535955673019343	0.0773774289209328
GOTERM_BP_ALL	GO:0007346~regulation of mitotic cell cycle	6	37.5	4.9328378418923746E-5	MNAT1	PHB2	NPM1	TP53	BCL2L1	CDK2	16	491	16792	12.824847250509164	0.05426395594485989	0.004282478698043102	0.07913047209505697
GOTERM_BP_ALL	GO:0044772~mitotic cell cycle phase transition	6	37.5	6.13553538458594E-5	CCNE1	MNAT1	PHB2	NPM1	TP53	CDK2	16	514	16792	12.250972762645915	0.06704194297264343	0.0049445235483226435	0.09841472614269264
GOTERM_BP_ALL	GO:0006281~DNA repair	6	37.5	7.098339623011883E-5	MNAT1	NPM1	TP53	POLR2B	CDK2	POLR2A	16	530	16792	11.881132075471697	0.07714676946068943	0.0053380398013551655	0.113849975541358
GOTERM_BP_ALL	GO:1903047~mitotic cell cycle process	7	43.75	7.216831342457846E-5	CCNE1	MNAT1	PHB2	NPM1	TP53	BCL2L1	CDK2	16	890	16792	8.254494382022472	0.07838278329922299	0.005088590776429647	0.11574942754841722
GOTERM_BP_ALL	GO:0044770~cell cycle phase transition	6	37.5	8.245788363177715E-5	CCNE1	MNAT1	PHB2	NPM1	TP53	CDK2	16	547	16792	11.511882998171846	0.08904676032274528	0.0054710795140398005	0.1322424428677471
GOTERM_BP_ALL	GO:1902680~positive regulation of RNA biosynthetic process	8	50.0	8.448071624322747E-5	CCNE1	MNAT1	BRF1	NPM1	TP53	POLR2B	CDK2	POLR2A	16	1369	16792	6.132943754565376	0.09112865208430698	0.0052943644249352495	0.13548451400152706
GOTERM_BP_ALL	GO:0006839~mitochondrial transport	5	31.25	8.569448425807091E-5	TP53	STOML2	BCL2L1	PMPCA	VDAC1	16	277	16792	18.94404332129964	0.0923755749130365	0.00508830600014909	0.1374298190105261
GOTERM_BP_ALL	GO:0051254~positive regulation of RNA metabolic process	8	50.0	1.0436414596913984E-4	CCNE1	MNAT1	BRF1	NPM1	TP53	POLR2B	CDK2	POLR2A	16	1415	16792	5.93356890459364	0.11134127972259944	0.005884717264828088	0.1673471943985705
GOTERM_BP_ALL	GO:0000278~mitotic cell cycle	7	43.75	1.1525383847750656E-4	CCNE1	MNAT1	PHB2	NPM1	TP53	BCL2L1	CDK2	16	968	16792	7.589359504132231	0.12222027866341001	0.006188372831290034	0.18479360390070143
GOTERM_BP_ALL	GO:0051726~regulation of cell cycle	7	43.75	1.2064058187293088E-4	CCNE1	MNAT1	PHB2	NPM1	TP53	BCL2L1	CDK2	16	976	16792	7.527151639344262	0.12755243936169913	0.006183201621660084	0.19342266497769378
GOTERM_BP_ALL	GO:1901990~regulation of mitotic cell cycle phase transition	5	31.25	1.3573220298909754E-4	MNAT1	PHB2	NPM1	TP53	CDK2	16	312	16792	16.818910256410255	0.1423194265776626	0.00665270865423917	0.21759431109910077
GOTERM_BP_ALL	GO:0006289~nucleotide-excision repair	4	25.0	1.4111024526476863E-4	MNAT1	TP53	POLR2B	POLR2A	16	117	16792	35.88034188034188	0.14752120901774912	0.0066282252939893205	0.2262067796864886
GOTERM_BP_ALL	GO:1901987~regulation of cell cycle phase transition	5	31.25	1.805135675190822E-4	MNAT1	PHB2	NPM1	TP53	CDK2	16	336	16792	15.617559523809524	0.18468380689679054	0.008133910228873109	0.2892865261561406
GOTERM_BP_ALL	GO:0007005~mitochondrion organization	6	37.5	1.900193340857898E-4	PHB2	TP53	STOML2	BCL2L1	PMPCA	VDAC1	16	653	16792	9.643185298621747	0.19340394555497864	0.008232551869101545	0.30449845897113637
GOTERM_BP_ALL	GO:0031325~positive regulation of cellular metabolic process	10	62.5	2.0922714392283885E-4	CCNE1	MNAT1	BRF1	PHB2	NPM1	TP53	STOML2	POLR2B	CDK2	POLR2A	16	2839	16792	3.6967241986615007	0.21074092910781328	0.008726907118111638	0.3352297822722283
GOTERM_BP_ALL	GO:0010604~positive regulation of macromolecule metabolic process	10	62.5	2.193891992444085E-4	CCNE1	MNAT1	BRF1	PHB2	NPM1	TP53	STOML2	POLR2B	CDK2	POLR2A	16	2856	16792	3.6747198879551823	0.21976210074665947	0.008823570600061004	0.3514848574047602
GOTERM_BP_ALL	GO:0033043~regulation of organelle organization	7	43.75	3.0045449764294976E-4	MNAT1	PHB2	NPM1	TP53	STOML2	BCL2L1	VDAC1	16	1152	16792	6.377170138888889	0.28813365037407657	0.011651080392669488	0.48106673787177145
GOTERM_BP_ALL	GO:1902806~regulation of cell cycle G1/S phase transition	4	25.0	3.1141024150686385E-4	PHB2	NPM1	TP53	CDK2	16	153	16792	27.437908496732028	0.2969025908304683	0.01167332630104212	0.4985672344278491
GOTERM_BP_ALL	GO:1901991~negative regulation of mitotic cell cycle phase transition	4	25.0	3.174266591449401E-4	MNAT1	NPM1	TP53	CDK2	16	154	16792	27.25974025974026	0.30167211913492553	0.011515969427766781	0.5081765178392428
GOTERM_BP_ALL	GO:0010628~positive regulation of gene expression	8	50.0	3.229544079730824E-4	CCNE1	MNAT1	BRF1	NPM1	TP53	POLR2B	CDK2	POLR2A	16	1692	16792	4.962174940898345	0.30602575458346815	0.011351345163232662	0.5170045436639237
GOTERM_BP_ALL	GO:0009893~positive regulation of metabolic process	10	62.5	3.705612512388573E-4	CCNE1	MNAT1	BRF1	PHB2	NPM1	TP53	STOML2	POLR2B	CDK2	POLR2A	16	3052	16792	3.4387287024901703	0.34241578950619855	0.012622162157959194	0.5930040918869284
GOTERM_BP_ALL	GO:0006370~7-methylguanosine mRNA capping	3	18.75	3.870126188710739E-4	MNAT1	POLR2B	POLR2A	16	33	16792	95.4090909090909	0.3545425531849671	0.012793807200680352	0.619254389852264
GOTERM_BP_ALL	GO:1901988~negative regulation of cell cycle phase transition	4	25.0	3.9557072812162716E-4	MNAT1	NPM1	TP53	CDK2	16	166	16792	25.289156626506024	0.3607623625462285	0.01270373202569719	0.632907396597493
GOTERM_BP_ALL	GO:0033554~cellular response to stress	8	50.0	4.321428789371723E-4	MNAT1	NPM1	TP53	STOML2	BCL2L1	POLR2B	CDK2	POLR2A	16	1773	16792	4.735476593344614	0.38667434258232936	0.013487638680339864	0.6912322239058466
GOTERM_BP_ALL	GO:0009452~7-methylguanosine RNA capping	3	18.75	5.414581903185558E-4	MNAT1	POLR2B	POLR2A	16	39	16792	80.73076923076923	0.45803565546563496	0.016419252452780086	0.8653756522519984
GOTERM_BP_ALL	GO:0036260~RNA capping	3	18.75	5.414581903185558E-4	MNAT1	POLR2B	POLR2A	16	39	16792	80.73076923076923	0.45803565546563496	0.016419252452780086	0.8653756522519984
GOTERM_BP_ALL	GO:0045786~negative regulation of cell cycle	5	31.25	6.470313941912027E-4	MNAT1	NPM1	TP53	BCL2L1	CDK2	16	470	16792	11.164893617021276	0.5190679828560377	0.019079566651879265	1.033285921559035
GOTERM_BP_ALL	GO:0022402~cell cycle process	7	43.75	7.281852897712805E-4	CCNE1	MNAT1	PHB2	NPM1	TP53	BCL2L1	CDK2	16	1357	16792	5.413780397936625	0.5612728419195064	0.020903494593716654	1.1621768593651938
GOTERM_BP_ALL	GO:0010821~regulation of mitochondrion organization	4	25.0	0.0010089785237955584	TP53	STOML2	BCL2L1	VDAC1	16	229	16792	18.33187772925764	0.6807340416282146	0.028139759113777085	1.6069272455898953
GOTERM_BP_ALL	GO:0034654~nucleobase-containing compound biosynthetic process	11	68.75	0.0010852535610163818	CCNE1	MNAT1	BRF1	PHB2	NPM1	TP53	STOML2	DIDO1	POLR2B	CDK2	POLR2A	16	4357	16792	2.6496442506311686	0.7071481097229704	0.028816839242818415	1.7274153006562543
GOTERM_BP_ALL	GO:0010467~gene expression	12	75.0	0.0010922315539324463	CCNE1	MNAT1	BRF1	PHB2	NPM1	TP53	STOML2	DIDO1	PMPCA	POLR2B	CDK2	POLR2A	16	5306	16792	2.373539389370524	0.7094527320501646	0.02833475337367375	1.7384311945823017
GOTERM_BP_ALL	GO:0045740~positive regulation of DNA replication	3	18.75	0.0011154727625632059	NPM1	STOML2	CDK2	16	56	16792	56.223214285714285	0.7169987199505518	0.028281109884235933	1.775112863088646
GOTERM_BP_ALL	GO:0016032~viral process	6	37.5	0.0011528879165551892	NPM1	TP53	BCL2L1	POLR2B	VDAC1	POLR2A	16	966	16792	6.5186335403726705	0.7287375418339033	0.028576378249953516	1.8341383385951482
GOTERM_BP_ALL	GO:0010948~negative regulation of cell cycle process	4	25.0	0.0011553239192411834	MNAT1	NPM1	TP53	CDK2	16	240	16792	17.491666666666667	0.7294847347605211	0.028022206161287144	1.8379801792759998
GOTERM_BP_ALL	GO:0044764~multi-organism cellular process	6	37.5	0.0011910640033781636	NPM1	TP53	BCL2L1	POLR2B	VDAC1	POLR2A	16	973	16792	6.471736896197328	0.7402137918643488	0.028271314748556042	1.894329966013919
GOTERM_BP_ALL	GO:0018130~heterocycle biosynthetic process	11	68.75	0.0012046903301069394	CCNE1	MNAT1	BRF1	PHB2	NPM1	TP53	STOML2	DIDO1	POLR2B	CDK2	POLR2A	16	4411	16792	2.6172069825436406	0.7441914897482548	0.02800306471495284	1.9158059960411422
GOTERM_BP_ALL	GO:0019438~aromatic compound biosynthetic process	11	68.75	0.0012350634610578373	CCNE1	MNAT1	BRF1	PHB2	NPM1	TP53	STOML2	DIDO1	POLR2B	CDK2	POLR2A	16	4424	16792	2.6095162748643763	0.7528401754720327	0.028121905696417704	1.9636602804379288
GOTERM_BP_ALL	GO:0090068~positive regulation of cell cycle process	4	25.0	0.0013145054549930162	PHB2	NPM1	TP53	CDK2	16	251	16792	16.725099601593623	0.774104701516384	0.02931539042173248	2.088721352780454
GOTERM_BP_ALL	GO:0044419~interspecies interaction between organisms	6	37.5	0.0013352127310953398	NPM1	TP53	BCL2L1	POLR2B	VDAC1	POLR2A	16	998	16792	6.309619238476953	0.7793405390706007	0.029195424000269643	2.1212950681596343
GOTERM_BP_ALL	GO:1902400~intracellular signal transduction involved in G1 DNA damage checkpoint	3	18.75	0.0014095246952636016	NPM1	TP53	CDK2	16	63	16792	49.976190476190474	0.7971517263640541	0.02911042200151792	2.238108339288014
GOTERM_BP_ALL	GO:1902402~signal transduction involved in mitotic DNA damage checkpoint	3	18.75	0.0014095246952636016	NPM1	TP53	CDK2	16	63	16792	49.976190476190474	0.7971517263640541	0.02911042200151792	2.238108339288014
GOTERM_BP_ALL	GO:0072413~signal transduction involved in mitotic cell cycle checkpoint	3	18.75	0.0014095246952636016	NPM1	TP53	CDK2	16	63	16792	49.976190476190474	0.7971517263640541	0.02911042200151792	2.238108339288014
GOTERM_BP_ALL	GO:0072431~signal transduction involved in mitotic G1 DNA damage checkpoint	3	18.75	0.0014095246952636016	NPM1	TP53	CDK2	16	63	16792	49.976190476190474	0.7971517263640541	0.02911042200151792	2.238108339288014
GOTERM_BP_ALL	GO:1902403~signal transduction involved in mitotic DNA integrity checkpoint	3	18.75	0.0014095246952636016	NPM1	TP53	CDK2	16	63	16792	49.976190476190474	0.7971517263640541	0.02911042200151792	2.238108339288014
GOTERM_BP_ALL	GO:0072401~signal transduction involved in DNA integrity checkpoint	3	18.75	0.001499636074843914	NPM1	TP53	CDK2	16	65	16792	48.43846153846154	0.8168338164162185	0.030389773830767908	2.37958183193383
GOTERM_BP_ALL	GO:0072422~signal transduction involved in DNA damage checkpoint	3	18.75	0.001499636074843914	NPM1	TP53	CDK2	16	65	16792	48.43846153846154	0.8168338164162185	0.030389773830767908	2.37958183193383
GOTERM_BP_ALL	GO:1901362~organic cyclic compound biosynthetic process	11	68.75	0.0015221096775689755	CCNE1	MNAT1	BRF1	PHB2	NPM1	TP53	STOML2	DIDO1	POLR2B	CDK2	POLR2A	16	4535	16792	2.5456449834619628	0.8214376674623804	0.030296184417213157	2.4148351245600663
GOTERM_BP_ALL	GO:0072395~signal transduction involved in cell cycle checkpoint	3	18.75	0.001545702455508905	NPM1	TP53	CDK2	16	66	16792	47.70454545454545	0.8261464431504535	0.030227449132149586	2.4518311708412344
GOTERM_BP_ALL	GO:0010564~regulation of cell cycle process	5	31.25	0.0015592062174077095	MNAT1	PHB2	NPM1	TP53	CDK2	16	595	16792	8.819327731092436	0.8287855583268102	0.02996997016063241	2.4730006222141276
GOTERM_BP_ALL	GO:0006950~response to stress	10	62.5	0.0015592609182991262	MNAT1	PHB2	NPM1	TP53	STOML2	BCL2L1	POLR2B	CDK2	VDAC1	POLR2A	16	3677	16792	2.854228991025292	0.8287961670139798	0.029470583873183465	2.473086366435928
GOTERM_BP_ALL	GO:1902589~single-organism organelle organization	7	43.75	0.001809274779660773	MNAT1	PHB2	NPM1	TP53	STOML2	BCL2L1	CDK2	16	1612	16792	4.557382133995037	0.8710258344716171	0.03355966893170692	2.864248091596888
GOTERM_BP_ALL	GO:0006996~organelle organization	10	62.5	0.0018194292909687736	MNAT1	PHB2	HIST1H1A	NPM1	TP53	STOML2	BCL2L1	PMPCA	CDK2	VDAC1	16	3753	16792	2.796429523048228	0.8725012590643224	0.033201067443692556	2.880104304039832
GOTERM_BP_ALL	GO:0031571~mitotic G1 DNA damage checkpoint	3	18.75	0.0018361826752817324	NPM1	TP53	CDK2	16	72	16792	43.72916666666667	0.8748987117666861	0.03297053701303165	2.9062593144584703
GOTERM_BP_ALL	GO:0044819~mitotic G1/S transition checkpoint	3	18.75	0.0018361826752817324	NPM1	TP53	CDK2	16	72	16792	43.72916666666667	0.8748987117666861	0.03297053701303165	2.9062593144584703
GOTERM_BP_ALL	GO:0097659~nucleic acid-templated transcription	10	62.5	0.0018860841620956313	CCNE1	MNAT1	BRF1	PHB2	NPM1	TP53	DIDO1	POLR2B	CDK2	POLR2A	16	3771	16792	2.7830814107663753	0.8817761456736488	0.03332378362532151	2.9841252742577096
GOTERM_BP_ALL	GO:0044783~G1 DNA damage checkpoint	3	18.75	0.0018869330266420247	NPM1	TP53	CDK2	16	73	16792	43.13013698630137	0.8818898082079999	0.03282627365982038	2.9854493304041663
GOTERM_BP_ALL	GO:0006283~transcription-coupled nucleotide-excision repair	3	18.75	0.0019383482345067585	MNAT1	POLR2B	POLR2A	16	74	16792	42.5472972972973	0.8885745248616408	0.03319647989006924	3.065615016385903
GOTERM_BP_ALL	GO:0006260~DNA replication	4	25.0	0.001988517735658786	CCNE1	NPM1	STOML2	CDK2	16	290	16792	14.475862068965519	0.8947327189590879	0.03353470445096618	3.1437785390750816
GOTERM_BP_ALL	GO:0007049~cell cycle	7	43.75	0.002187947717320436	CCNE1	MNAT1	PHB2	NPM1	TP53	BCL2L1	CDK2	16	1672	16792	4.39383971291866	0.9160286774897295	0.03629912428034754	3.453904201284763
GOTERM_BP_ALL	GO:0048522~positive regulation of cellular process	11	68.75	0.0022182563156267843	CCNE1	MNAT1	BRF1	PHB2	NPM1	TP53	STOML2	BCL2L1	POLR2B	CDK2	POLR2A	16	4744	16792	2.4334949409780773	0.9188644972654376	0.036261998182311905	3.500954313798821
GOTERM_BP_ALL	GO:0032774~RNA biosynthetic process	10	62.5	0.0024492479294549387	CCNE1	MNAT1	BRF1	PHB2	NPM1	TP53	DIDO1	POLR2B	CDK2	POLR2A	16	3905	16792	2.6875800256081948	0.9375567595483177	0.039398485240999315	3.8588327095742114
GOTERM_BP_ALL	GO:0071158~positive regulation of cell cycle arrest	3	18.75	0.0025474917094887887	NPM1	TP53	CDK2	16	85	16792	37.04117647058823	0.9441390270735356	0.04037500812941697	4.010665569805482
GOTERM_BP_ALL	GO:0006915~apoptotic process	7	43.75	0.002744404944734431	MNAT1	PHB2	NPM1	TP53	BCL2L1	DIDO1	VDAC1	16	1747	16792	4.2052089295935895	0.9553181996226324	0.042832914729297844	4.314312439121992
GOTERM_BP_ALL	GO:0051276~chromosome organization	6	37.5	0.002855179139300274	MNAT1	PHB2	HIST1H1A	NPM1	TP53	CDK2	16	1184	16792	5.318412162162162	0.9605935741510858	0.043920542958627795	4.484733897215676
GOTERM_BP_ALL	GO:0045787~positive regulation of cell cycle	4	25.0	0.003098411534452098	PHB2	NPM1	TP53	CDK2	16	339	16792	12.383480825958701	0.9700954181934509	0.04694120165941107	4.85793867522506
GOTERM_BP_ALL	GO:0044271~cellular nitrogen compound biosynthetic process	11	68.75	0.003135804260479642	CCNE1	MNAT1	BRF1	PHB2	NPM1	TP53	STOML2	DIDO1	POLR2B	CDK2	POLR2A	16	4947	16792	2.333636547402466	0.9713375387901663	0.046868363706916716	4.915190974257888
GOTERM_BP_ALL	GO:2000134~negative regulation of G1/S transition of mitotic cell cycle	3	18.75	0.003235544122936964	NPM1	TP53	CDK2	16	96	16792	32.796875	0.9744043606429571	0.04769613614234325	5.067745501403342
GOTERM_BP_ALL	GO:0006368~transcription elongation from RNA polymerase II promoter	3	18.75	0.0033019588677601973	MNAT1	POLR2B	POLR2A	16	97	16792	32.45876288659794	0.9762623929658433	0.04802801012460356	5.169201130800638
GOTERM_BP_ALL	GO:0098781~ncRNA transcription	3	18.75	0.0033690131785268926	BRF1	POLR2B	POLR2A	16	98	16792	32.12755102040816	0.9780016301006913	0.04836018498002426	5.271530615093745
GOTERM_BP_ALL	GO:0034645~cellular macromolecule biosynthetic process	11	68.75	0.003489925232888653	CCNE1	MNAT1	BRF1	PHB2	NPM1	TP53	STOML2	DIDO1	POLR2B	CDK2	POLR2A	16	5012	16792	2.303371907422187	0.9808223368841895	0.049429001413124896	5.4557890812745535
GOTERM_BP_ALL	GO:1902807~negative regulation of cell cycle G1/S phase transition	3	18.75	0.003505036341461178	NPM1	TP53	CDK2	16	100	16792	31.485	0.9811484417824131	0.049025322817884964	5.478793333344023
GOTERM_BP_ALL	GO:0044773~mitotic DNA damage checkpoint	3	18.75	0.003505036341461178	NPM1	TP53	CDK2	16	100	16792	31.485	0.9811484417824131	0.049025322817884964	5.478793333344023
GOTERM_BP_ALL	GO:0019219~regulation of nucleobase-containing compound metabolic process	10	62.5	0.003538147436147602	CCNE1	MNAT1	BRF1	PHB2	NPM1	TP53	STOML2	POLR2B	CDK2	POLR2A	16	4104	16792	2.5572612085769983	0.9818437549480425	0.04887449992948756	5.529181343932088
GOTERM_BP_ALL	GO:0010556~regulation of macromolecule biosynthetic process	10	62.5	0.003557198707409598	CCNE1	MNAT1	BRF1	PHB2	NPM1	TP53	STOML2	POLR2B	CDK2	POLR2A	16	4107	16792	2.5553932310689067	0.9822321458158252	0.04853995543193357	5.558161891310521
GOTERM_BP_ALL	GO:0012501~programmed cell death	7	43.75	0.003699375071755061	MNAT1	PHB2	NPM1	TP53	BCL2L1	DIDO1	VDAC1	16	1852	16792	3.966792656587473	0.9848802195049396	0.049834329724072646	5.774175638820733
GOTERM_BP_ALL	GO:0051052~regulation of DNA metabolic process	4	25.0	0.003964818068647173	NPM1	TP53	STOML2	CDK2	16	370	16792	11.345945945945946	0.9888143362123462	0.05208415490230256	6.176233499630102
GOTERM_BP_ALL	GO:0044774~mitotic DNA integrity checkpoint	3	18.75	0.004001111308429875	NPM1	TP53	CDK2	16	107	16792	29.425233644859816	0.9892659477647662	0.05194722411938146	6.231080509729347
GOTERM_BP_ALL	GO:0071156~regulation of cell cycle arrest	3	18.75	0.004074504295800435	NPM1	TP53	CDK2	16	108	16792	29.15277777777778	0.9901243004944152	0.05227787027640818	6.341901481673373
GOTERM_BP_ALL	GO:0090304~nucleic acid metabolic process	11	68.75	0.004409439042256696	CCNE1	MNAT1	BRF1	PHB2	NPM1	TP53	STOML2	DIDO1	POLR2B	CDK2	POLR2A	16	5158	16792	2.2381737107405972	0.9932492595808289	0.05583039322957872	6.8460845258927705
GOTERM_BP_ALL	GO:0009059~macromolecule biosynthetic process	11	68.75	0.004528602749871418	CCNE1	MNAT1	BRF1	PHB2	NPM1	TP53	STOML2	DIDO1	POLR2B	CDK2	POLR2A	16	5175	16792	2.2308212560386473	0.9941040066629673	0.056666146515070404	7.024849072101302
GOTERM_BP_ALL	GO:0006275~regulation of DNA replication	3	18.75	0.00476318691885734	NPM1	STOML2	CDK2	16	117	16792	26.91025641025641	0.9954835786166957	0.05887052346826993	7.375823171299645
GOTERM_BP_ALL	GO:0070887~cellular response to chemical stimulus	8	50.0	0.004795222444540589	CCNE1	PHB2	NPM1	TP53	BCL2L1	POLR2B	CDK2	POLR2A	16	2648	16792	3.1706948640483383	0.9956450471709268	0.058616714919255686	7.423656731016193
GOTERM_BP_ALL	GO:0031326~regulation of cellular biosynthetic process	10	62.5	0.004841054044071333	CCNE1	MNAT1	BRF1	PHB2	NPM1	TP53	STOML2	POLR2B	CDK2	POLR2A	16	4284	16792	2.4498132586367882	0.9958660751615819	0.05853065814140579	7.492049502900732
GOTERM_BP_ALL	GO:0008219~cell death	7	43.75	0.004902441869191435	MNAT1	PHB2	NPM1	TP53	BCL2L1	DIDO1	VDAC1	16	1958	16792	3.7520429009193057	0.9961446655913829	0.05862742020477707	7.58358201813969
GOTERM_BP_ALL	GO:0042770~signal transduction in response to DNA damage	3	18.75	0.004923062591808455	NPM1	TP53	CDK2	16	119	16792	26.45798319327731	0.9962339731053529	0.05825303276639404	7.614309553989884
GOTERM_BP_ALL	GO:0043066~negative regulation of apoptotic process	5	31.25	0.004958158384898468	MNAT1	PHB2	NPM1	TP53	BCL2L1	16	818	16792	6.415036674816625	0.9963812446288128	0.05805135481901169	7.6665847850560525
GOTERM_BP_ALL	GO:1903508~positive regulation of nucleic acid-templated transcription	6	37.5	0.005036848466336381	CCNE1	MNAT1	BRF1	NPM1	TP53	CDK2	16	1349	16792	4.667902149740549	0.9966908721662688	0.05834520650582398	7.78369297238799
GOTERM_BP_ALL	GO:0043069~negative regulation of programmed cell death	5	31.25	0.00520006571253806	MNAT1	PHB2	NPM1	TP53	BCL2L1	16	829	16792	6.329915560916767	0.9972512775700775	0.05957475250552402	8.026152319677593
GOTERM_BP_ALL	GO:0009889~regulation of biosynthetic process	10	62.5	0.005309688815712693	CCNE1	MNAT1	BRF1	PHB2	NPM1	TP53	STOML2	POLR2B	CDK2	POLR2A	16	4339	16792	2.418760082968426	0.9975733843694417	0.06018743452476383	8.188661821513943
GOTERM_BP_ALL	GO:0048518~positive regulation of biological process	11	68.75	0.005366628255457836	CCNE1	MNAT1	BRF1	PHB2	NPM1	TP53	STOML2	BCL2L1	POLR2B	CDK2	POLR2A	16	5285	16792	2.184389782403027	0.997725515527554	0.06021303254836141	8.272964753062407
GOTERM_BP_ALL	GO:0051171~regulation of nitrogen compound metabolic process	10	62.5	0.005910740410330641	CCNE1	MNAT1	BRF1	PHB2	NPM1	TP53	STOML2	POLR2B	CDK2	POLR2A	16	4404	16792	2.3830608537693005	0.9987750832448408	0.06548358319885839	9.074909147453859
GOTERM_BP_ALL	GO:2000045~regulation of G1/S transition of mitotic cell cycle	3	18.75	0.006842796125052379	NPM1	TP53	CDK2	16	141	16792	22.329787234042556	0.9995760108641403	0.07471920674610444	10.433370689704159
GOTERM_BP_ALL	GO:0060548~negative regulation of cell death	5	31.25	0.0068764769566652196	MNAT1	PHB2	NPM1	TP53	BCL2L1	16	897	16792	5.850055741360089	0.9995919655111751	0.07435908429787841	10.482102026374985
GOTERM_BP_ALL	GO:0014070~response to organic cyclic compound	5	31.25	0.007122630540928332	CCNE1	PHB2	NPM1	BCL2L1	POLR2A	16	906	16792	5.791942604856512	0.9996917258182876	0.0762003034961859	10.837496904896348
GOTERM_BP_ALL	GO:2001141~regulation of RNA biosynthetic process	9	56.25	0.007149399647644793	CCNE1	MNAT1	BRF1	PHB2	NPM1	TP53	POLR2B	CDK2	POLR2A	16	3644	16792	2.5920691547749724	0.9997009842864031	0.07576281622640868	10.876066094814352
GOTERM_BP_ALL	GO:0006261~DNA-dependent DNA replication	3	18.75	0.00722308408005563	CCNE1	STOML2	CDK2	16	145	16792	21.71379310344828	0.9997250591957034	0.07580861602575983	10.982150561340775
GOTERM_BP_ALL	GO:0000077~DNA damage checkpoint	3	18.75	0.007514508344556278	NPM1	TP53	CDK2	16	148	16792	21.27364864864865	0.9998027428553219	0.07803465388464803	11.400558892103774
GOTERM_BP_ALL	GO:0034982~mitochondrial protein processing	2	12.5	0.008012778189472075	STOML2	PMPCA	16	9	16792	233.22222222222223	0.9998882174358561	0.08225820573086606	12.111673881109086
GOTERM_BP_ALL	GO:0031570~DNA integrity checkpoint	3	18.75	0.008523992697460679	NPM1	TP53	CDK2	16	158	16792	19.92721518987342	0.999937600861535	0.08651251102916402	12.835698404648276
GOTERM_BP_ALL	GO:0051338~regulation of transferase activity	5	31.25	0.008567643102622922	CCNE1	MNAT1	NPM1	TP53	CDK2	16	955	16792	5.494764397905759	0.99994063188316	0.0861682689719252	12.89725987266641
GOTERM_BP_ALL	GO:0016070~RNA metabolic process	10	62.5	0.008682393536363818	CCNE1	MNAT1	BRF1	PHB2	NPM1	TP53	DIDO1	POLR2B	CDK2	POLR2A	16	4648	16792	2.257960413080895	0.9999479166421404	0.08651028848496167	13.05890142280407
GOTERM_BP_ALL	GO:0051252~regulation of RNA metabolic process	9	56.25	0.00875101547013293	CCNE1	MNAT1	BRF1	PHB2	NPM1	TP53	POLR2B	CDK2	POLR2A	16	3762	16792	2.5107655502392343	0.999951838902027	0.08640905746803895	13.155430282308133
GOTERM_BP_ALL	GO:0042127~regulation of cell proliferation	6	37.5	0.009138857567717953	MNAT1	PHB2	NPM1	TP53	BCL2L1	CDK2	16	1552	16792	4.057345360824742	0.9999690633032587	0.08930355953833613	13.699112262711012
GOTERM_BP_ALL	GO:0072331~signal transduction by p53 class mediator	3	18.75	0.00937325800006347	NPM1	TP53	CDK2	16	166	16792	18.966867469879517	0.9999763264257374	0.09071760161979836	14.026148713158726
GOTERM_BP_ALL	GO:0031497~chromatin assembly	3	18.75	0.009481993363810847	HIST1H1A	NPM1	TP53	16	167	16792	18.853293413173652	0.9999790903812894	0.09095133418814005	14.177461843744222
GOTERM_BP_ALL	GO:0006367~transcription initiation from RNA polymerase II promoter	3	18.75	0.010259032930320808	MNAT1	POLR2B	POLR2A	16	174	16792	18.094827586206897	0.9999913926500178	0.09724681284829995	15.251522365009063
GOTERM_BP_ALL	GO:0019220~regulation of phosphate metabolic process	6	37.5	0.010652157557041731	CCNE1	MNAT1	PHB2	NPM1	TP53	STOML2	16	1610	16792	3.911180124223603	0.9999945079883954	0.0999667906114351	15.790103721004733
GOTERM_BP_ALL	GO:0051174~regulation of phosphorus metabolic process	6	37.5	0.010679706529042644	CCNE1	MNAT1	PHB2	NPM1	TP53	STOML2	16	1611	16792	3.908752327746741	0.9999946782574173	0.0993937695795839	15.827725266066949

## Sheet: PPI_module_3
Category	Term	Count	%	PValue	Genes	List Total	Pop Hits	Pop Total	Fold Enrichment	Bonferroni	Benjamini	FDR
GOTERM_BP_ALL	GO:1903047~mitotic cell cycle process	10	76.92307692307693	6.043558513256762E-10	PRIM1	NUP214	NUP98	NUP62	RAE1	PRIM2	POLA1	POLA2	NUP54	KPNB1	13	890	16792	14.513396715643909	3.837659221517242E-7	3.837659221517242E-7	8.995118871979457E-7
GOTERM_BP_ALL	GO:0075733~intracellular transport of virus	6	46.15384615384615	6.732158237480161E-10	NUP214	NUP98	NUP62	RAE1	NUP54	KPNB1	13	67	16792	115.67393800229621	4.274919521707332E-7	2.1374599890044976E-7	1.0020016927292374E-6
GOTERM_BP_ALL	GO:1902581~multi-organism cellular localization	6	46.15384615384615	7.26392509519888E-10	NUP214	NUP98	NUP62	RAE1	NUP54	KPNB1	13	68	16792	113.97285067873302	4.6125913233385774E-7	1.537530677220289E-7	1.0811488593276408E-6
GOTERM_BP_ALL	GO:1902583~multi-organism intracellular transport	6	46.15384615384615	7.26392509519888E-10	NUP214	NUP98	NUP62	RAE1	NUP54	KPNB1	13	68	16792	113.97285067873302	4.6125913233385774E-7	1.537530677220289E-7	1.0811488593276408E-6
GOTERM_BP_ALL	GO:0046794~transport of virus	6	46.15384615384615	8.427960439139939E-10	NUP214	NUP98	NUP62	RAE1	NUP54	KPNB1	13	70	16792	110.71648351648354	5.351753520344005E-7	1.3379386487599731E-7	1.2544017047311229E-6
GOTERM_BP_ALL	GO:1902579~multi-organism localization	6	46.15384615384615	1.1201746760023765E-9	NUP214	NUP98	NUP62	RAE1	NUP54	KPNB1	13	74	16792	104.73180873180874	7.1131070145114E-7	1.422621808133684E-7	1.6672468738931912E-6
GOTERM_BP_ALL	GO:0044766~multi-organism transport	6	46.15384615384615	1.1201746760023765E-9	NUP214	NUP98	NUP62	RAE1	NUP54	KPNB1	13	74	16792	104.73180873180874	7.1131070145114E-7	1.422621808133684E-7	1.6672468738931912E-6
GOTERM_BP_ALL	GO:0000278~mitotic cell cycle	10	76.92307692307693	1.2745549280138893E-9	PRIM1	NUP214	NUP98	NUP62	RAE1	PRIM2	POLA1	POLA2	NUP54	KPNB1	13	968	16792	13.343928798474254	8.093420383881167E-7	1.3489038519498564E-7	1.8970234050286194E-6
GOTERM_BP_ALL	GO:0071431~tRNA-containing ribonucleoprotein complex export from nucleus	5	38.46153846153847	5.317932596037727E-9	NUP214	NUP98	NUP62	RAE1	NUP54	13	32	16792	201.8269230769231	3.376881539951526E-6	4.824123467361829E-7	7.915110111778034E-6
GOTERM_BP_ALL	GO:0006409~tRNA export from nucleus	5	38.46153846153847	5.317932596037727E-9	NUP214	NUP98	NUP62	RAE1	NUP54	13	32	16792	201.8269230769231	3.376881539951526E-6	4.824123467361829E-7	7.915110111778034E-6
GOTERM_BP_ALL	GO:0051031~tRNA transport	5	38.46153846153847	6.8530661677832224E-9	NUP214	NUP98	NUP62	RAE1	NUP54	13	34	16792	189.9547511312217	4.351687529102755E-6	5.439619767955151E-7	1.0199973543567609E-5
GOTERM_BP_ALL	GO:0006606~protein import into nucleus	7	53.84615384615385	1.730936828378047E-8	NUP214	NUP98	NUP62	RAE1	POLA2	NUP54	KPNB1	13	280	16792	32.292307692307695	1.0991388542103131E-5	1.2212713595971536E-6	2.5762933364426033E-5
GOTERM_BP_ALL	GO:0044744~protein targeting to nucleus	7	53.84615384615385	1.730936828378047E-8	NUP214	NUP98	NUP62	RAE1	POLA2	NUP54	KPNB1	13	280	16792	32.292307692307695	1.0991388542103131E-5	1.2212713595971536E-6	2.5762933364426033E-5
GOTERM_BP_ALL	GO:1902593~single-organism nuclear import	7	53.84615384615385	1.7681539702454473E-8	NUP214	NUP98	NUP62	RAE1	POLA2	NUP54	KPNB1	13	281	16792	32.17738844785108	1.122771476280704E-5	1.122777149142884E-6	2.6316866108544446E-5
GOTERM_BP_ALL	GO:0007077~mitotic nuclear envelope disassembly	5	38.46153846153847	1.9983740974792603E-8	NUP214	NUP98	NUP62	RAE1	NUP54	13	44	16792	146.7832167832168	1.2689595145221055E-5	1.1536062126671354E-6	2.9743418128447274E-5
GOTERM_BP_ALL	GO:0022402~cell cycle process	10	76.92307692307693	2.52011415287611E-8	PRIM1	NUP214	NUP98	NUP62	RAE1	PRIM2	POLA1	POLA2	NUP54	KPNB1	13	1357	16792	9.518734765602858	1.600259701561857E-5	1.3335595323571425E-6	3.75088959669867E-5
GOTERM_BP_ALL	GO:0051170~nuclear import	7	53.84615384615385	2.5603304958281754E-8	NUP214	NUP98	NUP62	RAE1	POLA2	NUP54	KPNB1	13	299	16792	30.24028813995369	1.6257966670596424E-5	1.2506222051289484E-6	3.810746818100341E-5
GOTERM_BP_ALL	GO:0030397~membrane disassembly	5	38.46153846153847	2.860017202626637E-8	NUP214	NUP98	NUP62	RAE1	NUP54	13	48	16792	134.55128205128207	1.816094457307571E-5	1.297221264628945E-6	4.2567946811900015E-5
GOTERM_BP_ALL	GO:0051081~nuclear envelope disassembly	5	38.46153846153847	2.860017202626637E-8	NUP214	NUP98	NUP62	RAE1	NUP54	13	48	16792	134.55128205128207	1.816094457307571E-5	1.297221264628945E-6	4.2567946811900015E-5
GOTERM_BP_ALL	GO:0017038~protein import	7	53.84615384615385	4.5227790672967504E-8	NUP214	NUP98	NUP62	RAE1	POLA2	NUP54	KPNB1	13	329	16792	27.48281505728314	2.8719235290464162E-5	1.9146413468007495E-6	6.731616728483658E-5
GOTERM_BP_ALL	GO:0034504~protein localization to nucleus	7	53.84615384615385	8.108648004933585E-8	NUP214	NUP98	NUP62	RAE1	POLA2	NUP54	KPNB1	13	363	16792	24.908667090485274	5.1488591359172275E-5	3.2181146307763697E-6	1.2068751589211502E-4
GOTERM_BP_ALL	GO:0007049~cell cycle	10	76.92307692307693	1.568953608374311E-7	PRIM1	NUP214	NUP98	NUP62	RAE1	PRIM2	POLA1	POLA2	NUP54	KPNB1	13	1672	16792	7.725432462274568	9.962359917237151E-5	5.86048647033266E-6	2.335198342029443E-4
GOTERM_BP_ALL	GO:1900034~regulation of cellular response to heat	5	38.46153846153847	1.8657049941133894E-7	NUP214	NUP98	NUP62	RAE1	NUP54	13	76	16792	84.97975708502025	1.1846526059677842E-4	6.5817715712013225E-6	2.7768764405688984E-4
GOTERM_BP_ALL	GO:0006998~nuclear envelope organization	5	38.46153846153847	2.9343337930007723E-7	NUP214	NUP98	NUP62	RAE1	NUP54	13	85	16792	75.98190045248869	1.8631286477088782E-4	9.806805763901139E-6	4.3673980397729295E-4
GOTERM_BP_ALL	GO:0006913~nucleocytoplasmic transport	7	53.84615384615385	3.502416641016313E-7	NUP214	NUP98	NUP62	RAE1	POLA2	NUP54	KPNB1	13	465	16792	19.444830438378826	2.2237876583675042E-4	1.112011295412163E-5	5.212918032460045E-4
GOTERM_BP_ALL	GO:0051169~nuclear transport	7	53.84615384615385	3.8722929740062223E-7	NUP214	NUP98	NUP62	RAE1	POLA2	NUP54	KPNB1	13	473	16792	19.11595381362823	2.4586042283170073E-4	1.1709010089955285E-5	5.763432154637371E-4
GOTERM_BP_ALL	GO:0010827~regulation of glucose transport	5	38.46153846153847	6.363388108201817E-7	NUP214	NUP98	NUP62	RAE1	NUP54	13	103	16792	62.703510082150856	4.039936460462634E-4	1.8366889211418602E-5	9.471104707725608E-4
GOTERM_BP_ALL	GO:0006406~mRNA export from nucleus	5	38.46153846153847	6.615392291737457E-7	NUP214	NUP98	NUP62	RAE1	NUP54	13	104	16792	62.10059171597633	4.199893292542445E-4	1.826407449123657E-5	9.8461795896565E-4
GOTERM_BP_ALL	GO:0071427~mRNA-containing ribonucleoprotein complex export from nucleus	5	38.46153846153847	6.615392291737457E-7	NUP214	NUP98	NUP62	RAE1	NUP54	13	104	16792	62.10059171597633	4.199893292542445E-4	1.826407449123657E-5	9.8461795896565E-4
GOTERM_BP_ALL	GO:0006271~DNA strand elongation involved in DNA replication	4	30.76923076923077	7.182901204357836E-7	PRIM1	PRIM2	POLA1	POLA2	13	26	16792	198.72189349112426	4.5601038589904164E-4	1.9004585671167362E-5	0.0010690841033555998
GOTERM_BP_ALL	GO:0071426~ribonucleoprotein complex export from nucleus	5	38.46153846153847	1.0981471217986446E-6	NUP214	NUP98	NUP62	RAE1	NUP54	13	118	16792	54.73272490221643	6.970807314790051E-4	2.7892563204012788E-5	0.0016344489530917272
GOTERM_BP_ALL	GO:0006405~RNA export from nucleus	5	38.46153846153847	1.2966930130228074E-6	NUP214	NUP98	NUP62	RAE1	NUP54	13	123	16792	52.50781738586617	8.230616959037373E-4	3.166875227111898E-5	0.001929955990898069
GOTERM_BP_ALL	GO:0022616~DNA strand elongation	4	30.76923076923077	1.3669726003167676E-6	PRIM1	PRIM2	POLA1	POLA2	13	32	16792	161.46153846153848	8.676515670080764E-4	3.21486756090783E-5	0.002034556865582182
GOTERM_BP_ALL	GO:0071166~ribonucleoprotein complex localization	5	38.46153846153847	1.3831514194902603E-6	NUP214	NUP98	NUP62	RAE1	NUP54	13	125	16792	51.667692307692306	8.779161647086697E-4	3.136742798914849E-5	0.002058636654433954
GOTERM_BP_ALL	GO:0000722~telomere maintenance via recombination	4	30.76923076923077	1.5030649471321628E-6	PRIM1	PRIM2	POLA1	POLA2	13	33	16792	156.56876456876455	9.539916191314557E-4	3.291142250216872E-5	0.0022371101058404896
GOTERM_BP_ALL	GO:0016925~protein sumoylation	5	38.46153846153847	1.772486680091492E-6	NUP214	NUP98	NUP62	RAE1	NUP54	13	133	16792	48.559861191440135	0.0011248968679934412	3.751696419962425E-5	0.002638103200924835
GOTERM_BP_ALL	GO:0006270~DNA replication initiation	4	30.76923076923077	1.8016213889945292E-6	PRIM1	PRIM2	POLA1	POLA2	13	35	16792	147.62197802197804	0.0011433764590070838	3.690353235585864E-5	0.002681465674847505
GOTERM_BP_ALL	GO:0006997~nucleus organization	5	38.46153846153847	2.433990980563321E-6	NUP214	NUP98	NUP62	RAE1	NUP54	13	144	16792	44.85042735042735	0.0015443923504593338	4.8298400895263605E-5	0.0036226449443232944
GOTERM_BP_ALL	GO:0051028~mRNA transport	5	38.46153846153847	2.571577429493803E-6	NUP214	NUP98	NUP62	RAE1	NUP54	13	146	16792	44.236037934668076	0.001631621223754487	4.948222320932949E-5	0.003827418897806023
GOTERM_BP_ALL	GO:0072594~establishment of protein localization to organelle	7	53.84615384615385	2.86618889157206E-6	NUP214	NUP98	NUP62	RAE1	POLA2	NUP54	KPNB1	13	666	16792	13.576345576345576	0.0018183772995286063	5.3528936522995174E-5	0.0042658964754749285
GOTERM_BP_ALL	GO:0031047~gene silencing by RNA	5	38.46153846153847	3.611562993207237E-6	NUP214	NUP98	NUP62	RAE1	NUP54	13	159	16792	40.619254958877605	0.0022907189317052934	6.55220431080572E-5	0.0053752473088475305
GOTERM_BP_ALL	GO:1902582~single-organism intracellular transport	7	53.84615384615385	3.6711095385088927E-6	NUP214	NUP98	NUP62	RAE1	POLA2	NUP54	KPNB1	13	695	16792	13.009850581073602	0.002328443795283186	6.475231558666916E-5	0.0054638707803866815
GOTERM_BP_ALL	GO:0006605~protein targeting	7	53.84615384615385	3.858805515864389E-6	NUP214	NUP98	NUP62	RAE1	POLA2	NUP54	KPNB1	13	701	16792	12.898496653132886	0.0024473465825385343	6.622338092709956E-5	0.005743219321829862
GOTERM_BP_ALL	GO:0006312~mitotic recombination	4	30.76923076923077	4.160093615236934E-6	PRIM1	PRIM2	POLA1	POLA2	13	46	16792	112.32107023411372	0.002638178814051817	6.951508214836366E-5	0.006191625870388684
GOTERM_BP_ALL	GO:0050657~nucleic acid transport	5	38.46153846153847	5.406699142986338E-6	NUP214	NUP98	NUP62	RAE1	NUP54	13	176	16792	36.6958041958042	0.0034273763278955816	8.80285159574612E-5	0.008046926749483152
GOTERM_BP_ALL	GO:0050658~RNA transport	5	38.46153846153847	5.406699142986338E-6	NUP214	NUP98	NUP62	RAE1	NUP54	13	176	16792	36.6958041958042	0.0034273763278955816	8.80285159574612E-5	0.008046926749483152
GOTERM_BP_ALL	GO:0051236~establishment of RNA localization	5	38.46153846153847	5.781565084929075E-6	NUP214	NUP98	NUP62	RAE1	NUP54	13	179	16792	36.08079071766223	0.003664573443416752	9.177839915175401E-5	0.008604826797020682
GOTERM_BP_ALL	GO:0019083~viral transcription	5	38.46153846153847	6.0419539932229325E-6	NUP214	NUP98	NUP62	RAE1	NUP54	13	181	16792	35.68210794730132	0.00382930182892649	9.357250904284964E-5	0.008992352916203927
GOTERM_BP_ALL	GO:0051168~nuclear export	5	38.46153846153847	6.588688284984888E-6	NUP214	NUP98	NUP62	RAE1	NUP54	13	185	16792	34.91060291060291	0.0041750908168572964	9.961005868253103E-5	0.009806030551462452
GOTERM_BP_ALL	GO:0019080~viral gene expression	5	38.46153846153847	7.632566089478564E-6	NUP214	NUP98	NUP62	RAE1	NUP54	13	192	16792	33.63782051282052	0.004834971674888222	1.1014615990312393E-4	0.011359565161572771
GOTERM_BP_ALL	GO:0019058~viral life cycle	6	46.15384615384615	9.669357154076227E-6	NUP214	NUP98	NUP62	RAE1	NUP54	KPNB1	13	455	16792	17.03330515638208	0.006121259760733855	1.3643672451135735E-4	0.01439072238103023
GOTERM_BP_ALL	GO:0015931~nucleobase-containing compound transport	5	38.46153846153847	1.1083188822671099E-5	NUP214	NUP98	NUP62	RAE1	NUP54	13	211	16792	30.60882245716369	0.007013156136592591	1.5298533792940106E-4	0.01649473957191505
GOTERM_BP_ALL	GO:0006403~RNA localization	5	38.46153846153847	1.1083188822671099E-5	NUP214	NUP98	NUP62	RAE1	NUP54	13	211	16792	30.60882245716369	0.007013156136592591	1.5298533792940106E-4	0.01649473957191505
GOTERM_BP_ALL	GO:0044033~multi-organism metabolic process	5	38.46153846153847	1.1718304641301121E-5	NUP214	NUP98	NUP62	RAE1	NUP54	13	214	16792	30.179726815240837	0.007413550105952016	1.5831017073386633E-4	0.017439884332204336
GOTERM_BP_ALL	GO:0032446~protein modification by small protein conjugation	7	53.84615384615385	1.4995936000525587E-5	NUP214	NUP98	NUP62	RAE1	FKBP1A	NUP54	MYCBP2	13	887	16792	10.193738617639406	0.009477295415884157	1.983655471159418E-4	0.022317344272171358
GOTERM_BP_ALL	GO:0022411~cellular component disassembly	6	46.15384615384615	1.557846943638105E-5	NUP214	NUP98	NUP62	RAE1	NUP54	KPNB1	13	502	16792	15.438553478394116	0.009843636253115684	2.01865441746496E-4	0.02318419201912114
GOTERM_BP_ALL	GO:0033365~protein localization to organelle	7	53.84615384615385	1.650873313454523E-5	NUP214	NUP98	NUP62	RAE1	POLA2	NUP54	KPNB1	13	902	16792	10.024219682756268	0.010428375550240565	2.0964066376993884E-4	0.024568470538810505
GOTERM_BP_ALL	GO:0090304~nucleic acid metabolic process	12	92.3076923076923	1.966855677926209E-5	PRIM1	NUP214	NUP98	NUP62	RAE1	NCOA5	PRIM2	POLA1	POLA2	NUP54	KPNB1	MYCBP2	13	5158	16792	3.0051003668684944	0.012411984325766068	2.448652387888606E-4	0.029270311331675014
GOTERM_BP_ALL	GO:0016458~gene silencing	5	38.46153846153847	2.2650605029815678E-5	NUP214	NUP98	NUP62	RAE1	NUP54	13	253	16792	25.527515962298573	0.014280351628229049	2.7656361634076365E-4	0.03370743184203384
GOTERM_BP_ALL	GO:0016032~viral process	7	53.84615384615385	2.4430179009481105E-5	NUP214	NUP98	NUP62	RAE1	POLA1	NUP54	KPNB1	13	966	16792	9.360089186176141	0.015393640950925325	2.9266194290522574E-4	0.03635525056701061
GOTERM_BP_ALL	GO:0044764~multi-organism cellular process	7	53.84615384615385	2.5457488591714783E-5	NUP214	NUP98	NUP62	RAE1	POLA1	NUP54	KPNB1	13	973	16792	9.292750415052573	0.01603574718106915	2.993202137605566E-4	0.03788374928446192
GOTERM_BP_ALL	GO:0044419~interspecies interaction between organisms	7	53.84615384615385	2.941769583276125E-5	NUP214	NUP98	NUP62	RAE1	POLA1	NUP54	KPNB1	13	998	16792	9.05996608601819	0.018507112274932402	3.3958799283051455E-4	0.043775801898138234
GOTERM_BP_ALL	GO:0006886~intracellular protein transport	7	53.84615384615385	3.330432811445978E-5	NUP214	NUP98	NUP62	RAE1	POLA2	NUP54	KPNB1	13	1020	16792	8.864555052790347	0.020926537071283557	3.7758227865880567E-4	0.04955807365180087
GOTERM_BP_ALL	GO:0070647~protein modification by small protein conjugation or removal	7	53.84615384615385	3.559410523817695E-5	NUP214	NUP98	NUP62	RAE1	FKBP1A	NUP54	MYCBP2	13	1032	16792	8.761478831246274	0.022349132706214303	3.96459268006244E-4	0.05296450496140581
GOTERM_BP_ALL	GO:0006260~DNA replication	5	38.46153846153847	3.86663409483255E-5	PRIM1	NUP98	PRIM2	POLA1	POLA2	13	290	16792	22.27055702917772	0.024254613611004228	4.2324835692897356E-4	0.05753480582223469
GOTERM_BP_ALL	GO:1902580~single-organism cellular localization	7	53.84615384615385	5.164238955551331E-5	NUP214	NUP98	NUP62	RAE1	POLA2	NUP54	KPNB1	13	1102	16792	8.204942063381264	0.03226187869524555	5.556720680637284E-4	0.07683600697614423
GOTERM_BP_ALL	GO:0034654~nucleobase-containing compound biosynthetic process	11	84.61538461538461	5.298890148080989E-5	PRIM1	NUP214	NUP98	NUP62	RAE1	NCOA5	PRIM2	POLA1	POLA2	NUP54	MYCBP2	13	4357	16792	3.261100616161438	0.033089018335263676	5.606568391146594E-4	0.07883867468145844
GOTERM_BP_ALL	GO:0018130~heterocycle biosynthetic process	11	84.61538461538461	5.948620772858083E-5	PRIM1	NUP214	NUP98	NUP62	RAE1	NCOA5	PRIM2	POLA1	POLA2	NUP54	MYCBP2	13	4411	16792	3.221177824669096	0.03707029477454604	6.190683875606506E-4	0.08850159457124418
GOTERM_BP_ALL	GO:0019438~aromatic compound biosynthetic process	11	84.61538461538461	6.115178435893353E-5	PRIM1	NUP214	NUP98	NUP62	RAE1	NCOA5	PRIM2	POLA1	POLA2	NUP54	MYCBP2	13	4424	16792	3.2117123382946167	0.03808825185586673	6.261356761705361E-4	0.09097853207474804
GOTERM_BP_ALL	GO:0006139~nucleobase-containing compound metabolic process	12	92.3076923076923	6.733433365635797E-5	PRIM1	NUP214	NUP98	NUP62	RAE1	NCOA5	PRIM2	POLA1	POLA2	NUP54	KPNB1	MYCBP2	13	5794	16792	2.6752343272881762	0.04185747774325688	6.784799101469119E-4	0.10017231734265053
GOTERM_BP_ALL	GO:1901362~organic cyclic compound biosynthetic process	11	84.61538461538461	7.713861124944972E-5	PRIM1	NUP214	NUP98	NUP62	RAE1	NCOA5	PRIM2	POLA1	POLA2	NUP54	MYCBP2	13	4535	16792	3.133101518107031	0.04780449938180309	7.650963438173841E-4	0.11475019048171609
GOTERM_BP_ALL	GO:0051276~chromosome organization	7	53.84615384615385	7.74343390820152E-5	PRIM1	NUP98	RAE1	PRIM2	POLA1	POLA2	KPNB1	13	1184	16792	7.636694386694387	0.04798330651365257	7.562171415809171E-4	0.11518987413066117
GOTERM_BP_ALL	GO:0046483~heterocycle metabolic process	12	92.3076923076923	8.432095478196546E-5	PRIM1	NUP214	NUP98	NUP62	RAE1	NCOA5	PRIM2	POLA1	POLA2	NUP54	KPNB1	MYCBP2	13	5919	16792	2.6187375726149167	0.05213772218371504	8.109749795603971E-4	0.12542827920885014
GOTERM_BP_ALL	GO:0006725~cellular aromatic compound metabolic process	12	92.3076923076923	9.148198577890546E-5	PRIM1	NUP214	NUP98	NUP62	RAE1	NCOA5	PRIM2	POLA1	POLA2	NUP54	KPNB1	MYCBP2	13	5965	16792	2.5985427816106776	0.056438485664022764	8.666946250707186E-4	0.13607362219414387
GOTERM_BP_ALL	GO:0000723~telomere maintenance	4	30.76923076923077	1.0370852180584563E-4	PRIM1	PRIM2	POLA1	POLA2	13	134	16792	38.55797933409873	0.06373650132159414	9.68035951195767E-4	0.154246724924334
GOTERM_BP_ALL	GO:1901360~organic cyclic compound metabolic process	12	92.3076923076923	1.2591348691951915E-4	PRIM1	NUP214	NUP98	NUP62	RAE1	NCOA5	PRIM2	POLA1	POLA2	NUP54	KPNB1	MYCBP2	13	6149	16792	2.520785118280646	0.07684681899181667	0.001158170806637826	0.187243532931336
GOTERM_BP_ALL	GO:0006261~DNA-dependent DNA replication	4	30.76923076923077	1.3104611917781066E-4	PRIM1	PRIM2	POLA1	POLA2	13	145	16792	35.63289124668435	0.07985106724268809	0.0011881470024504015	0.1948692300893673
GOTERM_BP_ALL	GO:0032200~telomere organization	4	30.76923076923077	1.3647261620320413E-4	PRIM1	PRIM2	POLA1	POLA2	13	147	16792	35.148090005232866	0.08301670618249457	0.0012199035541230474	0.20293093943116736
GOTERM_BP_ALL	GO:0018205~peptidyl-lysine modification	5	38.46153846153847	1.44251562155025E-4	NUP214	NUP98	NUP62	RAE1	NUP54	13	407	16792	15.868455868455868	0.08753572895094242	0.001271501363307559	0.21448643307919735
GOTERM_BP_ALL	GO:0006996~organelle organization	10	76.92307692307693	1.5541783286047225E-4	PRIM1	NUP214	NUP98	NUP62	RAE1	PRIM2	POLA1	POLA2	NUP54	KPNB1	13	3753	16792	3.4417594129824347	0.0939837107346565	0.0013511137348912738	0.23107155913522082
GOTERM_BP_ALL	GO:0051649~establishment of localization in cell	8	61.53846153846154	1.5649189661718388E-4	NUP214	NUP98	NUP62	RAE1	FKBP1A	POLA2	NUP54	KPNB1	13	2004	16792	5.156456318132965	0.09460152710702197	0.0013420733514613037	0.23266671739797795
GOTERM_BP_ALL	GO:0044271~cellular nitrogen compound biosynthetic process	11	84.61538461538461	1.735040764392928E-4	PRIM1	NUP214	NUP98	NUP62	RAE1	NCOA5	PRIM2	POLA1	POLA2	NUP54	MYCBP2	13	4947	16792	2.872168058341497	0.10433126301841955	0.0014680499929228263	0.25792938138808896
GOTERM_BP_ALL	GO:0032774~RNA biosynthetic process	10	76.92307692307693	2.1556466333809199E-4	PRIM1	NUP214	NUP98	NUP62	RAE1	NCOA5	PRIM2	POLA1	NUP54	MYCBP2	13	3905	16792	3.3077908007485473	0.1279411047849217	0.001799672288599563	0.3203626953347305
GOTERM_BP_ALL	GO:0034641~cellular nitrogen compound metabolic process	12	92.3076923076923	2.2712282856474417E-4	PRIM1	NUP214	NUP98	NUP62	RAE1	NCOA5	PRIM2	POLA1	POLA2	NUP54	KPNB1	MYCBP2	13	6505	16792	2.3828297759120205	0.1343195005610215	0.001871485243051918	0.3375128589455767
GOTERM_BP_ALL	GO:0044260~cellular macromolecule metabolic process	13	100.0	2.40070503224383E-4	NUP98	POLA1	FKBP1A	POLA2	MYCBP2	PRIM1	NUP214	NUP62	RAE1	NCOA5	PRIM2	NUP54	KPNB1	13	8387	16792	2.002146178609753	0.14140939992818946	0.0019527456657300046	0.3567215269113855
GOTERM_BP_ALL	GO:0009059~macromolecule biosynthetic process	11	84.61538461538461	2.633070304653433E-4	PRIM1	NUP214	NUP98	NUP62	RAE1	NCOA5	PRIM2	POLA1	POLA2	NUP54	MYCBP2	13	5175	16792	2.7456261612783353	0.15398820777546252	0.0021144952311605847	0.3911856774762468
GOTERM_BP_ALL	GO:0006259~DNA metabolic process	6	46.15384615384615	4.033663426692664E-4	PRIM1	NUP98	PRIM2	POLA1	POLA2	KPNB1	13	995	16792	7.789099342868187	0.2260045625210153	0.003197244146020406	0.5986846518653888
GOTERM_BP_ALL	GO:0046907~intracellular transport	7	53.84615384615385	4.045549948997916E-4	NUP214	NUP98	NUP62	RAE1	POLA2	NUP54	KPNB1	13	1594	16792	5.672425441559695	0.22658878525333837	0.0031671271164309678	0.600443922750582
GOTERM_BP_ALL	GO:0034613~cellular protein localization	7	53.84615384615385	4.129741338718438E-4	NUP214	NUP98	NUP62	RAE1	POLA2	NUP54	KPNB1	13	1600	16792	5.6511538461538455	0.23071420905383833	0.003193581571757753	0.6129038815628318
GOTERM_BP_ALL	GO:0070727~cellular macromolecule localization	7	53.84615384615385	4.3169569508835824E-4	NUP214	NUP98	NUP62	RAE1	POLA2	NUP54	KPNB1	13	1613	16792	5.605608278887882	0.23980929769162673	0.0032979948460936104	0.6406057545023658
GOTERM_BP_ALL	GO:0006807~nitrogen compound metabolic process	12	92.3076923076923	4.5147360255007936E-4	PRIM1	NUP214	NUP98	NUP62	RAE1	NCOA5	PRIM2	POLA1	POLA2	NUP54	KPNB1	MYCBP2	13	6948	16792	2.2309020858243658	0.249300974574856	0.0034078760666386154	0.6698628555561692
GOTERM_BP_ALL	GO:0000082~G1/S transition of mitotic cell cycle	4	30.76923076923077	4.7142827686801633E-4	PRIM1	PRIM2	POLA1	POLA2	13	224	16792	23.06593406593407	0.2587575696008273	0.0035164796017499445	0.699373300260997
GOTERM_BP_ALL	GO:0010256~endomembrane system organization	5	38.46153846153847	4.859190772983579E-4	NUP214	NUP98	NUP62	RAE1	NUP54	13	559	16792	11.553598458786295	0.26555018099229466	0.003582330943330825	0.720798238993281
GOTERM_BP_ALL	GO:0080135~regulation of cellular response to stress	5	38.46153846153847	5.624528498057164E-4	NUP214	NUP98	NUP62	RAE1	NUP54	13	581	16792	11.11611280285979	0.3004080478800373	0.004097994456547127	0.8338834444420073
GOTERM_BP_ALL	GO:0044843~cell cycle G1/S phase transition	4	30.76923076923077	6.050788817836638E-4	PRIM1	PRIM2	POLA1	POLA2	13	244	16792	21.175283732660784	0.3191010578423201	0.004357991956259077	0.896814949408975
GOTERM_BP_ALL	GO:0043170~macromolecule metabolic process	13	100.0	6.652529145322469E-4	NUP98	POLA1	FKBP1A	POLA2	MYCBP2	PRIM1	NUP214	NUP62	RAE1	NCOA5	PRIM2	NUP54	KPNB1	13	9130	16792	1.83921139101862	0.3446436702175153	0.004736792769101661	0.9855902642878167
GOTERM_BP_ALL	GO:0051641~cellular localization	8	61.53846153846154	7.062374498525771E-4	NUP214	NUP98	NUP62	RAE1	FKBP1A	POLA2	NUP54	KPNB1	13	2541	16792	4.066721157630249	0.3614908129693516	0.004972255155191063	1.0460126591828711
GOTERM_BP_ALL	GO:0006310~DNA recombination	4	30.76923076923077	7.443139766940661E-4	PRIM1	PRIM2	POLA1	POLA2	13	262	16792	19.720493247210808	0.37675486257672963	0.0051822984889864365	1.1021170333083807
GOTERM_BP_ALL	GO:0016070~RNA metabolic process	10	76.92307692307693	8.876113841288105E-4	PRIM1	NUP214	NUP98	NUP62	RAE1	NCOA5	PRIM2	POLA1	NUP54	MYCBP2	13	4648	16792	2.7790282007149476	0.4310049365202112	0.006110423665222964	1.3129946847514118
GOTERM_BP_ALL	GO:0018193~peptidyl-amino acid modification	6	46.15384615384615	9.034174550846686E-4	NUP214	NUP98	NUP62	RAE1	FKBP1A	NUP54	13	1185	16792	6.540214216163585	0.436692360955934	0.006152280310372182	1.3362293277305648
GOTERM_BP_ALL	GO:0015031~protein transport	7	53.84615384615385	9.361461340829318E-4	NUP214	NUP98	NUP62	RAE1	POLA2	NUP54	KPNB1	13	1860	16792	4.8612076095947065	0.4482891631579742	0.0063069549691537885	1.3843236820469729
GOTERM_BP_ALL	GO:0016043~cellular component organization	11	84.61538461538461	0.0011986758462244743	PRIM1	NUP214	NUP98	NUP62	RAE1	PRIM2	POLA1	FKBP1A	POLA2	NUP54	KPNB1	13	6109	16792	2.325849629172595	0.53308858031621	0.007984957067861509	1.7693170647486767
GOTERM_BP_ALL	GO:0044249~cellular biosynthetic process	11	84.61538461538461	0.0012147059618010361	PRIM1	NUP214	NUP98	NUP62	RAE1	NCOA5	PRIM2	POLA1	POLA2	NUP54	MYCBP2	13	6118	16792	2.3224281439384415	0.5378229055686998	0.008007426095901327	1.792779358425034
GOTERM_BP_ALL	GO:0071705~nitrogen compound transport	5	38.46153846153847	0.0012919998871670196	NUP214	NUP98	NUP62	RAE1	NUP54	13	725	16792	8.908222811671088	0.5599867225579014	0.008427692147896071	1.9058363675508616
GOTERM_BP_ALL	GO:1901576~organic substance biosynthetic process	11	84.61538461538461	0.0014241974550343016	PRIM1	NUP214	NUP98	NUP62	RAE1	NCOA5	PRIM2	POLA1	POLA2	NUP54	MYCBP2	13	6227	16792	2.281775394992032	0.595462157663188	0.009192286081743828	2.09891900566892
GOTERM_BP_ALL	GO:0045184~establishment of protein localization	7	53.84615384615385	0.0014604361818101002	NUP214	NUP98	NUP62	RAE1	POLA2	NUP54	KPNB1	13	2021	16792	4.473946637232139	0.6046780658798722	0.009330489450429691	2.151785938886397
GOTERM_BP_ALL	GO:0071840~cellular component organization or biogenesis	11	84.61538461538461	0.0015042792571623104	PRIM1	NUP214	NUP98	NUP62	RAE1	PRIM2	POLA1	FKBP1A	POLA2	NUP54	KPNB1	13	6265	16792	2.2679354165387684	0.6155480657968018	0.009513819578213845	2.2157108911730172
GOTERM_BP_ALL	GO:0009058~biosynthetic process	11	84.61538461538461	0.0016271144023215865	PRIM1	NUP214	NUP98	NUP62	RAE1	NCOA5	PRIM2	POLA1	POLA2	NUP54	MYCBP2	13	6320	16792	2.2481986368062317	0.6444392435277115	0.0101859772488343	2.3946020243326482
GOTERM_BP_ALL	GO:0060249~anatomical structure homeostasis	4	30.76923076923077	0.0017455998234451673	PRIM1	PRIM2	POLA1	POLA2	13	352	16792	14.67832167832168	0.6702513150554334	0.010817773003040543	2.5668691307932145
GOTERM_BP_ALL	GO:0044802~single-organism membrane organization	5	38.46153846153847	0.0024923016926507576	NUP214	NUP98	NUP62	RAE1	NUP54	13	866	16792	7.457807781133417	0.7949675522285486	0.015266605671049205	3.645997430385406
GOTERM_BP_ALL	GO:0044237~cellular metabolic process	13	100.0	0.0025228500419517807	NUP98	POLA1	FKBP1A	POLA2	MYCBP2	PRIM1	NUP214	NUP62	RAE1	NCOA5	PRIM2	NUP54	KPNB1	13	10202	16792	1.6459517741619292	0.7989162914374852	0.015305072265231257	3.6899073933025828
GOTERM_BP_ALL	GO:0044238~primary metabolic process	13	100.0	0.002647310813305806	NUP98	POLA1	FKBP1A	POLA2	MYCBP2	PRIM1	NUP214	NUP62	RAE1	NCOA5	PRIM2	NUP54	KPNB1	13	10243	16792	1.6393634677340623	0.8142347356922846	0.01590334133278759	3.8686134775280268
GOTERM_BP_ALL	GO:0051704~multi-organism process	7	53.84615384615385	0.0031678263982852623	NUP214	NUP98	NUP62	RAE1	POLA1	NUP54	KPNB1	13	2341	16792	3.8623862254789207	0.8666479505636936	0.018827697221237116	4.612645401089976
GOTERM_BP_ALL	GO:0042592~homeostatic process	6	46.15384615384615	0.003940663372015833	PRIM1	NCOA5	PRIM2	POLA1	FKBP1A	POLA2	13	1645	16792	4.711339724105682	0.9185091581646898	0.02315997341510856	5.707445706585268
GOTERM_BP_ALL	GO:0008104~protein localization	7	53.84615384615385	0.0039939844736544515	NUP214	NUP98	NUP62	RAE1	POLA2	NUP54	KPNB1	13	2448	16792	3.693564605329311	0.9212327831881371	0.02325549451004838	5.782546420374823
GOTERM_BP_ALL	GO:0044765~single-organism transport	8	61.53846153846154	0.004296923360238057	NUP214	NUP98	NUP62	RAE1	FKBP1A	POLA2	NUP54	KPNB1	13	3415	16792	3.0259263430566508	0.9350686913693548	0.024774420520476848	6.208166224991962
GOTERM_BP_ALL	GO:0071704~organic substance metabolic process	13	100.0	0.004506235155086358	NUP98	POLA1	FKBP1A	POLA2	MYCBP2	PRIM1	NUP214	NUP62	RAE1	NCOA5	PRIM2	NUP54	KPNB1	13	10707	16792	1.568319790791071	0.9431833556521072	0.025735112796446802	6.501194393707921
GOTERM_BP_ALL	GO:0061024~membrane organization	5	38.46153846153847	0.00463214633105261	NUP214	NUP98	NUP62	RAE1	NUP54	13	1027	16792	6.288667515541907	0.9475684389502107	0.02621114466435359	6.677053419831969
GOTERM_BP_ALL	GO:0000972~transcription-dependent tethering of RNA polymerase II gene DNA at nuclear periphery	2	15.384615384615385	0.004992560466303063	NUP98	RAE1	13	7	16792	369.0549450549451	0.9583400995438555	0.027978087107861316	7.178736521891005
GOTERM_BP_ALL	GO:0044772~mitotic cell cycle phase transition	4	30.76923076923077	0.005103209336118807	PRIM1	PRIM2	POLA1	POLA2	13	514	16792	10.052080215504342	0.9611805837647107	0.028341379708368586	7.3322501881433855
GOTERM_BP_ALL	GO:0065008~regulation of biological quality	8	61.53846153846154	0.00538706628781825	PRIM1	NUP214	NCOA5	PRIM2	POLA1	FKBP1A	POLA2	KPNB1	13	3548	16792	2.9124967478969737	0.9676141707737562	0.029639881660740608	7.724989430820117
GOTERM_BP_ALL	GO:0033554~cellular response to stress	6	46.15384615384615	0.005467019223183905	NUP214	NUP98	NUP62	RAE1	POLA1	NUP54	13	1773	16792	4.371209163087336	0.969225888262979	0.02981671687270171	7.835330255215234
GOTERM_BP_ALL	GO:0051049~regulation of transport	6	46.15384615384615	0.005781421954065093	NUP214	NUP98	NUP62	RAE1	FKBP1A	NUP54	13	1796	16792	4.315230426589001	0.9748238058811538	0.030978866948663808	8.268036239998466
GOTERM_BP_ALL	GO:1902578~single-organism localization	8	61.53846153846154	0.006003729818407654	NUP214	NUP98	NUP62	RAE1	FKBP1A	POLA2	NUP54	KPNB1	13	3614	16792	2.8593078200161766	0.9781566480491362	0.03188614699746872	8.572849456436138
GOTERM_BP_ALL	GO:0044770~cell cycle phase transition	4	30.76923076923077	0.006070806839393826	PRIM1	PRIM2	POLA1	POLA2	13	547	16792	9.445647588243567	0.9790729203866203	0.03197113421985032	8.664635131138432
GOTERM_BP_ALL	GO:0071702~organic substance transport	7	53.84615384615385	0.006077550736722532	NUP214	NUP98	NUP62	RAE1	POLA2	NUP54	KPNB1	13	2657	16792	3.403028285226253	0.9791628917031483	0.0317437431369908	8.673858469895656
GOTERM_BP_ALL	GO:0008152~metabolic process	13	100.0	0.00676104854915367	NUP98	POLA1	FKBP1A	POLA2	MYCBP2	PRIM1	NUP214	NUP62	RAE1	NCOA5	PRIM2	NUP54	KPNB1	13	11075	16792	1.5162076749435667	0.9865374708225751	0.03497572774654112	9.604155912981938
GOTERM_BP_ALL	GO:0033036~macromolecule localization	7	53.84615384615385	0.008166006032431217	NUP214	NUP98	NUP62	RAE1	POLA2	NUP54	KPNB1	13	2817	16792	3.209743043608858	0.9945202832222181	0.041780001758360275	11.488726819550221
GOTERM_BP_ALL	GO:0071897~DNA biosynthetic process	3	23.076923076923077	0.008695360101864454	PRIM2	POLA1	POLA2	13	201	16792	19.27898966704937	0.9960957894793695	0.044085676129983487	12.189232488502045
GOTERM_BP_ALL	GO:0070208~protein heterotrimerization	2	15.384615384615385	0.009962262896476701	NUP62	NUP54	13	14	16792	184.52747252747255	0.9982667527667725	0.04998000468279595	13.844808531786779
GOTERM_BP_ALL	GO:0080134~regulation of response to stress	5	38.46153846153847	0.010262630193056649	NUP214	NUP98	NUP62	RAE1	NUP54	13	1285	16792	5.026040107752171	0.9985705139927373	0.05105413160469041	14.233032239498423
GOTERM_BP_ALL	GO:0006999~nuclear pore organization	2	15.384615384615385	0.010670359979027965	NUP98	NUP54	13	15	16792	172.22564102564104	0.9988996063273922	0.05262870224344762	14.75741102153153

## Sheet: PPI_module_4
Category	Term	Count	%	PValue	Genes	List Total	Pop Hits	Pop Total	Fold Enrichment	Bonferroni	Benjamini	FDR
GOTERM_BP_ALL	GO:1902589~single-organism organelle organization	7	77.77777777777779	1.831575074543301E-5	CEP350	CEP135	GSK3A	FGFR1OP	PCNT	AKAP9	PDE4DIP	9	1612	16792	8.102012682657843	0.01425707161162082	0.01425707161162082	0.028036441437973014
GOTERM_BP_ALL	GO:0000226~microtubule cytoskeleton organization	5	55.55555555555556	2.6859529320745744E-5	CEP350	CEP135	FGFR1OP	PCNT	AKAP9	9	428	16792	21.796469366562828	0.020837979073531798	0.010473840201044471	0.041112133625476055
GOTERM_BP_ALL	GO:0007010~cytoskeleton organization	6	66.66666666666666	6.847968112762498E-5	CEP350	CEP135	FGFR1OP	PCNT	AKAP9	PDE4DIP	9	1144	16792	9.785547785547786	0.05227405716579436	0.01773744241934372	0.10478618648002147
GOTERM_BP_ALL	GO:0000086~G2/M transition of mitotic cell cycle	4	44.44444444444444	6.849288231962022E-5	CEP135	FGFR1OP	PCNT	AKAP9	9	183	16792	40.78202792956891	0.05228386649868921	0.013335350441459948	0.10480637677207083
GOTERM_BP_ALL	GO:0044839~cell cycle G2/M phase transition	4	44.44444444444444	8.527756280031132E-5	CEP135	FGFR1OP	PCNT	AKAP9	9	197	16792	37.88381274675691	0.06467429253606838	0.013283082790612522	0.13047427665959788
GOTERM_BP_ALL	GO:0007017~microtubule-based process	5	55.55555555555556	1.1300084606631263E-4	CEP350	CEP135	FGFR1OP	PCNT	AKAP9	9	618	16792	15.095289464221503	0.08478628183579695	0.014657791355455863	0.1728564881435135
GOTERM_BP_ALL	GO:0044772~mitotic cell cycle phase transition	4	44.44444444444444	0.0014233743449386126	CEP135	FGFR1OP	PCNT	AKAP9	9	514	16792	14.519671422395158	0.6726483915998205	0.14745687969574928	2.1570334732122
GOTERM_BP_ALL	GO:0044770~cell cycle phase transition	4	44.44444444444444	0.0017032885688144735	CEP135	FGFR1OP	PCNT	AKAP9	9	547	16792	13.643713183018484	0.7372406798340629	0.15385505120620424	2.5760753947203896
GOTERM_BP_ALL	GO:0006996~organelle organization	7	77.77777777777779	0.002277754013907158	CEP350	CEP135	GSK3A	FGFR1OP	PCNT	AKAP9	PDE4DIP	9	3753	16792	3.480001184237795	0.8326714443888957	0.18015829501037495	3.4308228415570796
GOTERM_BP_ALL	GO:0016043~cellular component organization	8	88.88888888888889	0.004591309310753669	MIB1	CEP350	CEP135	GSK3A	FGFR1OP	PCNT	AKAP9	PDE4DIP	9	6109	16792	2.4433167821611104	0.9728906146396945	0.3028728978212618	6.802710397924006
GOTERM_BP_ALL	GO:0071840~cellular component organization or biogenesis	8	88.88888888888889	0.005412774715330186	MIB1	CEP350	CEP135	GSK3A	FGFR1OP	PCNT	AKAP9	PDE4DIP	9	6265	16792	2.3824776092932516	0.9858089224885743	0.32079418184271025	7.973243709263123
GOTERM_BP_ALL	GO:0043086~negative regulation of catalytic activity	4	44.44444444444444	0.005760665836627616	PRKAR2A	GSK3A	FGFR1OP	AKAP9	9	839	16792	8.895245662826115	0.989213078143534	0.31439370830360813	8.464811169074027
GOTERM_BP_ALL	GO:1903047~mitotic cell cycle process	4	44.44444444444444	0.006797639060030813	CEP135	FGFR1OP	PCNT	AKAP9	9	890	16792	8.385518102372036	0.9952401780904142	0.3372448196108079	9.915525460960817
GOTERM_BP_ALL	GO:0051050~positive regulation of transport	4	44.44444444444444	0.007457660916690187	MIB1	GSK3A	PCNT	AKAP9	9	920	16792	8.11207729468599	0.9971735023431739	0.3424234297526457	10.827666313706075
GOTERM_BP_ALL	GO:0000278~mitotic cell cycle	4	44.44444444444444	0.008592801504970927	CEP135	FGFR1OP	PCNT	AKAP9	9	968	16792	7.709825528007346	0.9988475521880691	0.363045977657097	12.37625355924351
GOTERM_BP_ALL	GO:0034453~microtubule anchoring	2	22.22222222222222	0.009490691053321091	CEP350	FGFR1OP	9	20	16792	186.57777777777775	0.9994336144295106	0.37328583421533335	13.583332877390475

## Sheet: PPI_module_5
Category	Term	Count	%	PValue	Genes	List Total	Pop Hits	Pop Total	Fold Enrichment	Bonferroni	Benjamini	FDR
GOTERM_BP_ALL	GO:0010256~endomembrane system organization	6	66.66666666666666	2.069657056425603E-6	RAB2A	RAB8A	SUN2	RAB10	RAB1A	GOLGA2	9	559	16792	20.026237328562907	8.833540904666926E-4	8.833540904666926E-4	0.0029141602951754386
GOTERM_BP_ALL	GO:0048193~Golgi vesicle transport	5	55.55555555555556	8.424749526451853E-6	RAB2A	RAB8A	RAB10	RAB1A	GOLGA2	9	319	16792	29.244165795889934	0.003590920370474482	0.001797074924379194	0.011861892807218943
GOTERM_BP_ALL	GO:0016192~vesicle-mediated transport	7	77.77777777777779	1.1751405239022829E-5	RAB2A	RAB8A	RAB5C	RAB10	VPS39	RAB1A	GOLGA2	9	1494	16792	8.741930685705785	0.005005310994479983	0.0016712284467650385	0.016545403051337892
GOTERM_BP_ALL	GO:0061024~membrane organization	6	66.66666666666666	4.0627414781666264E-5	RAB8A	SUN2	RAB10	VPS39	RAB1A	GOLGA2	9	1027	16792	10.900357026939306	0.017198643918326595	0.004327673147653033	0.05719060880838844
GOTERM_BP_ALL	GO:0007264~small GTPase mediated signal transduction	5	55.55555555555556	6.07232232363414E-5	RAB2A	RAB8A	RAB5C	RAB10	RAB1A	9	527	16792	17.701876449504535	0.02559631828884734	0.005172497046762481	0.08546794696842053
GOTERM_BP_ALL	GO:0008104~protein localization	7	77.77777777777779	2.0494406558803927E-4	RAB2A	RAB8A	RAB5C	SUN2	RAB10	VPS39	RAB1A	9	2448	16792	5.3351488743645605	0.08379953012115982	0.014480810541071532	0.28818690198686436
GOTERM_BP_ALL	GO:0051641~cellular localization	7	77.77777777777779	2.536199544119506E-4	RAB2A	RAB8A	SUN2	RAB10	VPS39	RAB1A	GOLGA2	9	2541	16792	5.139883685338231	0.10265013669091749	0.015353690954543753	0.35652016554803545
GOTERM_BP_ALL	GO:0016050~vesicle organization	4	44.44444444444444	2.815345617204327E-4	RAB8A	VPS39	RAB1A	GOLGA2	9	295	16792	25.298681732580036	0.1132854675863495	0.014916650812775822	0.39568823694482447
GOTERM_BP_ALL	GO:0033036~macromolecule localization	7	77.77777777777779	4.5604226472028555E-4	RAB2A	RAB8A	RAB5C	SUN2	RAB10	VPS39	RAB1A	9	2817	16792	4.636295507435017	0.1769797414415415	0.021409107674911332	0.64022277397221
GOTERM_BP_ALL	GO:0015031~protein transport	6	66.66666666666666	6.961079945685207E-4	RAB2A	RAB8A	RAB5C	RAB10	VPS39	RAB1A	9	1860	16792	6.0186379928315406	0.2572097804770992	0.02929645053096075	0.9757113467523393
GOTERM_BP_ALL	GO:0006810~transport	8	88.88888888888889	7.689103641200811E-4	RAB2A	RAB8A	RAB5C	SUN2	RAB10	VPS39	RAB1A	GOLGA2	9	4663	16792	3.200991255033717	0.27996180254838465	0.02941780189739618	1.0772435177692108
GOTERM_BP_ALL	GO:0007030~Golgi organization	3	33.33333333333333	8.493047038037342E-4	RAB2A	RAB1A	GOLGA2	9	94	16792	59.54609929078014	0.3042794426092126	0.02978145923770814	1.189251289048332
GOTERM_BP_ALL	GO:0051234~establishment of localization	8	88.88888888888889	9.200360036668987E-4	RAB2A	RAB8A	RAB5C	SUN2	RAB10	VPS39	RAB1A	GOLGA2	9	4790	16792	3.116121549524472	0.32499569140921514	0.02978109164834364	1.2876987897601389
GOTERM_BP_ALL	GO:0045184~establishment of protein localization	6	66.66666666666666	0.001027276548552542	RAB2A	RAB8A	RAB5C	RAB10	VPS39	RAB1A	9	2021	16792	5.539172027049315	0.3552370483663507	0.030861783563366663	1.4367879616197565
GOTERM_BP_ALL	GO:0006996~organelle organization	7	77.77777777777779	0.002277754013907158	RAB2A	RAB8A	SUN2	RAB10	VPS39	RAB1A	GOLGA2	9	3753	16792	3.480001184237795	0.622320875820735	0.06285196545382299	3.159869624834777
GOTERM_BP_ALL	GO:0006888~ER to Golgi vesicle-mediated transport	3	33.33333333333333	0.0029671077755479775	RAB2A	RAB1A	GOLGA2	9	177	16792	31.62335216572505	0.7188419584974479	0.07623945966130463	4.097749663706141
GOTERM_BP_ALL	GO:0051179~localization	8	88.88888888888889	0.0035431199418670244	RAB2A	RAB8A	RAB5C	SUN2	RAB10	VPS39	RAB1A	GOLGA2	9	5872	16792	2.5419315773539206	0.7803233919840029	0.08529426751478575	4.874947586133782
GOTERM_BP_ALL	GO:0071702~organic substance transport	6	66.66666666666666	0.0036324177929992515	RAB2A	RAB8A	RAB5C	RAB10	VPS39	RAB1A	9	2657	16792	4.213273115042027	0.7885710466662286	0.08270476681733085	4.9949096161760576
GOTERM_BP_ALL	GO:0046907~intracellular transport	5	55.55555555555556	0.004140107232890433	RAB2A	SUN2	VPS39	RAB1A	GOLGA2	9	1594	16792	5.852502439704447	0.8299215392433651	0.08902206328123174	5.674269027513201
GOTERM_BP_ALL	GO:0016043~cellular component organization	8	88.88888888888889	0.004591309310753669	RAB2A	RAB8A	RAB5C	SUN2	RAB10	VPS39	RAB1A	GOLGA2	9	6109	16792	2.4433167821611104	0.8598446046239951	0.09357788899024233	6.274249986505853
GOTERM_BP_ALL	GO:0071840~cellular component organization or biogenesis	8	88.88888888888889	0.005412774715330186	RAB2A	RAB8A	RAB5C	SUN2	RAB10	VPS39	RAB1A	GOLGA2	9	6265	16792	2.3824776092932516	0.9014836365368104	0.10448713928942877	7.357491017846696
GOTERM_BP_ALL	GO:0016197~endosomal transport	3	33.33333333333333	0.005826527358719468	RAB5C	RAB10	VPS39	9	250	16792	22.38933333333333	0.9175203305902973	0.10722290106502197	7.8986786799728925
GOTERM_BP_ALL	GO:0044802~single-organism membrane organization	4	44.44444444444444	0.0062964598883814855	RAB8A	SUN2	RAB10	VPS39	9	866	16792	8.61791121375417	0.932598524219826	0.11065025913955184	8.509786695573563
GOTERM_BP_ALL	GO:0008356~asymmetric cell division	2	22.22222222222222	0.007125437958750916	RAB10	GOLGA2	9	15	16792	248.77037037037036	0.9528043509007313	0.11946643564090453	9.578629180622421
GOTERM_BP_ALL	GO:0007034~vacuolar transport	3	33.33333333333333	0.007718086409469772	RAB5C	RAB10	VPS39	9	289	16792	19.3679354094579	0.9634255974804652	0.12395363969090145	10.335636539641923
GOTERM_BP_ALL	GO:1903020~positive regulation of glycoprotein metabolic process	2	22.22222222222222	0.008545182115381402	RAB1A	GOLGA2	9	18	16792	207.30864197530863	0.9743823047989192	0.13145964459947068	11.38227192660447
GOTERM_BP_ALL	GO:0051649~establishment of localization in cell	5	55.55555555555556	0.009513679598427653	RAB2A	SUN2	VPS39	RAB1A	GOLGA2	9	2004	16792	4.65513417609226	0.9831227469481812	0.1403047845772083	12.593412397846638

## Sheet: PPI_module_6
Category	Term	Count	%	PValue	Genes	List Total	Pop Hits	Pop Total	Fold Enrichment	Bonferroni	Benjamini	FDR
GOTERM_BP_ALL	GO:0006412~translation	7	63.63636363636363	5.568575463249658E-7	EIF4B	RPS17	MRPS25	RPL36	MRPS5	EIF3M	MRPS2	11	641	16792	16.67054318536378	9.52181333951918E-5	9.52181333951918E-5	6.800274357510183E-4
GOTERM_BP_ALL	GO:0043043~peptide biosynthetic process	7	63.63636363636363	7.036702310969413E-7	EIF4B	RPS17	MRPS25	RPL36	MRPS5	EIF3M	MRPS2	11	667	16792	16.02071691427014	1.2032041276921479E-4	6.016201611869221E-5	8.593125337186258E-4
GOTERM_BP_ALL	GO:0043604~amide biosynthetic process	7	63.63636363636363	1.2544986564097941E-6	EIF4B	RPS17	MRPS25	RPL36	MRPS5	EIF3M	MRPS2	11	736	16792	14.518774703557312	2.144963971593139E-4	7.150391174060022E-5	0.0015319719984807634
GOTERM_BP_ALL	GO:0006518~peptide metabolic process	7	63.63636363636363	2.3284258302524305E-6	EIF4B	RPS17	MRPS25	RPL36	MRPS5	EIF3M	MRPS2	11	818	16792	13.063347410535673	3.980820248349337E-4	9.953536615636693E-5	0.00284341611621608
GOTERM_BP_ALL	GO:0043603~cellular amide metabolic process	7	63.63636363636363	7.2437467763343705E-6	EIF4B	RPS17	MRPS25	RPL36	MRPS5	EIF3M	MRPS2	11	994	16792	10.750320102432777	0.0012379183312821729	2.4770635273685393E-4	0.008845640912191755
GOTERM_BP_ALL	GO:0006614~SRP-dependent cotranslational protein targeting to membrane	4	36.36363636363637	2.1107013346318777E-5	RPS17	RPL36	SRP72	SRP19	11	96	16792	63.60606060606061	0.0036028315449839754	6.013753302479552E-4	0.025772650153987886
GOTERM_BP_ALL	GO:0006613~cotranslational protein targeting to membrane	4	36.36363636363637	2.606811535926202E-5	RPS17	RPL36	SRP72	SRP19	11	103	16792	59.283318623124444	0.004447785004890958	6.366123946690561E-4	0.03182950244751126
GOTERM_BP_ALL	GO:0045047~protein targeting to ER	4	36.36363636363637	2.6833999643692715E-5	RPS17	RPL36	SRP72	SRP19	11	104	16792	58.71328671328671	0.004578163618842113	5.734199700928588E-4	0.032764516289107704
GOTERM_BP_ALL	GO:0072599~establishment of protein localization to endoplasmic reticulum	4	36.36363636363637	3.0045765688454204E-5	RPS17	RPL36	SRP72	SRP19	11	108	16792	56.53872053872055	0.0051247266710910955	5.707152044459596E-4	0.03668544638832927
GOTERM_BP_ALL	GO:1901566~organonitrogen compound biosynthetic process	7	63.63636363636363	4.6932438009772174E-5	EIF4B	RPS17	MRPS25	RPL36	MRPS5	EIF3M	MRPS2	11	1375	16792	7.771504132231406	0.007993515805724383	8.022415552807471E-4	0.05729840542878506
GOTERM_BP_ALL	GO:0070972~protein localization to endoplasmic reticulum	4	36.36363636363637	4.992628651444258E-5	RPS17	RPL36	SRP72	SRP19	11	128	16792	47.70454545454546	0.008501266242843752	7.758450692976204E-4	0.0609524823042773
GOTERM_BP_ALL	GO:0022613~ribonucleoprotein complex biogenesis	5	45.45454545454545	1.2073707132750524E-4	EIF4B	RPS17	RPL36	MDN1	EIF3M	11	480	16792	15.90151515151515	0.020435589949849398	0.0017191277431857221	0.1473432987495138
GOTERM_BP_ALL	GO:0006413~translational initiation	4	36.36363636363637	1.5888635035657745E-4	EIF4B	RPS17	RPL36	EIF3M	11	189	16792	32.30784030784031	0.026805894171300748	0.0020879498534907004	0.19385788797567916
GOTERM_BP_ALL	GO:0006612~protein targeting to membrane	4	36.36363636363637	1.6138459758017207E-4	RPS17	RPL36	SRP72	SRP19	11	190	16792	32.1377990430622	0.02722162072817258	0.0019694148149984603	0.1969032525323655
GOTERM_BP_ALL	GO:0022618~ribonucleoprotein complex assembly	4	36.36363636363637	2.2300907098588837E-4	EIF4B	RPS17	MDN1	EIF3M	11	212	16792	28.802744425385935	0.03742067819050221	0.0025393572933954944	0.27199651303158046
GOTERM_BP_ALL	GO:0071826~ribonucleoprotein complex subunit organization	4	36.36363636363637	2.588406139648346E-4	EIF4B	RPS17	MDN1	EIF3M	11	223	16792	27.381981247452103	0.043301968931808044	0.0027628933119989707	0.31563562697451975
GOTERM_BP_ALL	GO:0002181~cytoplasmic translation	3	27.27272727272727	4.3278793880940583E-4	EIF4B	RPL36	EIF3M	11	53	16792	86.40823327615779	0.07134943948660277	0.004344813678061166	0.5272364453155043
GOTERM_BP_ALL	GO:1901564~organonitrogen compound metabolic process	7	63.63636363636363	6.929753402180068E-4	EIF4B	RPS17	MRPS25	RPL36	MRPS5	EIF3M	MRPS2	11	2221	16792	4.811264377225656	0.11178358981924441	0.006563910610512647	0.842975634821308
GOTERM_BP_ALL	GO:0016043~cellular component organization	10	90.9090909090909	7.483759111426181E-4	EIF4B	RPS17	MRPS25	RPL36	MRPS5	SRP72	SRP19	MDN1	EIF3M	MRPS2	11	6109	16792	2.4988467090284083	0.12016438526410345	0.006715255974416134	0.9100856747495278
GOTERM_BP_ALL	GO:0071840~cellular component organization or biogenesis	10	90.9090909090909	9.274893565274658E-4	EIF4B	RPS17	MRPS25	RPL36	MRPS5	SRP72	SRP19	MDN1	EIF3M	MRPS2	11	6265	16792	2.43662482768628	0.14672575413173639	0.007902324942531957	1.1267713009934344
GOTERM_BP_ALL	GO:0090150~establishment of protein localization to membrane	4	36.36363636363637	0.0011171969869644644	RPS17	RPL36	SRP72	SRP19	11	368	16792	16.592885375494074	0.1739892403682416	0.009060960748148439	1.3557989643109614
GOTERM_BP_ALL	GO:0043933~macromolecular complex subunit organization	7	63.63636363636363	0.0012146373409580526	EIF4B	RPS17	MRPS25	MRPS5	SRP19	MDN1	EIF3M	11	2461	16792	4.342063462746112	0.1876542503957328	0.009402302477105051	1.4732460038871409
GOTERM_BP_ALL	GO:0034622~cellular macromolecular complex assembly	5	45.45454545454545	0.001994093898087872	EIF4B	RPS17	SRP19	MDN1	EIF3M	11	1004	16792	7.602318000724375	0.28917605247174893	0.014730879344280967	2.408131652890999
GOTERM_BP_ALL	GO:0006886~intracellular protein transport	5	45.45454545454545	0.002114406575410406	RPS17	RPL36	SIL1	SRP72	SRP19	11	1020	16792	7.483065953654189	0.30368024790308035	0.014967946050580605	2.5517077394943577
GOTERM_BP_ALL	GO:0032543~mitochondrial translation	3	27.27272727272727	0.0021593100162903963	MRPS25	MRPS5	MRPS2	11	119	16792	38.48433919022154	0.3090178181511628	0.014676878688403061	2.6052439011155726
GOTERM_BP_ALL	GO:0072657~protein localization to membrane	4	36.36363636363637	0.0025279757732497615	RPS17	RPL36	SRP72	SRP19	11	489	16792	12.487079382784904	0.3513300098746315	0.016509551683512425	3.043766053399577
GOTERM_BP_ALL	GO:0072594~establishment of protein localization to organelle	4	36.36363636363637	0.006047495962951413	RPS17	RPL36	SRP72	SRP19	11	666	16792	9.168441168441168	0.6455760195317757	0.0363672771990734	7.1398607443319495
GOTERM_BP_ALL	GO:0000956~nuclear-transcribed mRNA catabolic process	3	27.27272727272727	0.006316766697595798	EIF4B	RPS17	RPL36	11	206	16792	22.231244483671667	0.6616224930473092	0.036675812061668145	7.446605451111243
GOTERM_BP_ALL	GO:1902582~single-organism intracellular transport	4	36.36363636363637	0.006810522658819906	RPS17	RPL36	SRP72	SRP19	11	695	16792	8.78587311968607	0.6891930311072951	0.03820387072899867	8.006660899775031
GOTERM_BP_ALL	GO:0006605~protein targeting	4	36.36363636363637	0.0069753566498587105	RPS17	RPL36	SRP72	SRP19	11	701	16792	8.710673064453378	0.6978904224873982	0.03787585706722729	8.192934241570493
GOTERM_BP_ALL	GO:0006402~mRNA catabolic process	3	27.27272727272727	0.0072379776415613445	EIF4B	RPS17	RPL36	11	221	16792	20.72233648704237	0.7112503154694023	0.0380748107353821	8.488998119591196
GOTERM_BP_ALL	GO:0006401~RNA catabolic process	3	27.27272727272727	0.009111424467171458	EIF4B	RPS17	RPL36	11	249	16792	18.392113910186197	0.7909527633724769	0.046322917449857726	10.575717334713097
GOTERM_BP_ALL	GO:0006364~rRNA processing	3	27.27272727272727	0.010569633907221323	RPS17	RPL36	MDN1	11	269	16792	17.024670496789454	0.8374918394393097	0.05203905263879227	12.16959340772139
GOTERM_BP_ALL	GO:0046907~intracellular transport	5	45.45454545454545	0.01063669144674412	RPS17	RPL36	SIL1	SRP72	SRP19	11	1594	16792	4.788411087030911	0.8393643925095489	0.050904823369883445	12.242258521107063
GOTERM_BP_ALL	GO:0034613~cellular protein localization	5	45.45454545454545	0.010778254827880415	RPS17	RPL36	SIL1	SRP72	SRP19	11	1600	16792	4.7704545454545455	0.8432473399678551	0.05017223869465304	12.39547868228249

## Sheet: PPI_module_7
Repurposing Novel Therapeutic Candidate Drugs for Coronavirus Disease-19 based on Protein-Protein Interaction Network Analysis Masoumeh Adhami1, Balal Sadeghi2, Ali Rezapour3, Ali Akbar Haghdoost1, Habib MotieGhader4,5,*
Category	Term	Count	%	PValue	Genes	List Total	Pop Hits	Pop Total	Fold Enrichment	Bonferroni	Benjamini	FDR
GOTERM_BP_ALL	GO:0032480~negative regulation of type I interferon production	6	33.33333333333333	2.5359110841016267E-10	DDX58	MAVS	IKBKE	TBK1	UBC	TRIM25	17	40	16792	148.16470588235293	3.038021493262377E-7	3.038021493262377E-7	4.0988763494453906E-7
GOTERM_BP_ALL	GO:0031349~positive regulation of defense response	9	50.0	1.0955792454539589E-9	PSMA2	DDX58	MAVS	IKBKE	TBK1	UBC	UBQLN1	PSMD8	IL17RA	17	402	16792	22.114135206321333	1.3125031335103898E-6	6.562517821384617E-7	1.770820479141122E-6
GOTERM_BP_ALL	GO:0002758~innate immune response-activating signal transduction	8	44.44444444444444	1.2481557591493745E-9	PSMA2	DDX58	MAVS	IKBKE	TBK1	UBC	UBQLN1	PSMD8	17	243	16792	32.51900266279351	1.4952895325270887E-6	4.984300926436092E-7	2.0174348414059295E-6
GOTERM_BP_ALL	GO:0002218~activation of innate immune response	8	44.44444444444444	1.521361355307693E-9	PSMA2	DDX58	MAVS	IKBKE	TBK1	UBC	UBQLN1	PSMD8	17	250	16792	31.608470588235292	1.8225892619572193E-6	4.556476269623744E-7	2.459025894019362E-6
GOTERM_BP_ALL	GO:0045089~positive regulation of innate immune response	8	44.44444444444444	4.477154935092789E-9	PSMA2	DDX58	MAVS	IKBKE	TBK1	UBC	UBQLN1	PSMD8	17	292	16792	27.062046736502822	5.363617293863143E-6	1.0727257602205498E-6	7.236571142321679E-6
GOTERM_BP_ALL	GO:0045088~regulation of innate immune response	8	44.44444444444444	1.9026464060819494E-8	PSMA2	DDX58	MAVS	IKBKE	TBK1	UBC	UBQLN1	PSMD8	17	360	16792	21.95032679738562	2.2793444399260565E-5	3.7989434796825705E-6	3.075308900868379E-5
GOTERM_BP_ALL	GO:0032606~type I interferon production	6	33.33333333333333	4.138928664031438E-8	DDX58	MAVS	IKBKE	TBK1	UBC	TRIM25	17	108	16792	54.875816993464056	4.958313716596496E-5	7.083455833667429E-6	6.68988308194507E-5
GOTERM_BP_ALL	GO:0032479~regulation of type I interferon production	6	33.33333333333333	4.9703099625232354E-8	DDX58	MAVS	IKBKE	TBK1	UBC	TRIM25	17	112	16792	52.91596638655463	5.9542542116153285E-5	7.443011656116383E-6	8.033670816365301E-5
GOTERM_BP_ALL	GO:0016032~viral process	10	55.55555555555556	5.273301941315891E-8	PSMA2	DDX58	MAVS	USP7	IKBKE	TBK1	IDE	RHOA	UBC	TRIM25	17	966	16792	10.225307514310073	6.31721634564153E-5	7.01932635349678E-6	8.523406233029718E-5
GOTERM_BP_ALL	GO:0044764~multi-organism cellular process	10	55.55555555555556	5.613349660065858E-8	PSMA2	DDX58	MAVS	USP7	IKBKE	TBK1	IDE	RHOA	UBC	TRIM25	17	973	16792	10.15174415089777	6.724566975724322E-5	6.724770473476305E-6	9.073035988071965E-5
GOTERM_BP_ALL	GO:0031347~regulation of defense response	9	50.0	6.397988050916732E-8	PSMA2	DDX58	MAVS	IKBKE	TBK1	UBC	UBQLN1	PSMD8	IL17RA	17	676	16792	13.150713539853811	7.664496192139048E-5	6.967966568738326E-6	1.0341271409197716E-4
GOTERM_BP_ALL	GO:0048522~positive regulation of cellular process	16	88.88888888888889	6.754205834641037E-8	MAVS	TBK1	IDE	BAP1	TRIM25	UBQLN1	IL17RA	PSMA2	DDX58	IKBKE	UBC	RHOA	HGS	DNMT1	CIT	PSMD8	17	4744	16792	3.331415534173197	8.091211512284424E-5	6.742926323410892E-6	1.0917037246427341E-4
GOTERM_BP_ALL	GO:0044419~interspecies interaction between organisms	10	55.55555555555556	6.990370401220062E-8	PSMA2	DDX58	MAVS	USP7	IKBKE	TBK1	IDE	RHOA	UBC	TRIM25	17	998	16792	9.897441942708948	8.374113389142401E-5	6.4418746645866776E-6	1.129875732641672E-4
GOTERM_BP_ALL	GO:0002757~immune response-activating signal transduction	8	44.44444444444444	1.7549621225397394E-7	PSMA2	DDX58	MAVS	IKBKE	TBK1	UBC	UBQLN1	PSMD8	17	498	16792	15.867706118592015	2.1022238087697875E-4	1.501735014552974E-5	2.8365986513012587E-4
GOTERM_BP_ALL	GO:0035556~intracellular signal transduction	13	72.22222222222221	2.3427120385952612E-7	MAVS	TBK1	TRIM25	UBQLN1	PSMA2	DDX58	IKBKE	UBC	RHOA	HGS	DNMT1	CIT	PSMD8	17	2657	16792	4.832872102548207	2.806175546503642E-4	1.8710287301937356E-5	3.786595029087181E-4
GOTERM_BP_ALL	GO:0002764~immune response-regulating signaling pathway	8	44.44444444444444	2.7138666400726677E-7	PSMA2	DDX58	MAVS	IKBKE	TBK1	UBC	UBQLN1	PSMD8	17	531	16792	14.881577489752964	3.2506842143298353E-4	2.031987277517633E-5	4.386501997633019E-4
GOTERM_BP_ALL	GO:0002221~pattern recognition receptor signaling pathway	6	33.33333333333333	2.8695201584291416E-7	DDX58	MAVS	IKBKE	TBK1	UBC	UBQLN1	17	159	16792	37.274139844617096	3.4370948262696377E-4	2.022147579439082E-5	4.638088782149552E-4
GOTERM_BP_ALL	GO:0048518~positive regulation of biological process	16	88.88888888888889	3.2797673018785407E-7	MAVS	TBK1	IDE	BAP1	TRIM25	UBQLN1	IL17RA	PSMA2	DDX58	IKBKE	UBC	RHOA	HGS	DNMT1	CIT	PSMD8	17	5285	16792	2.9903945684233957	3.9283900577979924E-4	2.1828438824811336E-5	5.301181508543529E-4
GOTERM_BP_ALL	GO:0045087~innate immune response	9	50.0	3.2888387985721297E-7	PSMA2	DDX58	MAVS	IKBKE	TBK1	UBC	TRIM25	UBQLN1	PSMD8	17	836	16792	10.63383056571911	3.939253439495527E-4	2.0736782512020824E-5	5.315843991327007E-4
GOTERM_BP_ALL	GO:0002253~activation of immune response	8	44.44444444444444	3.444260268130283E-7	PSMA2	DDX58	MAVS	IKBKE	TBK1	UBC	UBQLN1	PSMD8	17	550	16792	14.367486631016044	4.12537334241625E-4	2.0630909738694747E-5	5.567055490374173E-4
GOTERM_BP_ALL	GO:0043123~positive regulation of I-kappaB kinase/NF-kappaB signaling	6	33.33333333333333	5.613152160052035E-7	MAVS	IKBKE	TBK1	RHOA	UBC	TRIM25	17	182	16792	32.56367162249516	6.722297697259183E-4	3.202119290435235E-5	9.07268200778244E-4
GOTERM_BP_ALL	GO:0048519~negative regulation of biological process	15	83.33333333333334	9.405677826094024E-7	MAVS	USP7	TBK1	IDE	BAP1	TRIM25	UBQLN1	PSMA2	DDX58	IKBKE	UBC	RHOA	HGS	DNMT1	PSMD8	17	4623	16792	3.204947131350918	0.0011261661319741378	5.121690353060426E-5	0.0015202594939811576
GOTERM_BP_ALL	GO:0051603~proteolysis involved in cellular protein catabolic process	8	44.44444444444444	1.1424176315502855E-6	PSMA2	USP7	IDE	UBC	BAP1	TRIM25	UBQLN1	PSMD8	17	657	16792	12.027576327334588	0.0013676809751566044	5.9503321104048545E-5	0.0018465108253540308
GOTERM_BP_ALL	GO:0036211~protein modification process	14	77.77777777777779	1.17829841051752E-6	USP7	MAVS	TBK1	BAP1	TRIM25	UBQLN1	PSMA2	IKBKE	UBC	RHOA	HGS	DNMT1	CIT	PSMD8	17	3818	16792	3.6219763966351337	0.0014106064855017308	5.881503397120458E-5	0.0019045050762889204
GOTERM_BP_ALL	GO:0006464~cellular protein modification process	14	77.77777777777779	1.17829841051752E-6	USP7	MAVS	TBK1	BAP1	TRIM25	UBQLN1	PSMA2	IKBKE	UBC	RHOA	HGS	DNMT1	CIT	PSMD8	17	3818	16792	3.6219763966351337	0.0014106064855017308	5.881503397120458E-5	0.0019045050762889204
GOTERM_BP_ALL	GO:0050778~positive regulation of immune response	8	44.44444444444444	1.4967153225413912E-6	PSMA2	DDX58	MAVS	IKBKE	TBK1	UBC	UBQLN1	PSMD8	17	684	16792	11.552803577571378	0.0017914597152975942	7.172007992384266E-5	0.0024191622620461928
GOTERM_BP_ALL	GO:0001818~negative regulation of cytokine production	6	33.33333333333333	1.5312094963662445E-6	DDX58	MAVS	IKBKE	TBK1	UBC	TRIM25	17	223	16792	26.57662885782116	0.0018327089154054343	7.055098735930798E-5	0.0024749150385638963
GOTERM_BP_ALL	GO:0044257~cellular protein catabolic process	8	44.44444444444444	1.5715464213424112E-6	PSMA2	USP7	IDE	UBC	BAP1	TRIM25	UBQLN1	PSMD8	17	689	16792	11.468966106036028	0.001880942897689697	6.972772047020293E-5	0.002540111390103572
GOTERM_BP_ALL	GO:0044267~cellular protein metabolic process	15	83.33333333333334	2.0395568609348674E-6	MAVS	USP7	TBK1	IDE	BAP1	TRIM25	UBQLN1	PSMA2	IKBKE	UBC	RHOA	HGS	DNMT1	CIT	PSMD8	17	4900	16792	3.0237695078031215	0.0024404089596172795	8.726017872140446E-5	0.0032965511933880087
GOTERM_BP_ALL	GO:0043122~regulation of I-kappaB kinase/NF-kappaB signaling	6	33.33333333333333	2.1088815527477258E-6	MAVS	IKBKE	TBK1	RHOA	UBC	TRIM25	17	238	16792	24.90163124073159	0.002523253993604646	8.711492127988496E-5	0.00340859942591365
GOTERM_BP_ALL	GO:0006952~defense response	10	55.55555555555556	2.5044874369270615E-6	PSMA2	DDX58	MAVS	IKBKE	TBK1	UBC	TRIM25	UBQLN1	PSMD8	IL17RA	17	1518	16792	6.507013872742773	0.0029958830657362823	1.0000765578743742E-4	0.004048007733703507
GOTERM_BP_ALL	GO:0043412~macromolecule modification	14	77.77777777777779	2.5295345290825373E-6	USP7	MAVS	TBK1	BAP1	TRIM25	UBQLN1	PSMA2	IKBKE	UBC	RHOA	HGS	DNMT1	CIT	PSMD8	17	4065	16792	3.4018956660154833	0.0030257992129096856	9.774961569652962E-5	0.004088490619302831
GOTERM_BP_ALL	GO:0048584~positive regulation of response to stimulus	11	61.111111111111114	2.6169853398998166E-6	PSMA2	DDX58	MAVS	IKBKE	TBK1	RHOA	UBC	TRIM25	UBQLN1	PSMD8	IL17RA	17	2030	16792	5.352419588525065	0.003130243080748718	9.796871761102999E-5	0.0042298346972557965
GOTERM_BP_ALL	GO:0007249~I-kappaB kinase/NF-kappaB signaling	6	33.33333333333333	3.0736400632721833E-6	MAVS	IKBKE	TBK1	RHOA	UBC	TRIM25	17	257	16792	23.06065461203937	0.0036754553722935235	1.1157639473013958E-4	0.0049679087523180065
GOTERM_BP_ALL	GO:0030163~protein catabolic process	8	44.44444444444444	4.658186700844702E-6	PSMA2	USP7	IDE	UBC	BAP1	TRIM25	UBQLN1	PSMD8	17	811	16792	9.743671574671792	0.005564978484283389	1.6411949166184048E-4	0.0075289129496947105
GOTERM_BP_ALL	GO:0010033~response to organic substance	12	66.66666666666666	5.652148972043347E-6	PSMA2	DDX58	MAVS	IKBKE	IDE	RHOA	UBC	DNMT1	TRIM25	UBQLN1	PSMD8	IL17RA	17	2822	16792	4.200275149039063	0.006748420053172222	1.934468183151239E-4	0.009135360954970473
GOTERM_BP_ALL	GO:0009615~response to virus	6	33.33333333333333	7.79505928729791E-6	PSMA2	DDX58	MAVS	IKBKE	TBK1	TRIM25	17	311	16792	19.056553811235105	0.009295048885318402	2.593696196426798E-4	0.012598663567242596
GOTERM_BP_ALL	GO:0019538~protein metabolic process	15	83.33333333333334	8.45856855280691E-6	MAVS	USP7	TBK1	IDE	BAP1	TRIM25	UBQLN1	PSMA2	IKBKE	UBC	RHOA	HGS	DNMT1	CIT	PSMD8	17	5457	16792	2.7151311321669955	0.010082237992693588	2.7383839086447814E-4	0.013670983049063334
GOTERM_BP_ALL	GO:0080134~regulation of response to stress	9	50.0	8.485996225819984E-6	PSMA2	DDX58	MAVS	IKBKE	TBK1	UBC	UBQLN1	PSMD8	IL17RA	17	1285	16792	6.918196383611811	0.010114764800430498	2.6749754809807236E-4	0.013715309595174752
GOTERM_BP_ALL	GO:0006511~ubiquitin-dependent protein catabolic process	7	38.88888888888889	9.568832371187083E-6	PSMA2	USP7	UBC	BAP1	TRIM25	UBQLN1	PSMD8	17	577	16792	11.9832806606178	0.011398060283492661	2.938931133386058E-4	0.01546529335244573
GOTERM_BP_ALL	GO:0001817~regulation of cytokine production	7	38.88888888888889	9.568832371187083E-6	DDX58	MAVS	IKBKE	TBK1	UBC	TRIM25	IL17RA	17	577	16792	11.9832806606178	0.011398060283492661	2.938931133386058E-4	0.01546529335244573
GOTERM_BP_ALL	GO:0051704~multi-organism process	11	61.111111111111114	9.7429515475569E-6	PSMA2	DDX58	MAVS	USP7	IKBKE	TBK1	IDE	RHOA	UBC	TRIM25	IL17RA	17	2341	16792	4.641354875995678	0.011604257965426523	2.917602500593919E-4	0.01574668664363621
GOTERM_BP_ALL	GO:0050776~regulation of immune response	8	44.44444444444444	1.0113001958812469E-5	PSMA2	DDX58	MAVS	IKBKE	TBK1	UBC	UBQLN1	PSMD8	17	912	16792	8.664602683178535	0.01204234119047276	2.954548228817355E-4	0.016344721137473428
GOTERM_BP_ALL	GO:0019941~modification-dependent protein catabolic process	7	38.88888888888889	1.0353265618764142E-5	PSMA2	USP7	UBC	BAP1	TRIM25	UBQLN1	PSMD8	17	585	16792	11.819406737053795	0.012326672824513163	2.952725036944326E-4	0.01673300686003687
GOTERM_BP_ALL	GO:0043632~modification-dependent macromolecule catabolic process	7	38.88888888888889	1.118931773249896E-5	PSMA2	USP7	UBC	BAP1	TRIM25	UBQLN1	PSMD8	17	593	16792	11.659954369606188	0.013315432380739067	3.116927541675363E-4	0.018084124420769676
GOTERM_BP_ALL	GO:0002684~positive regulation of immune system process	8	44.44444444444444	1.4161485207113222E-5	PSMA2	DDX58	MAVS	IKBKE	TBK1	UBC	UBQLN1	PSMD8	17	960	16792	8.231372549019607	0.016822474394412867	3.8550702323203456E-4	0.022887212239997012
GOTERM_BP_ALL	GO:0044265~cellular macromolecule catabolic process	8	44.44444444444444	1.5780018443655692E-5	PSMA2	USP7	IDE	UBC	BAP1	TRIM25	UBQLN1	PSMD8	17	976	16792	8.096432015429123	0.018727039823599467	4.2001424160953427E-4	0.025502706409141762
GOTERM_BP_ALL	GO:0001816~cytokine production	7	38.88888888888889	1.5946816942688478E-5	DDX58	MAVS	IKBKE	TBK1	UBC	TRIM25	IL17RA	17	631	16792	10.957770112799478	0.018923105822490682	4.152276609776795E-4	0.025772243411448237
GOTERM_BP_ALL	GO:0051716~cellular response to stimulus	16	88.88888888888889	1.6591535097157567E-5	MAVS	USP7	TBK1	IDE	TRIM25	UBQLN1	IL17RA	PSMA2	DDX58	IKBKE	UBC	RHOA	HGS	DNMT1	CIT	PSMD8	17	6927	16792	2.2815411136303805	0.01968058224672775	4.2282173335272955E-4	0.026814065312719126
GOTERM_BP_ALL	GO:0007165~signal transduction	15	83.33333333333334	1.7775061170823678E-5	MAVS	TBK1	IDE	TRIM25	UBQLN1	IL17RA	PSMA2	DDX58	IKBKE	UBC	RHOA	HGS	DNMT1	CIT	PSMD8	17	5775	16792	2.565622612681436	0.021069581018342	4.435414509917912E-4	0.028726538669643364
GOTERM_BP_ALL	GO:0006955~immune response	9	50.0	3.4002776388007856E-5	PSMA2	DDX58	MAVS	IKBKE	TBK1	UBC	TRIM25	UBQLN1	PSMD8	17	1551	16792	5.731710092160656	0.03991745965054461	8.31001846673729E-4	0.054945628489622145
GOTERM_BP_ALL	GO:0031401~positive regulation of protein modification process	8	44.44444444444444	4.4048709807244186E-5	PSMA2	MAVS	TBK1	RHOA	UBC	DNMT1	UBQLN1	PSMD8	17	1143	16792	6.913488755082085	0.05140327368651654	0.0010548735616257021	0.0711735917285794
GOTERM_BP_ALL	GO:0044700~single organism signaling	15	83.33333333333334	4.547090753567363E-5	MAVS	TBK1	IDE	TRIM25	UBQLN1	IL17RA	PSMA2	DDX58	IKBKE	UBC	RHOA	HGS	DNMT1	CIT	PSMD8	17	6207	16792	2.387058254911438	0.053018182191090446	0.001067574555201567	0.07347077654775713
GOTERM_BP_ALL	GO:0023052~signaling	15	83.33333333333334	5.076708367389941E-5	MAVS	TBK1	IDE	TRIM25	UBQLN1	IL17RA	PSMA2	DDX58	IKBKE	UBC	RHOA	HGS	DNMT1	CIT	PSMD8	17	6260	16792	2.366848336778801	0.05900787679348407	0.0011689414491762307	0.08202491459957661
GOTERM_BP_ALL	GO:0051222~positive regulation of protein transport	6	33.33333333333333	5.135083650812284E-5	DDX58	MAVS	RHOA	BAP1	PSMD8	IL17RA	17	460	16792	12.883887468030691	0.05966574988885187	0.0011600790722997578	0.08296772306847222
GOTERM_BP_ALL	GO:0007154~cell communication	15	83.33333333333334	5.2365047058504796E-5	MAVS	TBK1	IDE	TRIM25	UBQLN1	IL17RA	PSMA2	DDX58	IKBKE	UBC	RHOA	HGS	DNMT1	CIT	PSMD8	17	6275	16792	2.361190531989688	0.060807644157083174	0.0011610841039020325	0.08460573603396027
GOTERM_BP_ALL	GO:0031399~regulation of protein modification process	9	50.0	5.673737764498663E-5	PSMA2	MAVS	TBK1	RHOA	UBC	DNMT1	HGS	UBQLN1	PSMD8	17	1664	16792	5.34247737556561	0.06571458764205029	0.0012351149214785417	0.09166703281572319
GOTERM_BP_ALL	GO:0009057~macromolecule catabolic process	8	44.44444444444444	6.05796655958206E-5	PSMA2	USP7	IDE	UBC	BAP1	TRIM25	UBQLN1	PSMD8	17	1201	16792	6.579615026693443	0.07000552874554944	0.0012951719281476537	0.0978719263379002
GOTERM_BP_ALL	GO:0034097~response to cytokine	7	38.88888888888889	6.175819098063712E-5	PSMA2	MAVS	IKBKE	UBC	TRIM25	PSMD8	IL17RA	17	802	16792	8.621387707202581	0.07131771693727151	0.001297203473761832	0.09977504922829006
GOTERM_BP_ALL	GO:0048583~regulation of response to stimulus	12	66.66666666666666	7.05577381075506E-5	PSMA2	DDX58	MAVS	IKBKE	TBK1	RHOA	UBC	HGS	TRIM25	UBQLN1	PSMD8	IL17RA	17	3636	16792	3.259949524364201	0.08105697239711807	0.0014563721222857762	0.11398378233519191
GOTERM_BP_ALL	GO:0051707~response to other organism	7	38.88888888888889	7.431019152974043E-5	PSMA2	DDX58	MAVS	IKBKE	TBK1	TRIM25	IL17RA	17	829	16792	8.34059462144327	0.08517905126431691	0.0015077929379563315	0.12004233674588471
GOTERM_BP_ALL	GO:0043207~response to external biotic stimulus	7	38.88888888888889	7.431019152974043E-5	PSMA2	DDX58	MAVS	IKBKE	TBK1	TRIM25	IL17RA	17	829	16792	8.34059462144327	0.08517905126431691	0.0015077929379563315	0.12004233674588471
GOTERM_BP_ALL	GO:0006950~response to stress	12	66.66666666666666	7.87348818137995E-5	PSMA2	DDX58	MAVS	USP7	IKBKE	TBK1	RHOA	UBC	TRIM25	UBQLN1	PSMD8	IL17RA	17	3677	16792	3.2235998016285654	0.09001585428806824	0.001570899875043108	0.12718581377280103
GOTERM_BP_ALL	GO:0090316~positive regulation of intracellular protein transport	5	27.77777777777778	8.312855256930762E-5	DDX58	MAVS	RHOA	BAP1	PSMD8	17	256	16792	19.292279411764707	0.09479346469318406	0.001631326061887206	0.13427873680024183
GOTERM_BP_ALL	GO:1904951~positive regulation of establishment of protein localization	6	33.33333333333333	8.943487148828262E-5	DDX58	MAVS	RHOA	BAP1	PSMD8	IL17RA	17	517	16792	11.463420184321311	0.10160709008182145	0.0017266973380759554	0.14445851774795848
GOTERM_BP_ALL	GO:0032268~regulation of cellular protein metabolic process	10	55.55555555555556	9.006105604985867E-5	PSMA2	MAVS	TBK1	IDE	RHOA	UBC	DNMT1	HGS	UBQLN1	PSMD8	17	2346	16792	4.210420741186501	0.10228084440838159	0.0017112009522162186	0.1454692637456234
GOTERM_BP_ALL	GO:0009607~response to biotic stimulus	7	38.88888888888889	9.910545147314689E-5	PSMA2	DDX58	MAVS	IKBKE	TBK1	TRIM25	IL17RA	17	873	16792	7.920221009365945	0.11195620149544849	0.001853502241808247	0.1600670624678724
GOTERM_BP_ALL	GO:0032727~positive regulation of interferon-alpha production	3	16.666666666666664	1.1480201542427429E-4	DDX58	MAVS	TBK1	17	17	16792	174.3114186851211	0.12850112909948896	0.0021137737441330184	0.18539681529856633
GOTERM_BP_ALL	GO:0006468~protein phosphorylation	9	50.0	1.2268016727901625E-4	PSMA2	MAVS	IKBKE	TBK1	RHOA	UBC	HGS	CIT	PSMD8	17	1852	16792	4.8001524583915645	0.1366886325092831	0.0022244896678612625	0.19810762077983046
GOTERM_BP_ALL	GO:0019221~cytokine-mediated signaling pathway	6	33.33333333333333	1.2394422782758911E-4	PSMA2	MAVS	UBC	TRIM25	PSMD8	IL17RA	17	554	16792	10.697812699086857	0.13799515496040582	0.0022138798888264866	0.200146946026436
GOTERM_BP_ALL	GO:0032388~positive regulation of intracellular transport	5	27.77777777777778	1.310684278345231E-4	DDX58	MAVS	RHOA	BAP1	PSMD8	17	288	16792	17.14869281045752	0.14532181065334515	0.002306604331988371	0.21163977910310106
GOTERM_BP_ALL	GO:0051050~positive regulation of transport	7	38.88888888888889	1.3252738474473083E-4	DDX58	MAVS	RHOA	BAP1	HGS	PSMD8	IL17RA	17	920	16792	7.5156010230179024	0.146814534999945	0.0022984896122087983	0.21399323029268613
GOTERM_BP_ALL	GO:0038061~NIK/NF-kappaB signaling	4	22.22222222222222	1.326136174179196E-4	PSMA2	IKBKE	UBC	PSMD8	17	107	16792	36.92578339747114	0.14690268194350764	0.00226716393329518	0.2141323310487664
GOTERM_BP_ALL	GO:0002376~immune system process	10	55.55555555555556	1.3373206398923835E-4	PSMA2	DDX58	MAVS	IKBKE	TBK1	UBC	TRIM25	UBQLN1	PSMD8	IL17RA	17	2465	16792	4.007159050232669	0.14804513276858589	0.0022540997253203132	0.21593646557168666
GOTERM_BP_ALL	GO:0090175~regulation of establishment of planar polarity	4	22.22222222222222	1.4394434152564285E-4	PSMA2	RHOA	UBC	PSMD8	17	110	16792	35.91871657754011	0.15840614079976278	0.0023923799865880335	0.23240818630269056
GOTERM_BP_ALL	GO:0002682~regulation of immune system process	8	44.44444444444444	1.455407308520833E-4	PSMA2	DDX58	MAVS	IKBKE	TBK1	UBC	UBQLN1	PSMD8	17	1378	16792	5.734483053018014	0.16001436196848318	0.00238578625631658	0.23498282497830258
GOTERM_BP_ALL	GO:1903533~regulation of protein targeting	5	27.77777777777778	1.5338229111498583E-4	DDX58	MAVS	RHOA	BAP1	PSMD8	17	300	16792	16.462745098039218	0.16786956561170197	0.0024802444814108204	0.24762869976698854
GOTERM_BP_ALL	GO:0051246~regulation of protein metabolic process	10	55.55555555555556	1.5539610938853325E-4	PSMA2	MAVS	TBK1	IDE	RHOA	UBC	DNMT1	HGS	UBQLN1	PSMD8	17	2512	16792	3.9321843387036344	0.16987501498160318	0.0024793081615603896	0.25087608801493966
GOTERM_BP_ALL	GO:0032647~regulation of interferon-alpha production	3	16.666666666666664	1.601179563269591E-4	DDX58	MAVS	TBK1	17	20	16792	148.16470588235293	0.17455832340717103	0.0025209836848928413	0.2584899265152263
GOTERM_BP_ALL	GO:0032270~positive regulation of cellular protein metabolic process	8	44.44444444444444	1.75925538198286E-4	PSMA2	MAVS	TBK1	RHOA	UBC	DNMT1	UBQLN1	PSMD8	17	1420	16792	5.564871582435791	0.19004560539977722	0.002733624822709224	0.28397521702442363
GOTERM_BP_ALL	GO:0032607~interferon-alpha production	3	16.666666666666664	1.768741457509123E-4	DDX58	MAVS	TBK1	17	21	16792	141.109243697479	0.19096570276127545	0.002713158460936449	0.28550438623016205
GOTERM_BP_ALL	GO:0002224~toll-like receptor signaling pathway	4	22.22222222222222	1.8167443531386893E-4	IKBKE	TBK1	UBC	UBQLN1	17	119	16792	33.20217498764212	0.19560573146788796	0.0027514703584859967	0.29324218566789684
GOTERM_BP_ALL	GO:0009967~positive regulation of signal transduction	8	44.44444444444444	1.822651904730123E-4	PSMA2	MAVS	IKBKE	TBK1	RHOA	UBC	TRIM25	PSMD8	17	1428	16792	5.533695831273686	0.19617492328110486	0.002725947835184317	0.29419441115564604
GOTERM_BP_ALL	GO:0007164~establishment of tissue polarity	4	22.22222222222222	1.9554550773673033E-4	PSMA2	RHOA	UBC	PSMD8	17	122	16792	32.38572806171649	0.20886481812217128	0.0028882459793513338	0.31559841638578723
GOTERM_BP_ALL	GO:0001736~establishment of planar polarity	4	22.22222222222222	1.9554550773673033E-4	PSMA2	RHOA	UBC	PSMD8	17	122	16792	32.38572806171649	0.20886481812217128	0.0028882459793513338	0.31559841638578723
GOTERM_BP_ALL	GO:0009056~catabolic process	9	50.0	2.212016059526676E-4	PSMA2	USP7	IDE	UBC	BAP1	HGS	TRIM25	UBQLN1	PSMD8	17	2012	16792	4.41843059291311	0.23281617394094156	0.0032268415127715278	0.35693637051601446
GOTERM_BP_ALL	GO:0051241~negative regulation of multicellular organismal process	7	38.88888888888889	2.300347479002151E-4	DDX58	MAVS	IKBKE	TBK1	RHOA	UBC	TRIM25	17	1017	16792	6.798773786800855	0.24089360194566511	0.0033151352885060215	0.37116489908953776
GOTERM_BP_ALL	GO:0050896~response to stimulus	16	88.88888888888889	2.30358251571921E-4	MAVS	USP7	TBK1	IDE	TRIM25	UBQLN1	IL17RA	PSMA2	DDX58	IKBKE	UBC	RHOA	HGS	DNMT1	CIT	PSMD8	17	8329	16792	1.8974949326591004	0.2411878099573903	0.0032803338164998364	0.3716859664117278
GOTERM_BP_ALL	GO:0044707~single-multicellular organism process	14	77.77777777777779	2.3099523387853373E-4	MAVS	USP7	TBK1	IDE	TRIM25	IL17RA	PSMA2	DDX58	IKBKE	UBC	RHOA	DNMT1	CIT	PSMD8	17	5943	16792	2.3268897665073096	0.2417667758044345	0.0032507549003132352	0.3727119462574313
GOTERM_BP_ALL	GO:0042221~response to chemical	12	66.66666666666666	2.3508199108654505E-4	PSMA2	DDX58	MAVS	IKBKE	IDE	RHOA	UBC	DNMT1	TRIM25	UBQLN1	PSMD8	IL17RA	17	4117	16792	2.8790809984426127	0.2454708248813554	0.003269774389621616	0.37929420182442053
GOTERM_BP_ALL	GO:0070887~cellular response to chemical stimulus	10	55.55555555555556	2.3573814543184643E-4	PSMA2	MAVS	IDE	RHOA	UBC	DNMT1	TRIM25	UBQLN1	PSMD8	IL17RA	17	2648	16792	3.7302292518215747	0.24606384631608702	0.0032412597779735153	0.38035098597658523
GOTERM_BP_ALL	GO:0051239~regulation of multicellular organismal process	10	55.55555555555556	2.4355296548730332E-4	PSMA2	DDX58	MAVS	IKBKE	TBK1	RHOA	UBC	TRIM25	PSMD8	IL17RA	17	2659	16792	3.7147976904187776	0.2530910508259022	0.003310553334069599	0.3929365118390038
GOTERM_BP_ALL	GO:0070647~protein modification by small protein conjugation or removal	7	38.88888888888889	2.492121398191006E-4	PSMA2	USP7	UBC	BAP1	TRIM25	UBQLN1	PSMD8	17	1032	16792	6.699954400364797	0.2581389752908465	0.0033493598168254923	0.4020495057553308
GOTERM_BP_ALL	GO:0044260~cellular macromolecule metabolic process	16	88.88888888888889	2.5410397933199483E-4	MAVS	USP7	TBK1	IDE	BAP1	TRIM25	UBQLN1	PSMA2	DDX58	IKBKE	UBC	RHOA	HGS	DNMT1	CIT	PSMD8	17	8387	16792	1.88437287398565	0.2624749686447735	0.0033771207733372943	0.4099262266816339
GOTERM_BP_ALL	GO:0051247~positive regulation of protein metabolic process	8	44.44444444444444	2.566356772007915E-4	PSMA2	MAVS	TBK1	RHOA	UBC	DNMT1	UBQLN1	PSMD8	17	1508	16792	5.240131065688875	0.2647090437801509	0.003373297596420799	0.4140024754857974
GOTERM_BP_ALL	GO:0001738~morphogenesis of a polarized epithelium	4	22.22222222222222	2.635897400283576E-4	PSMA2	RHOA	UBC	PSMD8	17	135	16792	29.267102396514158	0.2708108634986206	0.003426963793402904	0.42519830243439305
GOTERM_BP_ALL	GO:0072594~establishment of protein localization to organelle	6	33.33333333333333	2.9325142062565135E-4	DDX58	MAVS	RHOA	BAP1	HGS	PSMD8	17	666	16792	8.898781134075252	0.2962743664258618	0.0037710086363116346	0.47293943615051015
GOTERM_BP_ALL	GO:0009966~regulation of signal transduction	10	55.55555555555556	2.9778306522042214E-4	PSMA2	MAVS	IKBKE	TBK1	RHOA	UBC	HGS	TRIM25	UBQLN1	PSMD8	17	2728	16792	3.6208383646713815	0.3000856012096269	0.0037885206854526565	0.4802313275646508
GOTERM_BP_ALL	GO:0010647~positive regulation of cell communication	8	44.44444444444444	3.1083389253974697E-4	PSMA2	MAVS	IKBKE	TBK1	RHOA	UBC	TRIM25	PSMD8	17	1555	16792	5.081747682996028	0.3109468631649067	0.003912713618347552	0.5012286774041752
GOTERM_BP_ALL	GO:0035666~TRIF-dependent toll-like receptor signaling pathway	3	16.666666666666664	3.1713735071381687E-4	IKBKE	TBK1	UBC	17	28	16792	105.83193277310926	0.3161323019547946	0.003950414045052919	0.511368761776565
GOTERM_BP_ALL	GO:1903829~positive regulation of cellular protein localization	5	27.77777777777778	3.1816776795006026E-4	DDX58	MAVS	RHOA	BAP1	PSMD8	17	363	16792	13.605574461189436	0.3169762425684165	0.003922448220859631	0.5130262545822051
GOTERM_BP_ALL	GO:0023056~positive regulation of signaling	8	44.44444444444444	3.209277958787808E-4	PSMA2	MAVS	IKBKE	TBK1	RHOA	UBC	TRIM25	PSMD8	17	1563	16792	5.055737458131045	0.31923165968941725	0.003916120152483216	0.5174658104891816
GOTERM_BP_ALL	GO:0042176~regulation of protein catabolic process	5	27.77777777777778	3.421516019233755E-4	PSMA2	UBC	HGS	UBQLN1	PSMD8	17	370	16792	13.348171701112879	0.3363283525501093	0.004132525987932567	0.5515984855152034
GOTERM_BP_ALL	GO:0033157~regulation of intracellular protein transport	5	27.77777777777778	3.528189593102503E-4	DDX58	MAVS	RHOA	BAP1	PSMD8	17	373	16792	13.24081375177417	0.3447586874223827	0.004218593579676688	0.5687498572161442
GOTERM_BP_ALL	GO:0051090~regulation of sequence-specific DNA binding transcription factor activity	5	27.77777777777778	3.528189593102503E-4	DDX58	MAVS	USP7	UBC	TRIM25	17	373	16792	13.24081375177417	0.3447586874223827	0.004218593579676688	0.5687498572161442
GOTERM_BP_ALL	GO:0006605~protein targeting	6	33.33333333333333	3.717796855940972E-4	DDX58	MAVS	RHOA	BAP1	HGS	PSMD8	17	701	16792	8.45447679785181	0.35947996490010936	0.004400929755610128	0.5992287645161132
GOTERM_BP_ALL	GO:0071345~cellular response to cytokine stimulus	6	33.33333333333333	3.8419168760841523E-4	PSMA2	MAVS	UBC	TRIM25	PSMD8	IL17RA	17	706	16792	8.394600899850026	0.368937314806857	0.004503066720970117	0.6191760095397347
GOTERM_BP_ALL	GO:0032728~positive regulation of interferon-beta production	3	16.666666666666664	3.8947948001861614E-4	DDX58	MAVS	TBK1	17	31	16792	95.59013282732448	0.372923856997768	0.004520695469289349	0.6276728444406743
GOTERM_BP_ALL	GO:0044248~cellular catabolic process	8	44.44444444444444	3.9478217057282067E-4	PSMA2	USP7	IDE	UBC	BAP1	TRIM25	UBQLN1	PSMD8	17	1616	16792	4.889924286546301	0.37689636196777976	0.00453815612468611	0.6361929344329886
GOTERM_BP_ALL	GO:0035567~non-canonical Wnt signaling pathway	4	22.22222222222222	3.954855166613303E-4	PSMA2	RHOA	UBC	PSMD8	17	155	16792	25.49070208728653	0.3774213806895427	0.004503024773411801	0.6373229832128402
GOTERM_BP_ALL	GO:0071310~cellular response to organic substance	9	50.0	3.9619060013929285E-4	PSMA2	MAVS	IDE	RHOA	UBC	DNMT1	TRIM25	PSMD8	IL17RA	17	2186	16792	4.066734836661105	0.3779472526570379	0.004468574634206135	0.6384558113119221
GOTERM_BP_ALL	GO:0002756~MyD88-independent toll-like receptor signaling pathway	3	16.666666666666664	4.152140068010164E-4	IKBKE	TBK1	UBC	17	32	16792	92.6029411764706	0.39196916202134746	0.004639016443291455	0.6690153491910822
GOTERM_BP_ALL	GO:0010604~positive regulation of macromolecule metabolic process	10	55.55555555555556	4.257707141673751E-4	PSMA2	DDX58	MAVS	TBK1	RHOA	UBC	DNMT1	HGS	UBQLN1	PSMD8	17	2856	16792	3.4585598945460543	0.3996136615392678	0.004712766692888004	0.6859700267469959
GOTERM_BP_ALL	GO:0065009~regulation of molecular function	10	55.55555555555556	4.339390153625178E-4	PSMA2	DDX58	MAVS	USP7	RHOA	UBC	HGS	TRIM25	UBQLN1	PSMD8	17	2863	16792	3.4501037578845724	0.4054626664466523	0.004759022973183646	0.6990869239022368
GOTERM_BP_ALL	GO:0033043~regulation of organelle organization	7	38.88888888888889	4.52926359328659E-4	MAVS	USP7	RHOA	BAP1	DNMT1	CIT	PSMD8	17	1152	16792	6.002042483660131	0.41883972281165294	0.0049217455570420565	0.7295710770895858
GOTERM_BP_ALL	GO:0016310~phosphorylation	9	50.0	4.537933548049435E-4	PSMA2	MAVS	IKBKE	TBK1	RHOA	UBC	HGS	CIT	PSMD8	17	2229	16792	3.9882827962948304	0.4194433112093078	0.004886829660621261	0.7309628274558722
GOTERM_BP_ALL	GO:0051223~regulation of protein transport	6	33.33333333333333	4.952460552985966E-4	DDX58	MAVS	RHOA	BAP1	PSMD8	IL17RA	17	746	16792	7.944488251064501	0.447582809734824	0.005284663014859525	0.7974837001831769
GOTERM_BP_ALL	GO:0006508~proteolysis	8	44.44444444444444	5.262517517130511E-4	PSMA2	USP7	IDE	UBC	BAP1	TRIM25	UBQLN1	PSMD8	17	1693	16792	4.66752371356103	0.46773593200405916	0.0055651255305578795	0.8472124908352807
GOTERM_BP_ALL	GO:1903052~positive regulation of proteolysis involved in cellular protein catabolic process	4	22.22222222222222	5.270801743430002E-4	PSMA2	UBC	UBQLN1	PSMD8	17	171	16792	23.105607155142756	0.46826419368102845	0.00552510574146059	0.8485408437830078
GOTERM_BP_ALL	GO:0050794~regulation of cellular process	17	94.44444444444444	5.348599435981044E-4	MAVS	USP7	TBK1	IDE	BAP1	TRIM25	UBQLN1	IL17RA	PSMA2	DDX58	IKBKE	UBC	RHOA	HGS	DNMT1	CIT	PSMD8	17	10489	16792	1.600915244541901	0.473199643600997	0.005557833711803184	0.8610146756888426
GOTERM_BP_ALL	GO:0098586~cellular response to virus	3	16.666666666666664	5.55978621726121E-4	DDX58	MAVS	IKBKE	17	37	16792	80.08903020667728	0.4863676879473753	0.005727051484917145	0.8948682632847205
GOTERM_BP_ALL	GO:1902531~regulation of intracellular signal transduction	8	44.44444444444444	5.676867992987575E-4	MAVS	IKBKE	TBK1	RHOA	UBC	HGS	TRIM25	UBQLN1	17	1714	16792	4.610337016953806	0.49352580150004244	0.005797504425179345	0.9136319908870316
GOTERM_BP_ALL	GO:0031398~positive regulation of protein ubiquitination	4	22.22222222222222	6.321038119953696E-4	PSMA2	UBC	UBQLN1	PSMD8	17	182	16792	21.70911441499677	0.5311628510679527	0.006398928936610981	1.016808211217246
GOTERM_BP_ALL	GO:0010646~regulation of cell communication	10	55.55555555555556	6.553028898750638E-4	PSMA2	MAVS	IKBKE	TBK1	RHOA	UBC	HGS	TRIM25	UBQLN1	PSMD8	17	3020	16792	3.270744059213089	0.544021763783942	0.006577518164015306	1.0539412996192987
GOTERM_BP_ALL	GO:1903364~positive regulation of cellular protein catabolic process	4	22.22222222222222	6.733763141692218E-4	PSMA2	UBC	UBQLN1	PSMD8	17	186	16792	21.24225173940544	0.5537948942571499	0.0067022437216743835	1.0828610677278472
GOTERM_BP_ALL	GO:0009893~positive regulation of metabolic process	10	55.55555555555556	7.104922700084352E-4	PSMA2	DDX58	MAVS	TBK1	RHOA	UBC	DNMT1	HGS	UBQLN1	PSMD8	17	3052	16792	3.2364505435201605	0.5732138699105134	0.007012259372307872	1.1422264367054846
GOTERM_BP_ALL	GO:0023051~regulation of signaling	10	55.55555555555556	7.432210760440854E-4	PSMA2	MAVS	IKBKE	TBK1	RHOA	UBC	HGS	TRIM25	UBQLN1	PSMD8	17	3070	16792	3.217474611994635	0.5896356631015973	0.0072743138818788244	1.1945470160070415
GOTERM_BP_ALL	GO:0032608~interferon-beta production	3	16.666666666666664	7.513184782472487E-4	DDX58	MAVS	TBK1	17	43	16792	68.91381668946649	0.593600181608196	0.007293740781221136	1.2074875906640248
GOTERM_BP_ALL	GO:0051049~regulation of transport	8	44.44444444444444	7.55625483477511E-4	DDX58	MAVS	RHOA	BAP1	HGS	UBQLN1	PSMD8	IL17RA	17	1796	16792	4.399842787894668	0.595693292692015	0.007276474049152659	1.2143700297415738
GOTERM_BP_ALL	GO:0070201~regulation of establishment of protein localization	6	33.33333333333333	7.632918911800779E-4	DDX58	MAVS	RHOA	BAP1	PSMD8	IL17RA	17	820	16792	7.2275466284074605	0.5993923859889245	0.007291470098112707	1.2266195599729413
GOTERM_BP_ALL	GO:1903322~positive regulation of protein modification by small protein conjugation or removal	4	22.22222222222222	8.074411033359816E-4	PSMA2	UBC	UBQLN1	PSMD8	17	198	16792	19.954842543077838	0.6200460344391627	0.007650782440365433	1.2971342731730617
GOTERM_BP_ALL	GO:0032648~regulation of interferon-beta production	3	16.666666666666664	8.227900845998579E-4	DDX58	MAVS	TBK1	17	45	16792	65.85098039215687	0.6269744104699179	0.007734565060436682	1.3216384585953977
GOTERM_BP_ALL	GO:0043170~macromolecule metabolic process	16	88.88888888888889	8.377973407067723E-4	MAVS	USP7	TBK1	IDE	BAP1	TRIM25	UBQLN1	PSMA2	DDX58	IKBKE	UBC	RHOA	HGS	DNMT1	CIT	PSMD8	17	9130	16792	1.7310224856645835	0.6336264691310441	0.007813857860828333	1.3455915721123701
GOTERM_BP_ALL	GO:0032386~regulation of intracellular transport	5	27.77777777777778	8.572526339396984E-4	DDX58	MAVS	RHOA	BAP1	PSMD8	17	472	16792	10.463609172482553	0.6420740299584495	0.007932933554642418	1.376636087937011
GOTERM_BP_ALL	GO:0032879~regulation of localization	9	50.0	9.285729031549985E-4	DDX58	MAVS	IKBKE	RHOA	BAP1	HGS	UBQLN1	PSMD8	IL17RA	17	2473	16792	3.5947765276753647	0.6714108669140717	0.008524589744483002	1.490362397764955
GOTERM_BP_ALL	GO:0042993~positive regulation of transcription factor import into nucleus	3	16.666666666666664	0.0010152754603792	DDX58	MAVS	RHOA	17	50	16792	59.265882352941176	0.7038584885086764	0.009246435669273745	1.6284513984054394
GOTERM_BP_ALL	GO:0098542~defense response to other organism	5	27.77777777777778	0.0010161685341274129	DDX58	MAVS	TBK1	TRIM25	IL17RA	17	494	16792	9.997618480590617	0.7041754833795016	0.009184748387746189	1.6298728293416165
GOTERM_BP_ALL	GO:0050789~regulation of biological process	17	94.44444444444444	0.0010221782387481837	MAVS	USP7	TBK1	IDE	BAP1	TRIM25	UBQLN1	IL17RA	PSMA2	DDX58	IKBKE	UBC	RHOA	HGS	DNMT1	CIT	PSMD8	17	10922	16792	1.5374473539644755	0.7062998179732531	0.009169698184857245	1.639437473447669
GOTERM_BP_ALL	GO:1901575~organic substance catabolic process	8	44.44444444444444	0.0010266171349199759	PSMA2	USP7	IDE	UBC	BAP1	TRIM25	UBQLN1	PSMD8	17	1889	16792	4.183227976209012	0.7078591037677069	0.00914094337008331	1.6465015636430547
GOTERM_BP_ALL	GO:0042787~protein ubiquitination involved in ubiquitin-dependent protein catabolic process	4	22.22222222222222	0.0011241560122855823	PSMA2	UBC	TRIM25	PSMD8	17	222	16792	17.797562268150504	0.740109903426261	0.009931805737086297	1.8016055308350154
GOTERM_BP_ALL	GO:0080090~regulation of primary metabolic process	13	72.22222222222221	0.0011292080462329403	MAVS	USP7	TBK1	IDE	TRIM25	UBQLN1	PSMA2	DDX58	UBC	RHOA	HGS	DNMT1	PSMD8	17	5798	16792	2.214719071485096	0.7416798588809859	0.009903251382144429	1.8096328994448574
GOTERM_BP_ALL	GO:0009894~regulation of catabolic process	5	27.77777777777778	0.00113582966913172	PSMA2	UBC	HGS	UBQLN1	PSMD8	17	509	16792	9.70299318155553	0.743723234843518	0.00988871841573924	1.8201533153411664
GOTERM_BP_ALL	GO:0060255~regulation of macromolecule metabolic process	13	72.22222222222221	0.0011633015359999107	MAVS	USP7	TBK1	IDE	TRIM25	UBQLN1	PSMA2	DDX58	UBC	RHOA	HGS	DNMT1	PSMD8	17	5815	16792	2.208244398361236	0.7520297447056832	0.010053803822328011	1.8637892470809603
GOTERM_BP_ALL	GO:0033365~protein localization to organelle	6	33.33333333333333	0.0011751748093421135	DDX58	MAVS	RHOA	BAP1	HGS	PSMD8	17	902	16792	6.570496934915874	0.755536022137923	0.01008326067719112	1.8826429579693493
GOTERM_BP_ALL	GO:0002753~cytoplasmic pattern recognition receptor signaling pathway	3	16.666666666666664	0.0011833758518788034	DDX58	MAVS	UBC	17	54	16792	54.875816993464056	0.7579288915869031	0.01008115362130213	1.8956635060417448
GOTERM_BP_ALL	GO:0031323~regulation of cellular metabolic process	13	72.22222222222221	0.0012235438990508218	MAVS	USP7	TBK1	IDE	TRIM25	UBQLN1	PSMA2	DDX58	UBC	RHOA	HGS	DNMT1	PSMD8	17	5844	16792	2.1972863067198127	0.7693152137348116	0.010348234126445477	1.9594136943041351
GOTERM_BP_ALL	GO:0051607~defense response to virus	4	22.22222222222222	0.0012293789871089486	DDX58	MAVS	TBK1	TRIM25	17	229	16792	17.25353198047778	0.7709241440219523	0.010324516141746787	1.9686712536316486
GOTERM_BP_ALL	GO:1903050~regulation of proteolysis involved in cellular protein catabolic process	4	22.22222222222222	0.0012449016284491786	PSMA2	UBC	UBQLN1	PSMD8	17	230	16792	17.17851662404092	0.7751498818499817	0.010381548701748122	1.9932944428515897
GOTERM_BP_ALL	GO:1902533~positive regulation of intracellular signal transduction	6	33.33333333333333	0.0012533218323543865	MAVS	IKBKE	TBK1	RHOA	UBC	TRIM25	17	915	16792	6.477145612343298	0.7774094426020774	0.01037924101509713	2.0066487805207145
GOTERM_BP_ALL	GO:0051091~positive regulation of sequence-specific DNA binding transcription factor activity	4	22.22222222222222	0.001292214341884949	DDX58	MAVS	UBC	TRIM25	17	233	16792	16.957334006564	0.7875553648438841	0.010626404602485429	2.0683096628788866
GOTERM_BP_ALL	GO:0032501~multicellular organismal process	14	77.77777777777779	0.0015476355428372134	MAVS	USP7	TBK1	IDE	TRIM25	IL17RA	PSMA2	DDX58	IKBKE	UBC	RHOA	DNMT1	CIT	PSMD8	17	7027	16792	1.9679387907148058	0.8436258229064106	0.012628511180121316	2.472355441359697
GOTERM_BP_ALL	GO:0007166~cell surface receptor signaling pathway	9	50.0	0.0015564982830218188	PSMA2	MAVS	IDE	RHOA	UBC	HGS	TRIM25	PSMD8	IL17RA	17	2669	16792	3.330791439843079	0.8452799060614895	0.012614574628379893	2.4863471224893074
GOTERM_BP_ALL	GO:0032880~regulation of protein localization	6	33.33333333333333	0.0015687440201551702	DDX58	MAVS	RHOA	BAP1	PSMD8	IL17RA	17	962	16792	6.160694631282867	0.8475366429362502	0.012627907839898422	2.5056764703643264
GOTERM_BP_ALL	GO:1903362~regulation of cellular protein catabolic process	4	22.22222222222222	0.0016000820093612527	PSMA2	UBC	UBQLN1	PSMD8	17	251	16792	15.741270213264588	0.8531631954895877	0.012792859228478504	2.5551257155001283
GOTERM_BP_ALL	GO:2000027~regulation of organ morphogenesis	4	22.22222222222222	0.0016184178882046518	PSMA2	RHOA	UBC	PSMD8	17	252	16792	15.678804855275443	0.8563585868497764	0.012852921694785802	2.5840475906030114
GOTERM_BP_ALL	GO:0031396~regulation of protein ubiquitination	4	22.22222222222222	0.0016368859270467248	PSMA2	UBC	UBQLN1	PSMD8	17	253	16792	15.616833294582657	0.8595067806327594	0.012913224376450483	2.613169786251701
GOTERM_BP_ALL	GO:1903827~regulation of cellular protein localization	5	27.77777777777778	0.0016388298870076573	DDX58	MAVS	RHOA	BAP1	PSMD8	17	562	16792	8.787942223152607	0.8598341250634008	0.01284396585920411	2.61623473580187
GOTERM_BP_ALL	GO:0051726~regulation of cell cycle	6	33.33333333333333	0.0016732386191331808	PSMA2	RHOA	UBC	BAP1	CIT	PSMD8	17	976	16792	6.072324011571842	0.8655037250082689	0.013026946181106558	2.6704703789376616
GOTERM_BP_ALL	GO:0045732~positive regulation of protein catabolic process	4	22.22222222222222	0.0017120869387458086	PSMA2	UBC	UBQLN1	PSMD8	17	257	16792	15.37376974135958	0.8716299246659684	0.013241664166065648	2.731669720184815
GOTERM_BP_ALL	GO:0009605~response to external stimulus	8	44.44444444444444	0.001791979912327934	PSMA2	DDX58	MAVS	IKBKE	TBK1	RHOA	TRIM25	IL17RA	17	2073	16792	3.8119236117022783	0.8833663834475983	0.013767050413517334	2.8574149338192467
GOTERM_BP_ALL	GO:0048523~negative regulation of cellular process	11	61.111111111111114	0.001994255368201185	PSMA2	MAVS	IDE	RHOA	UBC	BAP1	DNMT1	HGS	TRIM25	UBQLN1	PSMD8	17	4300	16792	2.526839945280438	0.9085079649109655	0.0152132411608501	3.1750989873437607
GOTERM_BP_ALL	GO:0031331~positive regulation of cellular catabolic process	4	22.22222222222222	0.00201336586676554	PSMA2	UBC	UBQLN1	PSMD8	17	272	16792	14.525951557093423	0.9105829325620997	0.015260975162617596	3.2050625680418166
GOTERM_BP_ALL	GO:0010564~regulation of cell cycle process	5	27.77777777777778	0.0020211635090823217	PSMA2	RHOA	UBC	CIT	PSMD8	17	595	16792	8.30054374691053	0.9114160121817114	0.015223466085950932	3.2172860862628494
GOTERM_BP_ALL	GO:0006886~intracellular protein transport	6	33.33333333333333	0.002035648286496215	DDX58	MAVS	RHOA	BAP1	HGS	PSMD8	17	1020	16792	5.810380622837371	0.9129429993895742	0.015236147328847705	3.2399884576117532
GOTERM_BP_ALL	GO:0051436~negative regulation of ubiquitin-protein ligase activity involved in mitotic cell cycle	3	16.666666666666664	0.002035684496736933	PSMA2	UBC	PSMD8	17	71	16792	41.73653686826844	0.9129467835319846	0.015141913588243794	3.240045204610753
GOTERM_BP_ALL	GO:0032481~positive regulation of type I interferon production	3	16.666666666666664	0.002035684496736933	DDX58	MAVS	TBK1	17	71	16792	41.73653686826844	0.9129467835319846	0.015141913588243794	3.240045204610753
GOTERM_BP_ALL	GO:0051439~regulation of ubiquitin-protein ligase activity involved in mitotic cell cycle	3	16.666666666666664	0.0020926850171310066	PSMA2	UBC	PSMD8	17	72	16792	41.156862745098046	0.9187044122410404	0.015467108648608119	3.3293350622521367
GOTERM_BP_ALL	GO:1903320~regulation of protein modification by small protein conjugation or removal	4	22.22222222222222	0.0020989489397525833	PSMA2	UBC	UBQLN1	PSMD8	17	276	16792	14.315430520034102	0.9193134572991721	0.015418075060869008	3.339142621450808
GOTERM_BP_ALL	GO:0019222~regulation of metabolic process	13	72.22222222222221	0.0021165718935132107	MAVS	USP7	TBK1	IDE	TRIM25	UBQLN1	PSMA2	DDX58	UBC	RHOA	HGS	DNMT1	PSMD8	17	6171	16792	2.080852564652502	0.9210026022548513	0.01545201369543625	3.366730254418726
GOTERM_BP_ALL	GO:1904667~negative regulation of ubiquitin protein ligase activity	3	16.666666666666664	0.002150439961888502	PSMA2	UBC	PSMD8	17	73	16792	40.59307010475423	0.9241502646824917	0.015602614337516307	3.419727862030675
GOTERM_BP_ALL	GO:0051437~positive regulation of ubiquitin-protein ligase activity involved in regulation of mitotic cell cycle transition	3	16.666666666666664	0.002328218286641344	PSMA2	UBC	PSMD8	17	76	16792	38.99071207430341	0.9387295431278136	0.01678157868201746	3.697472930260104
GOTERM_BP_ALL	GO:0031325~positive regulation of cellular metabolic process	9	50.0	0.0023498166906287497	PSMA2	DDX58	MAVS	TBK1	RHOA	UBC	DNMT1	UBQLN1	PSMD8	17	2839	16792	3.131342850630918	0.9402981963565211	0.016834952766671907	3.7311652641942694
GOTERM_BP_ALL	GO:0065007~biological regulation	17	94.44444444444444	0.002494934672112467	MAVS	USP7	TBK1	IDE	BAP1	TRIM25	UBQLN1	IL17RA	PSMA2	DDX58	IKBKE	UBC	RHOA	HGS	DNMT1	CIT	PSMD8	17	11548	16792	1.4541046068583305	0.9498464783779516	0.01776054774669611	3.9572548159899967
GOTERM_BP_ALL	GO:0046907~intracellular transport	7	38.88888888888889	0.0025124466172240893	DDX58	MAVS	RHOA	UBC	BAP1	HGS	PSMD8	17	1594	16792	4.337737102369179	0.9508902904414851	0.017778741277021615	3.984504204483963
GOTERM_BP_ALL	GO:0031145~anaphase-promoting complex-dependent catabolic process	3	16.666666666666664	0.002512739496335969	PSMA2	UBC	PSMD8	17	79	16792	37.51005212211467	0.9509075618907542	0.017676521430667003	3.984959876122296
GOTERM_BP_ALL	GO:0051444~negative regulation of ubiquitin-protein transferase activity	3	16.666666666666664	0.0025757389212877416	PSMA2	UBC	PSMD8	17	80	16792	37.04117647058823	0.9544851252609113	0.018010634900771705	4.0829294616803065
GOTERM_BP_ALL	GO:1904668~positive regulation of ubiquitin protein ligase activity	3	16.666666666666664	0.002703968528533198	PSMA2	UBC	PSMD8	17	82	16792	36.137733142037305	0.9609823731345598	0.01879046610854751	4.2820480272932615
GOTERM_BP_ALL	GO:1904666~regulation of ubiquitin protein ligase activity	3	16.666666666666664	0.002969314592723723	PSMA2	UBC	PSMD8	17	86	16792	34.45690834473324	0.971633052744008	0.020499359257741823	4.692854075891684
GOTERM_BP_ALL	GO:2000060~positive regulation of protein ubiquitination involved in ubiquitin-dependent protein catabolic process	3	16.666666666666664	0.0033175537964447686	PSMA2	UBC	PSMD8	17	91	16792	32.56367162249516	0.9813337230972455	0.022749021630322108	5.229484935740469
GOTERM_BP_ALL	GO:0006996~organelle organization	10	55.55555555555556	0.003337397731141244	MAVS	USP7	RHOA	UBC	BAP1	DNMT1	HGS	CIT	UBQLN1	PSMD8	17	3753	16792	2.6319336687512735	0.9817736906382084	0.022753742914367492	5.259978584058544
GOTERM_BP_ALL	GO:0042990~regulation of transcription factor import into nucleus	3	16.666666666666664	0.0033893963574905743	DDX58	MAVS	RHOA	17	92	16792	32.20971867007673	0.9828780453534668	0.022974229342961006	5.339839838917637
GOTERM_BP_ALL	GO:0042991~transcription factor import into nucleus	3	16.666666666666664	0.003461967507820149	DDX58	MAVS	RHOA	17	93	16792	31.863377609108163	0.9843084485083757	0.023329429325454232	5.451191502923991
GOTERM_BP_ALL	GO:0051128~regulation of cellular component organization	8	44.44444444444444	0.003496075520204816	MAVS	USP7	IDE	RHOA	BAP1	DNMT1	CIT	PSMD8	17	2323	16792	3.4016864602061228	0.9849388528245472	0.02342542627256583	5.503483668008135
GOTERM_BP_ALL	GO:0009896~positive regulation of catabolic process	4	22.22222222222222	0.0035727901344820164	PSMA2	UBC	UBQLN1	PSMD8	17	333	16792	11.865041512100335	0.9862658105527575	0.023801312772411487	5.620998355187434
GOTERM_BP_ALL	GO:0042307~positive regulation of protein import into nucleus	3	16.666666666666664	0.003759512512612959	DDX58	MAVS	RHOA	17	97	16792	30.54942389326865	0.9890277233938911	0.02489375661514115	5.906454883800727
GOTERM_BP_ALL	GO:0030162~regulation of proteolysis	5	27.77777777777778	0.0038006221326373096	PSMA2	IDE	UBC	UBQLN1	PSMD8	17	708	16792	6.975739448321702	0.9895569614810003	0.025024993565337827	5.969193359505576
GOTERM_BP_ALL	GO:0044237~cellular metabolic process	16	88.88888888888889	0.00389343431329871	MAVS	USP7	TBK1	IDE	BAP1	TRIM25	UBQLN1	PSMA2	DDX58	IKBKE	UBC	RHOA	HGS	DNMT1	CIT	PSMD8	17	10202	16792	1.5491310815641686	0.9906598977999111	0.025489611658115918	6.1106921915540795
GOTERM_BP_ALL	GO:1904591~positive regulation of protein import	3	16.666666666666664	0.003912623454267707	DDX58	MAVS	RHOA	17	99	16792	29.932263814616757	0.9908729865536186	0.0254749326778827	6.139922484034754
GOTERM_BP_ALL	GO:0006796~phosphate-containing compound metabolic process	9	50.0	0.004033849325404763	PSMA2	MAVS	IKBKE	TBK1	RHOA	UBC	HGS	CIT	PSMD8	17	3083	16792	2.8835168189883804	0.9921113059332256	0.02611377139466009	6.324385297615898
GOTERM_BP_ALL	GO:2000058~regulation of protein ubiquitination involved in ubiquitin-dependent protein catabolic process	3	16.666666666666664	0.0040686131611296856	PSMA2	UBC	PSMD8	17	101	16792	29.33954571927781	0.9924343813623256	0.02619504353495572	6.3772207534608665
GOTERM_BP_ALL	GO:0006793~phosphorus metabolic process	9	50.0	0.004085003306104995	PSMA2	MAVS	IKBKE	TBK1	RHOA	UBC	HGS	CIT	PSMD8	17	3089	16792	2.8779159446232363	0.9925820825616872	0.02615909907620273	6.40212144682909
GOTERM_BP_ALL	GO:0044238~primary metabolic process	16	88.88888888888889	0.0041130355298892715	MAVS	USP7	TBK1	IDE	BAP1	TRIM25	UBQLN1	PSMA2	DDX58	IKBKE	UBC	RHOA	HGS	DNMT1	CIT	PSMD8	17	10243	16792	1.5429303225732351	0.9928280504409832	0.02619686604933258	6.444694944353335
GOTERM_BP_ALL	GO:0051443~positive regulation of ubiquitin-protein transferase activity	3	16.666666666666664	0.00422747151768875	PSMA2	UBC	PSMD8	17	103	16792	28.76984580239863	0.9937504522764181	0.026775363949705033	6.6183044100535104
GOTERM_BP_ALL	GO:0045862~positive regulation of proteolysis	4	22.22222222222222	0.004378000034798892	PSMA2	UBC	UBQLN1	PSMD8	17	358	16792	11.036477160696682	0.9947857427423865	0.027572109075060247	6.846209195775033
GOTERM_BP_ALL	GO:0002223~stimulatory C-type lectin receptor signaling pathway	3	16.666666666666664	0.0043891884315834856	PSMA2	UBC	PSMD8	17	105	16792	28.221848739495798	0.9948554703839794	0.0274975192461282	6.863127920688994
GOTERM_BP_ALL	GO:0002220~innate immune response activating cell surface receptor signaling pathway	3	16.666666666666664	0.004553753835585439	PSMA2	UBC	PSMD8	17	107	16792	27.694337548103356	0.9957797301224105	0.02836804226516798	7.111645515481513
GOTERM_BP_ALL	GO:0043161~proteasome-mediated ubiquitin-dependent protein catabolic process	4	22.22222222222222	0.004984095103943362	PSMA2	UBC	UBQLN1	PSMD8	17	375	16792	10.536156862745099	0.9974859881195494	0.030853665023703236	7.75858594315153
GOTERM_BP_ALL	GO:0043900~regulation of multi-organism process	4	22.22222222222222	0.005058586565281959	DDX58	MAVS	TBK1	TRIM25	17	377	16792	10.48026213137775	0.9977016563866943	0.03114815736259624	7.870140331243681
GOTERM_BP_ALL	GO:0031329~regulation of cellular catabolic process	4	22.22222222222222	0.005058586565281959	PSMA2	UBC	UBQLN1	PSMD8	17	377	16792	10.48026213137775	0.9977016563866943	0.03114815736259624	7.870140331243681
GOTERM_BP_ALL	GO:0016567~protein ubiquitination	5	27.77777777777778	0.005132240164938371	PSMA2	UBC	TRIM25	UBQLN1	PSMD8	17	770	16792	6.414056531703591	0.9978967163292638	0.0314344802576948	7.980315536213512
GOTERM_BP_ALL	GO:0044093~positive regulation of molecular function	7	38.88888888888889	0.005201028173556351	PSMA2	DDX58	MAVS	RHOA	UBC	TRIM25	PSMD8	17	1840	16792	3.7578005115089512	0.9980639230044894	0.031688554934659496	8.083100879759131
GOTERM_BP_ALL	GO:0001819~positive regulation of cytokine production	4	22.22222222222222	0.005402209077569046	DDX58	MAVS	TBK1	IL17RA	17	386	16792	10.23590368790003	0.9984805256447281	0.03273127569176926	8.383094316693839
GOTERM_BP_ALL	GO:0046824~positive regulation of nucleocytoplasmic transport	3	16.666666666666664	0.005418957501927243	DDX58	MAVS	RHOA	17	117	16792	25.327300150829565	0.998510872032471	0.032666598966399785	8.40802747888758
GOTERM_BP_ALL	GO:0015031~protein transport	7	38.88888888888889	0.005489262314913143	DDX58	MAVS	RHOA	BAP1	HGS	PSMD8	IL17RA	17	1860	16792	3.717394054395952	0.9986317895659658	0.03291932473538439	8.512619914907638
GOTERM_BP_ALL	GO:0051438~regulation of ubiquitin-protein transferase activity	3	16.666666666666664	0.005600403756906956	PSMA2	UBC	PSMD8	17	119	16792	24.90163124073159	0.9988032449261903	0.033409659190200336	8.67773643605505
GOTERM_BP_ALL	GO:0010216~maintenance of DNA methylation	2	11.11111111111111	0.005704254266997648	USP7	DNMT1	17	6	16792	329.2549019607843	0.9989439942212306	0.03385224464295389	8.831768539638151
GOTERM_BP_ALL	GO:0090263~positive regulation of canonical Wnt signaling pathway	3	16.666666666666664	0.005784628693998749	PSMA2	UBC	PSMD8	17	121	16792	24.490034030140983	0.9990414669400748	0.034153666546974826	8.950813335923657
GOTERM_BP_ALL	GO:0010498~proteasomal protein catabolic process	4	22.22222222222222	0.006089296080102427	PSMA2	UBC	UBQLN1	PSMD8	17	403	16792	9.804116187417895	0.9993360328741955	0.035749697093001465	9.400741901302167
GOTERM_BP_ALL	GO:1900182~positive regulation of protein localization to nucleus	3	16.666666666666664	0.006451155693644729	DDX58	MAVS	RHOA	17	128	16792	23.15073529411765	0.9995707714730622	0.03765644639708743	9.932421176231255
GOTERM_BP_ALL	GO:0031397~negative regulation of protein ubiquitination	3	16.666666666666664	0.006549118055434988	PSMA2	UBC	PSMD8	17	129	16792	22.971272229822162	0.9996185946484654	0.03803440242585776	10.075852700106724
GOTERM_BP_ALL	GO:0006914~autophagy	4	22.22222222222222	0.006737556590882497	TBK1	UBC	HGS	UBQLN1	17	418	16792	9.452293836194764	0.999696128899739	0.038922784676423516	10.351152518312423
GOTERM_BP_ALL	GO:0060341~regulation of cellular localization	5	27.77777777777778	0.006808730013413575	DDX58	MAVS	RHOA	BAP1	PSMD8	17	834	16792	5.921850754690365	0.9997211270272152	0.03913910439483692	10.454927662184188
GOTERM_BP_ALL	GO:0002831~regulation of response to biotic stimulus	3	16.666666666666664	0.007253893007479617	DDX58	MAVS	TBK1	17	136	16792	21.78892733564014	0.9998370123030451	0.041455229748442735	11.101449748558345
GOTERM_BP_ALL	GO:0071704~organic substance metabolic process	16	88.88888888888889	0.007513714198447534	MAVS	USP7	TBK1	IDE	BAP1	TRIM25	UBQLN1	PSMA2	DDX58	IKBKE	UBC	RHOA	HGS	DNMT1	CIT	PSMD8	17	10707	16792	1.47606568545042	0.9998808845121625	0.042710435180300266	11.476768471379017
GOTERM_BP_ALL	GO:0033209~tumor necrosis factor-mediated signaling pathway	3	16.666666666666664	0.0075660717024409714	PSMA2	UBC	PSMD8	17	139	16792	21.318662716885317	0.9998881797477639	0.042800413682734795	11.55222011576823
GOTERM_BP_ALL	GO:1903321~negative regulation of protein modification by small protein conjugation or removal	3	16.666666666666664	0.0076714733556764786	PSMA2	UBC	PSMD8	17	140	16792	21.16638655462185	0.999901539830734	0.04318274652137677	11.703929977981087
GOTERM_BP_ALL	GO:0051649~establishment of localization in cell	7	38.88888888888889	0.007934448030082222	DDX58	MAVS	RHOA	UBC	BAP1	HGS	PSMD8	17	2004	16792	3.4502759187507337	0.9999283258017564	0.04442752266221761	12.081378889644334
GOTERM_BP_ALL	GO:0043488~regulation of mRNA stability	3	16.666666666666664	0.008208493031416028	PSMA2	UBC	PSMD8	17	145	16792	20.436511156186615	0.9999485220563243	0.04571976285646706	12.473106137905587
GOTERM_BP_ALL	GO:0045184~establishment of protein localization	7	38.88888888888889	0.008269188293639547	DDX58	MAVS	RHOA	BAP1	HGS	PSMD8	IL17RA	17	2021	16792	3.421253310824577	0.9999521612267387	0.045839126260423635	12.559643799154285
GOTERM_BP_ALL	GO:0032446~protein modification by small protein conjugation	5	27.77777777777778	0.00844985181400951	PSMA2	UBC	TRIM25	UBQLN1	PSMD8	17	887	16792	5.568008488626567	0.9999615416043471	0.04660634129895824	12.81675416020942
GOTERM_BP_ALL	GO:0019058~viral life cycle	4	22.22222222222222	0.008509429432515708	MAVS	IDE	UBC	TRIM25	17	455	16792	8.683645765998707	0.9999642127159615	0.046714402796762644	12.901386116795365
GOTERM_BP_ALL	GO:1903047~mitotic cell cycle process	5	27.77777777777778	0.008549952024611975	PSMA2	RHOA	UBC	CIT	PSMD8	17	890	16792	5.549239920687376	0.9999659227868377	0.046719381917221026	12.958905739414261
GOTERM_BP_ALL	GO:0016043~cellular component organization	12	66.66666666666666	0.008620842920451517	MAVS	USP7	IKBKE	IDE	RHOA	UBC	BAP1	DNMT1	HGS	CIT	UBQLN1	PSMD8	17	6109	16792	1.9402809740691171	0.9999687203982671	0.04688626547573127	13.059445830234539
GOTERM_BP_ALL	GO:0043487~regulation of RNA stability	3	16.666666666666664	0.008988134158453261	PSMA2	UBC	PSMD8	17	152	16792	19.495356037151705	0.9999799336806294	0.04862357421642782	13.578609680249032
GOTERM_BP_ALL	GO:0016055~Wnt signaling pathway	4	22.22222222222222	0.009191661315668018	PSMA2	RHOA	UBC	PSMD8	17	468	16792	8.442433383609854	0.9999843106750624	0.04947950080526964	13.865040262581607
GOTERM_BP_ALL	GO:0030177~positive regulation of Wnt signaling pathway	3	16.666666666666664	0.009216798652659846	PSMA2	UBC	PSMD8	17	154	16792	19.242169595110774	0.9999847803667571	0.04939116658955256	13.900355022407119
GOTERM_BP_ALL	GO:0198738~cell-cell signaling by wnt	4	22.22222222222222	0.009245446377125342	PSMA2	RHOA	UBC	PSMD8	17	469	16792	8.424432459550985	0.999985298544279	0.04932197320892162	13.940584869051486
GOTERM_BP_ALL	GO:0010468~regulation of gene expression	10	55.55555555555556	0.00946541769051418	PSMA2	DDX58	MAVS	USP7	TBK1	UBC	DNMT1	HGS	TRIM25	PSMD8	17	4345	16792	2.2733364922493737	0.9999887323903827	0.050248258413517544	14.24890237325167
GOTERM_BP_ALL	GO:0033036~macromolecule localization	8	44.44444444444444	0.010401432327508614	DDX58	MAVS	IKBKE	RHOA	BAP1	HGS	PSMD8	IL17RA	17	2817	16792	2.8051535843304305	0.9999963696247183	0.054861885825424506	15.549295614428903
GOTERM_BP_ALL	GO:0090090~negative regulation of canonical Wnt signaling pathway	3	16.666666666666664	0.010520839040696322	PSMA2	UBC	PSMD8	17	165	16792	17.959358288770055	0.9999968582671647	0.0552353632776289	15.713848851259659
GOTERM_BP_ALL	GO:0010467~gene expression	11	61.111111111111114	0.010613911399784536	PSMA2	DDX58	MAVS	USP7	TBK1	IDE	UBC	DNMT1	HGS	TRIM25	PSMD8	17	5306	16792	2.047759473182413	0.9999971930935596	0.05547098558895103	15.841902313944034
GOTERM_BP_ALL	GO:0071840~cellular component organization or biogenesis	12	66.66666666666666	0.010686412621920076	MAVS	USP7	IKBKE	IDE	RHOA	UBC	BAP1	DNMT1	HGS	CIT	UBQLN1	PSMD8	17	6265	16792	1.8919675132622882	0.999997429008792	0.055599947327318544	15.941526524502015
GOTERM_BP_ALL	GO:0050852~T cell receptor signaling pathway	3	16.666666666666664	0.010766294500377666	PSMA2	UBC	PSMD8	17	167	16792	17.744276153575203	0.9999976660656813	0.05576512223288321	16.051164414860107
GOTERM_BP_ALL	GO:0051338~regulation of transferase activity	5	27.77777777777778	0.010917402410674851	PSMA2	RHOA	UBC	HGS	PSMD8	17	955	16792	5.171542962734833	0.9999980563960944	0.05628755602875368	16.258193231957684
