# Supplementary material for: Repurposing novel therapeutic candidate drugs for coronavirus disease-19 based on protein-protein interaction network analysis
Source: BMC Biotechnol. 2021 Mar 12;21:22. doi: 10.1186/s12896-021-00680-z (PMC7952507; doi:10.1186/s12896-021-00680-z)
Supplement: Supplementary file 5 — Additional file 5. [file 12896_2021_680_MOESM5_ESM.xlsx]

## Sheet: PPI_module_1
Term	Genes no.	PValue
NOTCH1 Intracellular Domain Regulates Transcription	4	1.1e-06
Repression of WNT target genes	3	0.00022
Oxygen-dependent proline hydroxylation of Hypoxia-inducible Factor Alpha	3	0.00044
Formation of the beta-catenin:TCF transactivating complex	4	0.00045
Constitutive Signaling by NOTCH1 PEST Domain Mutants	3	0.0044
Constitutive Signaling by NOTCH1 HD+PEST Domain Mutants	3	0.0044
SMAD4 MH2 Domain Mutants in Cancer	2	0.0053
LRR FLII-interacting protein 1 (LRRFIP1) activates type I IFN production	2	0.0088

## Sheet: PPI_module_2
Term	Genes no.	PValue
RNA Pol II CTD phosphorylation and interaction with CE	4	1.6e-05
RNA Pol II CTD phosphorylation and interaction with CE during HIV infection	4	1.6e-05
mRNA Capping	4	1.9e-05
Formation of the Early Elongation Complex	4	2.9e-05
Formation of the HIV-1 Early Elongation Complex	4	2.9e-05
p53-Dependent G1 DNA Damage Response	3	6.9e-05
Tat-mediated elongation of the HIV-1 transcript	4	7.9e-05
RNA Polymerase II Transcription Pre-Initiation And Promoter Opening	4	7.9e-05
RNA Polymerase II Promoter Escape	4	7.9e-05
RNA Polymerase II Transcription Initiation And Promoter Clearance	4	7.9e-05
HIV Transcription Initiation	4	7.9e-05
Transcription of the HIV genome	4	7.9e-05
RNA Polymerase II Transcription Initiation	4	7.9e-05
RNA Polymerase II HIV Promoter Escape	4	7.9e-05
Formation of HIV-1 elongation complex containing HIV-1 Tat	4	9e-05
Formation of HIV elongation complex in the absence of HIV Tat	4	0.0001
RNA Polymerase II Transcription Elongation	4	0.00013
Formation of RNA Pol II elongation complex	4	0.00014
DNA Damage/Telomere Stress Induced Senescence	4	0.00023
Cyclin E associated events during G1/S transition	3	0.0003
Cyclin A:Cdk2-associated events at S phase entry	3	0.00034
RNA Polymerase II Pre-transcription Events	4	0.00038
Cyclin A/B1/B2 associated events during G2/M transition	3	0.00075
Abortive elongation of HIV-1 transcript in the absence of Tat	3	0.00082
G0 and Early G1	3	0.00097
Tat-mediated HIV elongation arrest and recovery	3	0.002
Pausing and recovery of Tat-mediated HIV elongation	3	0.002
Processing of Capped Intron-Containing Pre-mRNA	3	0.0021
Pausing and recovery of HIV elongation	3	0.0022
HIV elongation arrest and recovery	3	0.0022
Viral Messenger RNA Synthesis	3	0.0029
Transcription-Coupled Nucleotide Excision Repair (TC-NER)	3	0.0031
mRNA Splicing - Minor Pathway	3	0.0041
Mitochondrial protein import	3	0.0045
Formation of TC-NER Pre-Incision Complex	3	0.0045
SCF(Skp2)-mediated degradation of p27/p21	3	0.0055
Gap-filling DNA repair synthesis and ligation in TC-NER	3	0.0064
Dual incision in TC-NER	3	0.0066
Phosphorylation of proteins involved in G1/S transition by active Cyclin E:Cdk2 complexes	2	0.0075
G2 Phase	2	0.0093

## Sheet: PPI_module_3
Term	Genes no.	PValue
Nuclear import of Rev protein	7	6.5e-13
NS1 Mediated Effects on Host Pathways	7	1.4e-12
ISG15 antiviral mechanism	7	9.8e-11
Vpr-mediated nuclear import of PICs	6	1.5e-10
Rev-mediated nuclear export of HIV RNA	6	2.1e-10
Nuclear Pore Complex (NPC) Disassembly	6	2.5e-10
Viral Messenger RNA Synthesis	6	2.9e-10
SUMOylation of DNA replication proteins	6	8.5e-10
tRNA processing in the nucleus	6	1.1e-09
Regulation of HSF1-mediated heat shock response	6	1.4e-09
Transport of Mature mRNA derived from an Intron-Containing Transcript	6	3.7e-09
SUMOylation of DNA damage response and repair proteins	6	1.1e-08
DNA replication initiation	6	1.2e-08
Telomere C-strand synthesis initiation	6	1.7e-08
Transcriptional regulation by small RNAs	4	7.4e-08
Processive synthesis on the lagging strand	4	7.4e-08
Inhibition of replication initiation of damaged DNA by RB1/E2F1	6	8.6e-08
Polymerase switching on the C-strand of the telomere	4	1.6e-07
Polymerase switching	4	2.9e-07
Removal of the Flap Intermediate	4	4.8e-07
Activation of the pre-replicative complex	4	4.8e-07

## Sheet: PPI_module_4
Term	Genes no.	PValue
Loss of Nlp from mitotic centrosomes	8	1.4e-13
Recruitment of mitotic centrosome proteins and complexes	8	3.1e-13
Regulation of PLK1 Activity at G2/M Transition	8	7.4e-13
Anchoring of the basal body to the plasma membrane	8	1.6e-12
PKA activation	3	0.00013
PKA activation in glucagon signalling	3	0.00015
DARPP-32 events	3	0.00035
Glucagon-like Peptide-1 (GLP1) regulates insulin secretion	3	0.00092
Vasopressin regulates renal water homeostasis via Aquaporins	3	0.00096
Hedgehog 'off' state	3	0.0016
Factors involved in megakaryocyte development and platelet production	3	0.0064

## Sheet: PPI_module_5
Term	Genes no.	PValue
Golgi Cisternae Pericentriolar Stack Reorganization	4	2.4e-07
COPII-mediated vesicle transport	3	0.0019
COPI-mediated anterograde transport	3	0.004
Translocation of SLC2A4 (GLUT4) to the plasma membrane	2	0.079

## Sheet: PPI_module_6
Term	Genes no.	PValue
SRP-dependent cotranslational protein targeting to membrane	6	1.2e-07
L13a-mediated translational silencing of Ceruloplasmin expression	5	7.3e-06
GTP hydrolysis and joining of the 60S ribosomal subunit	5	7.5e-06
Translation initiation complex formation	4	4.6e-05
Ribosomal scanning and start codon recognition	4	4.6e-05
Mitochondrial translation initiation	4	0.00013
Mitochondrial translation termination	4	0.00013
Mitochondrial translation elongation	4	0.00013
Formation of a pool of free 40S subunits	4	0.00023
Formation of the ternary complex, and subsequently, the 43S complex	3	0.0018
Viral mRNA Translation	3	0.0052
Peptide chain elongation	3	0.0052
Selenocysteine synthesis	3	0.0055
Eukaryotic Translation Termination	3	0.0056
Nonsense Mediated Decay (NMD) independent of the Exon Junction Complex (EJC)	3	0.0058
Nonsense Mediated Decay (NMD) enhanced by the Exon Junction Complex (EJC)	3	0.0081

## Sheet: PPI_module_7
Term	Genes no.	PValue
TRAF3-dependent IRF activation pathway	7	4.8e-14
Negative regulators of DDX58/IFIH1 signaling	8	1e-13
TRAF6 mediated IRF7 activation	6	2.8e-09
DDX58/IFIH1-mediated induction of interferon-alpha/beta	5	2e-08
NF-kB activation through FADD/RIP-1 pathway mediated by caspase-8 and -10	4	1.2e-06
Activation of IRF3/IRF7 mediated by TBK1/IKK epsilon	4	5.2e-06
TRAF6 mediated NF-kB activation	4	1.1e-05
TNFR2 non-canonical NF-kB pathway	4	0.00027
Regulation of innate immune responses to cytosolic DNA	3	0.0003
Regulation of activated PAK-2p34 by proteasome mediated degradation	3	0.0038
G2/M Checkpoints	3	0.004
CDK-mediated phosphorylation and removal of Cdc6	3	0.004
Vpu mediated degradation of CD4	3	0.0041
Autodegradation of the E3 ubiquitin ligase COP1	3	0.0041
Ubiquitin Mediated Degradation of Phosphorylated Cdc25A	3	0.0043
Vif-mediated degradation of APOBEC3G	3	0.0045
Degradation of AXIN	3	0.0046
SCF-beta-TrCP mediated degradation of Emi1	3	0.0046
Hh mutants are degraded by ERAD	3	0.0048
AUF1 (hnRNP D0) binds and destabilizes mRNA	3	0.0048
Degradation of DVL	3	0.005
CDT1 association with the CDC6:ORC:origin complex	3	0.0053
NIK-->noncanonical NF-kB signaling	3	0.0053
GLI3 is processed to GLI3R by the proteasome	3	0.0055
Degradation of GLI1 by the proteasome	3	0.0055
Hedgehog ligand biogenesis	3	0.0055
Degradation of GLI2 by the proteasome	3	0.0055
Dectin-1 mediated noncanonical NF-kB signaling	3	0.0055
