# Supplementary material for: Repurposing novel therapeutic candidate drugs for coronavirus disease-19 based on protein-protein interaction network analysis
Source: BMC Biotechnol. 2021 Mar 12;21:22. doi: 10.1186/s12896-021-00680-z (PMC7952507; doi:10.1186/s12896-021-00680-z)
Supplement: Supplementary file 6 — Additional file 6. [file 12896_2021_680_MOESM6_ESM.xlsx]

## Sheet: BIOGRID-CORONAVIRUS-3.5.186.tab
Repurposing Novel Therapeutic Candidate Drugs for Coronavirus Disease-19 based on Protein-Protein Interaction Network Analysis Masoumeh Adhami1, Balal Sadeghi2, Ali Rezapour3, Ali Akbar Haghdoost1, Habib MotieGhader4,5,*
#BioGRID Interaction ID	Entrez Gene Interactor A	Entrez Gene Interactor B	BioGRID ID Interactor A	BioGRID ID Interactor B	Systematic Name Interactor A	Systematic Name Interactor B	Official Symbol Interactor A	Official Symbol Interactor B	Synonyms Interactor A	Synonyms Interactor B	Experimental System	Experimental System Type	Author	Publication Source	Organism Interactor A	Organism Interactor B	Throughput	Score	Modification	Qualifications	Tags	Source Database	SWISS-PROT Accessions Interactor A	TREMBL Accessions Interactor A	REFSEQ Accessions Interactor A	SWISS-PROT Accessions Interactor B	TREMBL Accessions Interactor B	REFSEQ Accessions Interactor B	Ontology Term IDs	Ontology Term Names	Ontology Term Categories	Ontology Term Qualifier IDs	Ontology Term Qualifier Names	Ontology Term Types
2652375	43740571	25980	4383846	117464	GU280_gp05	CGI-23	M	AAR2	mem|membrane|SARS-CoV2 M|M protein|SARS-CoV-2 M|VME1_WCPV	C20orf4	Affinity Capture-MS	physical	Gordon DE (2020)	PUBMED:32353859	2697049	9606	High Throughput	0.801486724	-	Average Spectral Counts: 4.33|High confidence interactions were identified using a two-step filtering method involving two different stringency cutoffs. Significant interactions had a final MiST score >= 0.6, SAINTexpress BFDR <= 0.05 and average spectral counts >= 2.|MiST score: 0.801486724|SAINTexpress BFDR: 0	-	BIOGRID	P0DTC5	-	YP_009724393	Q9Y312	-	NP_056326|NP_001258803	-	-	-	-	-	-
2652373	43740571	10157	4383846	115459	GU280_gp05	-	M	AASS	mem|membrane|SARS-CoV2 M|M protein|SARS-CoV-2 M|VME1_WCPV	LKR/SDH|LKRSDH|LORSDH	Affinity Capture-MS	physical	Gordon DE (2020)	PUBMED:32353859	2697049	9606	High Throughput	0.765109504	-	Average Spectral Counts: 3|High confidence interactions were identified using a two-step filtering method involving two different stringency cutoffs. Significant interactions had a final MiST score >= 0.6, SAINTexpress BFDR <= 0.05 and average spectral counts >= 2.|MiST score: 0.765109504|SAINTexpress BFDR: 0	-	BIOGRID	P0DTC5	-	YP_009724393	Q9UDR5	A4D0W4	NP_005754	-	-	-	-	-	-
2652544	43740578	26574	4383857	117743	GU280_gp01_nsp8	HSPC277	nsp8	AATF	ORF1ab|ORF1ab-nsp8|SARS-CoV2 nsp8|SARS-CoV-2 nsp8|R1AB_WCPV	BFR2|CHE-1|CHE1|DED	Affinity Capture-MS	physical	Gordon DE (2020)	PUBMED:32353859	2697049	9606	High Throughput	0.783703681	-	Average Spectral Counts: 11.67|High confidence interactions were identified using a two-step filtering method involving two different stringency cutoffs. Significant interactions had a final MiST score >= 0.6, SAINTexpress BFDR <= 0.05 and average spectral counts >= 2.|MiST score: 0.783703681|SAINTexpress BFDR: 0	-	BIOGRID	P0DTD1	-	YP_009725304	Q9NY61	-	NP_036270	-	-	-	-	-	-
2652650	-	4363	4383875	110503	-	-	ORF9c	ABCC1	SARS-CoV2 ORF9c|SARS-CoV-2 ORF9c	ABC29|ABCC|GS-X|MRP|MRP1	Affinity Capture-MS	physical	Gordon DE (2020)	PUBMED:32353859	2697049	9606	High Throughput	0.77999958	-	Average Spectral Counts: 12.67|High confidence interactions were identified using a two-step filtering method involving two different stringency cutoffs. Significant interactions had a final MiST score >= 0.6, SAINTexpress BFDR <= 0.05 and average spectral counts >= 2.|MiST score: 0.77999958|SAINTexpress BFDR: 0	-	BIOGRID	-	-	-	P33527	-	NP_004987	-	-	-	-	-	-
2657689	1489680	81926	4383941	123627	SARS-CoV-1ab-nsp3ab	-	nsp3ab	ABHD17A	nsp3|sars1ab|orf1ab|SARS-CoV nsp3ab|SARS-CoV nsp3|SARS-CoV sars1ab|orf1ab-nsp3|orf1ab-nsp3ab|pp1ab|R1AB_CVHSA	C19orf27|FAM108A1	Two-hybrid	physical	Pfefferle S (2011)	PUBMED:22046132	694009	9606	High Throughput	-	-	validated candidates from HTYTH screen	-	BIOGRID	P0C6X7	-	NP_828862	Q96GS6	-	NP_001123583|NP_112490	-	-	-	-	-	-
2652666	-	28976	4383875	118799	-	-	ORF9c	ACAD9	SARS-CoV2 ORF9c|SARS-CoV-2 ORF9c	NPD002	Affinity Capture-MS	physical	Gordon DE (2020)	PUBMED:32353859	2697049	9606	High Throughput	0.720456009	-	Average Spectral Counts: 24.33|High confidence interactions were identified using a two-step filtering method involving two different stringency cutoffs. Significant interactions had a final MiST score >= 0.6, SAINTexpress BFDR <= 0.05 and average spectral counts >= 2.|MiST score: 0.720456009|SAINTexpress BFDR: 0	-	BIOGRID	-	-	-	Q9H845	-	NP_054768	-	-	-	-	-	-
2652350	43740571	34	4383846	106552	GU280_gp05	RP4-682C21.1	M	ACADM	mem|membrane|SARS-CoV2 M|M protein|SARS-CoV-2 M|VME1_WCPV	ACAD1|MCAD|MCADH	Affinity Capture-MS	physical	Gordon DE (2020)	PUBMED:32353859	2697049	9606	High Throughput	0.724348569	-	Average Spectral Counts: 2.67|High confidence interactions were identified using a two-step filtering method involving two different stringency cutoffs. Significant interactions had a final MiST score >= 0.6, SAINTexpress BFDR <= 0.05 and average spectral counts >= 2.|MiST score: 0.724348569|SAINTexpress BFDR: 0	-	BIOGRID	P0DTC5	-	YP_009724393	P11310	Q5HYG7|B4DJE7|Q5T4U5|B7Z9I1	NP_001272971|NP_001272973|NP_001272972|NP_001120800|NP_000007	-	-	-	-	-	-
2693242	43740568	59272	4383848	121864	GU280_gp02	UNQ868/PRO1885	S	ACE2	spike|SARS-CoV2 S|SARS-CoV2 spike|S protein|surface|SARS-CoV-2 spike|SARS-CoV-2 S|SPIKE_WCPV	ACEH	Reconstituted Complex	physical	Wu Y (2020)	DOI:10.1101/2020.05.01.20077743	2697049	9606	Low Throughput	-	-	-	-	BIOGRID	P0DTC2	-	YP_009724390	Q9BYF1	-	NP_068576	-	-	-	-	-	-
2652496	43740578	2181	4383856	108477	GU280_gp01_nsp7	-	nsp7	ACSL3	ORF1ab|ORF1ab-nsp7|SARS-CoV2 nsp7|SARS-CoV-2 nsp7|R1AB_WCPV	ACS3|FACL3|PRO2194	Affinity Capture-MS	physical	Gordon DE (2020)	PUBMED:32353859	2697049	9606	High Throughput	0.897068932	-	Average Spectral Counts: 4.33|High confidence interactions were identified using a two-step filtering method involving two different stringency cutoffs. Significant interactions had a final MiST score >= 0.6, SAINTexpress BFDR <= 0.05 and average spectral counts >= 2.|MiST score: 0.897068932|SAINTexpress BFDR: 0	-	BIOGRID	P0DTD1	-	YP_009725303	O95573	A0A024R497|B3KMA6	NP_004448|NP_976251	-	-	-	-	-	-
2693263	1489668	60	4383915	106575	SARS-CoV-2	-	S	ACTB	ORF2|2|spike glycoprotein|E2|surface|S protein|SARS-CoV S|SARS-CoV Spike|peplomer|SPIKE_CVHSA	BRWS1|PS1TP5BP1	Reconstituted Complex	physical	Fukushi M (2012)	PUBMED:22915798	694009	9606	Low Throughput	-	-	-	-	BIOGRID	P59594	-	NP_828851	P60709	Q1KLZ0|B3KWQ3	NP_001092	-	-	-	-	-	-
2652634	43740577	8754	4383873	114290	GU280_gp09	-	ORF8	ADAM9	SARS-CoV2 ORF8|SARS-CoV-2 ORF8|NS7B_WCPV	CORD9|MCMP|MDC9|Mltng	Affinity Capture-MS	physical	Gordon DE (2020)	PUBMED:32353859	2697049	9606	High Throughput	0.669574426	-	Average Spectral Counts: 2|High confidence interactions were identified using a two-step filtering method involving two different stringency cutoffs. Significant interactions had a final MiST score >= 0.6, SAINTexpress BFDR <= 0.05 and average spectral counts >= 2.|MiST score: 0.669574426|SAINTexpress BFDR: 0.05	-	BIOGRID	P0DTC8	-	YP_009724396	Q13443	-	NP_003807	-	-	-	-	-	-
2652631	43740577	9510	4383873	114888	GU280_gp09	-	ORF8	ADAMTS1	SARS-CoV2 ORF8|SARS-CoV-2 ORF8|NS7B_WCPV	C3-C5|METH1	Affinity Capture-MS	physical	Gordon DE (2020)	PUBMED:32353859	2697049	9606	High Throughput	0.96066367	-	Average Spectral Counts: 2|High confidence interactions were identified using a two-step filtering method involving two different stringency cutoffs. Significant interactions had a final MiST score >= 0.6, SAINTexpress BFDR <= 0.05 and average spectral counts >= 2.|MiST score: 0.96066367|SAINTexpress BFDR: 0.05	-	BIOGRID	P0DTC8	-	YP_009724396	Q9UHI8	Q8NE26	NP_008919	-	-	-	-	-	-
2652364	43740571	79934	4383846	123009	GU280_gp05	-	M	ADCK4	mem|membrane|SARS-CoV2 M|M protein|SARS-CoV-2 M|VME1_WCPV	NPHS9	Affinity Capture-MS	physical	Gordon DE (2020)	PUBMED:32353859	2697049	9606	High Throughput	0.80074032	-	Average Spectral Counts: 3.33|High confidence interactions were identified using a two-step filtering method involving two different stringency cutoffs. Significant interactions had a final MiST score >= 0.6, SAINTexpress BFDR <= 0.05 and average spectral counts >= 2.|MiST score: 0.80074032|SAINTexpress BFDR: 0	-	BIOGRID	P0DTC5	-	YP_009724393	Q96D53	A0A024R0Q9	NP_001136027|NP_079152	-	-	-	-	-	-
2652438	43740578	166	4383861	106675	GU280_gp01_nsp13	-	nsp13	AES	ORF1ab|ORF1ab-nsp13|SARS-CoV2 nsp13|SARS-CoV-2 nsp13|R1AB_WCPV	AES-1|AES-2|ESP1|GRG|GRG5|Grg-5|TLE5	Affinity Capture-MS	physical	Gordon DE (2020)	PUBMED:32353859	2697049	9606	High Throughput	0.962431031	-	Average Spectral Counts: 2.33|High confidence interactions were identified using a two-step filtering method involving two different stringency cutoffs. Significant interactions had a final MiST score >= 0.6, SAINTexpress BFDR <= 0.05 and average spectral counts >= 2.|MiST score: 0.962431031|SAINTexpress BFDR: 0.04	-	BIOGRID	P0DTD1	-	YP_009725308	Q08117	Q8WY48	NP_945321|NP_001121|NP_945320	-	-	-	-	-	-
2652494	43740578	8540	4383856	114110	GU280_gp01_nsp7	AAG5	nsp7	AGPS	ORF1ab|ORF1ab-nsp7|SARS-CoV2 nsp7|SARS-CoV-2 nsp7|R1AB_WCPV	ADAP-S|ADAS|ADHAPS|ADPS|ALDHPSY	Affinity Capture-MS	physical	Gordon DE (2020)	PUBMED:32353859	2697049	9606	High Throughput	0.826490325	-	Average Spectral Counts: 7.67|High confidence interactions were identified using a two-step filtering method involving two different stringency cutoffs. Significant interactions had a final MiST score >= 0.6, SAINTexpress BFDR <= 0.05 and average spectral counts >= 2.|MiST score: 0.826490325|SAINTexpress BFDR: 0	-	BIOGRID	P0DTD1	-	YP_009725303	O00116	-	NP_003650	-	-	-	-	-	-
2652408	43740578	10270	4383860	115561	GU280_gp01_nsp12	-	nsp12	AKAP8	ORF1ab|ORF1ab-nsp12|SARS-CoV2 nsp12|SARS-CoV-2 nsp12|R1AB_WCPV	AKAP 95|AKAP-8|AKAP-95|AKAP95	Affinity Capture-MS	physical	Gordon DE (2020)	PUBMED:32353859	2697049	9606	High Throughput	0.717059992	-	Average Spectral Counts: 2.67|High confidence interactions were identified using a two-step filtering method involving two different stringency cutoffs. Significant interactions had a final MiST score >= 0.6, SAINTexpress BFDR <= 0.05 and average spectral counts >= 2.|MiST score: 0.717059992|SAINTexpress BFDR: 0.05	-	BIOGRID	P0DTD1	-	YP_009725307	O43823	-	NP_005849	-	-	-	-	-	-
2652374	43740571	26993	4383846	117940	GU280_gp05	HRIHFB2018	M	AKAP8L	mem|membrane|SARS-CoV2 M|M protein|SARS-CoV-2 M|VME1_WCPV	HA95|HAP95|NAKAP|NAKAP95	Affinity Capture-MS	physical	Gordon DE (2020)	PUBMED:32353859	2697049	9606	High Throughput	0.751981385	-	Average Spectral Counts: 4.67|High confidence interactions were identified using a two-step filtering method involving two different stringency cutoffs. Significant interactions had a final MiST score >= 0.6, SAINTexpress BFDR <= 0.05 and average spectral counts >= 2.|MiST score: 0.751981385|SAINTexpress BFDR: 0	-	BIOGRID	P0DTC5	-	YP_009724393	Q9ULX6	-	NP_001278407|NP_055186	-	-	-	-	-	-
2652458	43740578	10142	4383861	115445	GU280_gp01_nsp13	-	nsp13	AKAP9	ORF1ab|ORF1ab-nsp13|SARS-CoV2 nsp13|SARS-CoV-2 nsp13|R1AB_WCPV	AKAP-9|AKAP350|AKAP450|CG-NAP|HYPERION|LQT11|MU-RMS-40.16A|PPP1R45|PRKA9|YOTIAO	Affinity Capture-MS	physical	Gordon DE (2020)	PUBMED:32353859	2697049	9606	High Throughput	0.990813809	-	Average Spectral Counts: 109|High confidence interactions were identified using a two-step filtering method involving two different stringency cutoffs. Significant interactions had a final MiST score >= 0.6, SAINTexpress BFDR <= 0.05 and average spectral counts >= 2.|MiST score: 0.990813809|SAINTexpress BFDR: 0	-	BIOGRID	P0DTD1	-	YP_009725308	Q99996	Q6PJH3|Q5GIA7	NP_005742|NP_671714	-	-	-	-	-	-
2657683	1489670	213	4383918	106715	SARS-CoV-3b	GIG20	ORF3b	ALB	3b|ns3b|X2|SARS-CoV sars3b|ORF3b|SARS-CoV ORF3b|X2|NS3B_CVHSA	ANALBA|FDAH|PRO0883|PRO0903|PRO1341	Two-hybrid	physical	Pfefferle S (2011)	PUBMED:22046132	694009	9606	High Throughput	-	-	validated candidates from HTYTH screen	-	BIOGRID	P59633	-	NP_828853	P02768	-	NP_000468	-	-	-	-	-	-
2652481	43740578	440138	4383853	136328	GU280_gp01_nsp4	RP11-248G5.6	nsp4	ALG11	ORF1ab|ORF1ab-nsp4|SARS-CoV2 nsp4|SARS-CoV-2 nsp4|R1AB_WCPV	CDG1P|GT8	Affinity Capture-MS	physical	Gordon DE (2020)	PUBMED:32353859	2697049	9606	High Throughput	0.72745605	-	Average Spectral Counts: 7|High confidence interactions were identified using a two-step filtering method involving two different stringency cutoffs. Significant interactions had a final MiST score >= 0.6, SAINTexpress BFDR <= 0.05 and average spectral counts >= 2.|MiST score: 0.72745605|SAINTexpress BFDR: 0	-	BIOGRID	P0DTD1	-	YP_009725300	Q2TAA5	-	NP_001004127	-	-	-	-	-	-
2652582	43740569	29880	4383868	118935	GU280_gp03	HSPC149	ORF3a	ALG5	SARS-CoV2 ORF3a|SARS-CoV-2 ORF3a|AP3A_WCPV	bA421P11.2	Affinity Capture-MS	physical	Gordon DE (2020)	PUBMED:32353859	2697049	9606	High Throughput	0.860324884	-	Average Spectral Counts: 8|High confidence interactions were identified using a two-step filtering method involving two different stringency cutoffs. Significant interactions had a final MiST score >= 0.6, SAINTexpress BFDR <= 0.05 and average spectral counts >= 2.|MiST score: 0.860324884|SAINTexpress BFDR: 0	-	BIOGRID	P0DTC3	-	YP_009724391	Q9Y673	-	NP_001135836|NP_037470	-	-	-	-	-	-
2652663	-	79053	4383875	122511	-	HUSSY-02	ORF9c	ALG8	SARS-CoV2 ORF9c|SARS-CoV-2 ORF9c	CDG1H	Affinity Capture-MS	physical	Gordon DE (2020)	PUBMED:32353859	2697049	9606	High Throughput	0.796680672	-	Average Spectral Counts: 2|High confidence interactions were identified using a two-step filtering method involving two different stringency cutoffs. Significant interactions had a final MiST score >= 0.6, SAINTexpress BFDR <= 0.05 and average spectral counts >= 2.|MiST score: 0.796680672|SAINTexpress BFDR: 0.01	-	BIOGRID	-	-	-	Q9BVK2	A0A024R5K5	NP_076984|NP_001007028	-	-	-	-	-	-
2652358	43740571	196527	4383846	128218	GU280_gp05	-	M	ANO6	mem|membrane|SARS-CoV2 M|M protein|SARS-CoV-2 M|VME1_WCPV	BDPLT7|SCTS|TMEM16F	Affinity Capture-MS	physical	Gordon DE (2020)	PUBMED:32353859	2697049	9606	High Throughput	0.993904419	-	Average Spectral Counts: 9.33|High confidence interactions were identified using a two-step filtering method involving two different stringency cutoffs. Significant interactions had a final MiST score >= 0.6, SAINTexpress BFDR <= 0.05 and average spectral counts >= 2.|MiST score: 0.993904419|SAINTexpress BFDR: 0	-	BIOGRID	P0DTC5	-	YP_009724393	Q4KMQ2	B3KX12	NP_001136150|NP_001136151|NP_001020527|NP_001191732	-	-	-	-	-	-
2652400	43740578	161	4383859	106670	GU280_gp01_nsp10	-	nsp10	AP2A2	ORF1ab|ORF1ab-nsp10|SARS-CoV2 nsp10|SARS-CoV-2 nsp10|R1AB_WCPV	ADTAB|CLAPA2|HIP-9|HIP9|HYPJ	Affinity Capture-MS	physical	Gordon DE (2020)	PUBMED:32353859	2697049	9606	High Throughput	0.99112813	-	Average Spectral Counts: 5.67|High confidence interactions were identified using a two-step filtering method involving two different stringency cutoffs. Significant interactions had a final MiST score >= 0.6, SAINTexpress BFDR <= 0.05 and average spectral counts >= 2.|MiST score: 0.99112813|SAINTexpress BFDR: 0	-	BIOGRID	P0DTD1	-	YP_009725306	O94973	-	NP_036437|NP_001229766	-	-	-	-	-	-
2652403	43740578	1173	4383859	107587	GU280_gp01_nsp10	-	nsp10	AP2M1	ORF1ab|ORF1ab-nsp10|SARS-CoV2 nsp10|SARS-CoV-2 nsp10|R1AB_WCPV	AP50|CLAPM1|mu2	Affinity Capture-MS	physical	Gordon DE (2020)	PUBMED:32353859	2697049	9606	High Throughput	0.982905884	-	Average Spectral Counts: 3|High confidence interactions were identified using a two-step filtering method involving two different stringency cutoffs. Significant interactions had a final MiST score >= 0.6, SAINTexpress BFDR <= 0.05 and average spectral counts >= 2.|MiST score: 0.982905884|SAINTexpress BFDR: 0	-	BIOGRID	P0DTD1	-	YP_009725306	Q96CW1	-	NP_001020376|NP_001298127|NP_004059	-	-	-	-	-	-
2652341	43740570	8546	4383845	114116	GU280_gp04	-	E	AP3B1	env|envelope|SARS-CoV2 E|E protein|emp|SARS-CoV-2 E|VEMP_WCPV	ADTB3|ADTB3A|HPS|HPS2|PE	Affinity Capture-MS	physical	Gordon DE (2020)	PUBMED:32353859	2697049	9606	High Throughput	0.963550095	-	Average Spectral Counts: 4.67|High confidence interactions were identified using a two-step filtering method involving two different stringency cutoffs. Significant interactions had a final MiST score >= 0.6, SAINTexpress BFDR <= 0.05 and average spectral counts >= 2.|MiST score: 0.963550095|SAINTexpress BFDR: 0	-	BIOGRID	P0DTC4	-	YP_009724392	O00203	-	NP_001258698|NP_003655	-	-	-	-	-	-
2652470	43740578	382	4383863	106877	GU280_gp01_nsp15	-	nsp15	ARF6	ORF1ab|ORF1ab-nsp15|SARS-CoV2 nsp15|SARS-CoV-2 nsp15|R1AB_WCPV	-	Affinity Capture-MS	physical	Gordon DE (2020)	PUBMED:32353859	2697049	9606	High Throughput	0.988131492	-	Average Spectral Counts: 7|High confidence interactions were identified using a two-step filtering method involving two different stringency cutoffs. Significant interactions had a final MiST score >= 0.6, SAINTexpress BFDR <= 0.05 and average spectral counts >= 2.|MiST score: 0.988131492|SAINTexpress BFDR: 0	-	BIOGRID	P0DTD1	-	YP_009725310	P62330	-	NP_001654	-	-	-	-	-	-
2657677	1489680	379	4383945	106874	SARS-CoV-1ab-nsp7ab	-	nsp7ab	ARL4D	nsp7|sars1ab|orf1ab|SARS-CoV nsp7ab|SARS-CoV nsp7|SARS-CoV sars1ab|orf1ab-nsp7|orf1ab-nsp7ab|pp1ab|R1AB_CVHSA	ARF4L|ARL6	Two-hybrid	physical	Pfefferle S (2011)	PUBMED:22046132	694009	9606	High Throughput	-	-	validated candidates from HTYTH screen	-	BIOGRID	P0C6X7	-	NP_828865	P49703	-	NP_001652	-	-	-	-	-	-
2652577	43740569	151188	4383868	127351	GU280_gp03	-	ORF3a	ARL6IP6	SARS-CoV2 ORF3a|SARS-CoV-2 ORF3a|AP3A_WCPV	AIP-6|PFAAP1	Affinity Capture-MS	physical	Gordon DE (2020)	PUBMED:32353859	2697049	9606	High Throughput	0.865135022	-	Average Spectral Counts: 4.67|High confidence interactions were identified using a two-step filtering method involving two different stringency cutoffs. Significant interactions had a final MiST score >= 0.6, SAINTexpress BFDR <= 0.05 and average spectral counts >= 2.|MiST score: 0.865135022|SAINTexpress BFDR: 0	-	BIOGRID	P0DTC3	-	YP_009724391	Q8N6S5	B3KMZ5	NP_689735	-	-	-	-	-	-
2652528	43740578	11101	4383857	116282	GU280_gp01_nsp8	RP11-78A18.1	nsp8	ATE1	ORF1ab|ORF1ab-nsp8|SARS-CoV2 nsp8|SARS-CoV-2 nsp8|R1AB_WCPV	-	Affinity Capture-MS	physical	Gordon DE (2020)	PUBMED:32353859	2697049	9606	High Throughput	0.804292637	-	Average Spectral Counts: 8.33|High confidence interactions were identified using a two-step filtering method involving two different stringency cutoffs. Significant interactions had a final MiST score >= 0.6, SAINTexpress BFDR <= 0.05 and average spectral counts >= 2.|MiST score: 0.804292637|SAINTexpress BFDR: 0	-	BIOGRID	P0DTD1	-	YP_009725304	O95260	B3KWA3|B4DK25|F5GXE4|B4E107	NP_001275664|NP_001275665|NP_001001976|NP_008972|NP_001275663	-	-	-	-	-	-
2689529	1489680	22809	4383948	116487	SARS-CoV-1ab-nsp10ab	-	nsp10ab	ATF5	nsp10|sars1ab|orf1ab|SARS-CoV nsp10ab|SARS-CoV nsp10|SARS-CoV sars1ab|orf1ab-nsp10|orf1ab-nsp10ab|pp1ab|R1AB_CVHSA	ATFX|HMFN0395	Two-hybrid	physical	Li Q (2005)	PUBMED:16157265	694009	9606	Low Throughput	-	-	-	-	BIOGRID	P0C6X7	-	NP_828868	Q9Y2D1	A0A024QZG3	NP_001277675|NP_036200|NP_001180575	-	-	-	-	-	-
2693267	1489676	22926	4383922	116586	SARS-CoV-8a	-	ORF8a	ATF6	8a|ns8a|SARS-CoV sars8a|ORF8a|SARS-CoV ORF8a|NS8A_CVHSA	ATF6A	Co-localization	physical	Sung SC (2009)	PUBMED:19304306	694009	9606	Low Throughput	-	-	-	-	BIOGRID	Q7TFA0	-	NP_849176	P18850	A8K383	NP_031374	-	-	-	-	-	-
2652493	43740578	79572	4383855	122719	GU280_gp01_nsp6	-	nsp6	ATP13A3	ORF1ab|ORF1ab-nsp6|SARS-CoV2 nsp6|SARS-CoV-2 nsp6|R1AB_WCPV	AFURS1	Affinity Capture-MS	physical	Gordon DE (2020)	PUBMED:32353859	2697049	9606	High Throughput	0.805525853	-	Average Spectral Counts: 5.67|High confidence interactions were identified using a two-step filtering method involving two different stringency cutoffs. Significant interactions had a final MiST score >= 0.6, SAINTexpress BFDR <= 0.05 and average spectral counts >= 2.|MiST score: 0.805525853|SAINTexpress BFDR: 0	-	BIOGRID	P0DTD1	-	YP_009725302	Q9H7F0	-	NP_078800	-	-	-	-	-	-
2652349	43740571	481	4383846	106971	GU280_gp05	-	M	ATP1B1	mem|membrane|SARS-CoV2 M|M protein|SARS-CoV-2 M|VME1_WCPV	ATP1B	Affinity Capture-MS	physical	Gordon DE (2020)	PUBMED:32353859	2697049	9606	High Throughput	0.817625601	-	Average Spectral Counts: 3.67|High confidence interactions were identified using a two-step filtering method involving two different stringency cutoffs. Significant interactions had a final MiST score >= 0.6, SAINTexpress BFDR <= 0.05 and average spectral counts >= 2.|MiST score: 0.817625601|SAINTexpress BFDR: 0	-	BIOGRID	P0DTC5	-	YP_009724393	P05026	A3KLL5	NP_001668	-	-	-	-	-	-
2652490	43740578	10632	4383855	115876	GU280_gp01_nsp6	-	nsp6	ATP5L	ORF1ab|ORF1ab-nsp6|SARS-CoV2 nsp6|SARS-CoV-2 nsp6|R1AB_WCPV	ATP5JG	Affinity Capture-MS	physical	Gordon DE (2020)	PUBMED:32353859	2697049	9606	High Throughput	0.717265558	-	Average Spectral Counts: 6.67|High confidence interactions were identified using a two-step filtering method involving two different stringency cutoffs. Significant interactions had a final MiST score >= 0.6, SAINTexpress BFDR <= 0.05 and average spectral counts >= 2.|MiST score: 0.717265558|SAINTexpress BFDR: 0	-	BIOGRID	P0DTD1	-	YP_009725302	O75964	-	NP_006467	-	-	-	-	-	-
2652491	43740578	537	4383855	107019	GU280_gp01_nsp6	XX-FW83563B9.4	nsp6	ATP6AP1	ORF1ab|ORF1ab-nsp6|SARS-CoV2 nsp6|SARS-CoV-2 nsp6|R1AB_WCPV	16A|ATP6IP1|ATP6S1|Ac45|CF2|VATPS1|XAP-3|XAP3	Affinity Capture-MS	physical	Gordon DE (2020)	PUBMED:32353859	2697049	9606	High Throughput	0.989106922	-	Average Spectral Counts: 5|High confidence interactions were identified using a two-step filtering method involving two different stringency cutoffs. Significant interactions had a final MiST score >= 0.6, SAINTexpress BFDR <= 0.05 and average spectral counts >= 2.|MiST score: 0.989106922|SAINTexpress BFDR: 0	-	BIOGRID	P0DTD1	-	YP_009725302	Q15904	-	NP_001174	-	-	-	-	-	-
2652354	43740571	523	4383846	107007	GU280_gp05	-	M	ATP6V1A	mem|membrane|SARS-CoV2 M|M protein|SARS-CoV-2 M|VME1_WCPV	ATP6A1|ATP6V1A1|HO68|VA68|VPP2|Vma1	Affinity Capture-MS	physical	Gordon DE (2020)	PUBMED:32353859	2697049	9606	High Throughput	0.794938493	-	Average Spectral Counts: 2.67|High confidence interactions were identified using a two-step filtering method involving two different stringency cutoffs. Significant interactions had a final MiST score >= 0.6, SAINTexpress BFDR <= 0.05 and average spectral counts >= 2.|MiST score: 0.794938493|SAINTexpress BFDR: 0.05	-	BIOGRID	P0DTC5	-	YP_009724393	P38606	-	NP_001681	-	-	-	-	-	-
2691405	1489680	9550	4383943	114922	SARS-CoV-1ab-nsp5ab	RP11-402G3.1	nsp5ab	ATP6V1G1	nsp5|sars1ab|orf1ab|SARS-CoV nsp5ab|SARS-CoV nsp5|SARS-CoV sars1ab|orf1ab-nsp5|orf1ab-nsp5ab|pp1ab|R1AB_CVHSA	ATP6G|ATP6G1|ATP6GL|ATP6J|Vma10	Reconstituted Complex	physical	Lin CW (2005)	PUBMED:16226257	694009	9606	Low Throughput	-	-	-	-	BIOGRID	P0C6X7	-	NP_828863	O75348	A0A024R883	NP_004879	-	-	-	-	-	-
2652646	-	9529	4383874	114905	-	-	ORF9b	BAG5	SARS-CoV2 ORF9b|SARS-CoV-2 ORF9b|ORF9B_WCPV	BAG-5	Affinity Capture-MS	physical	Gordon DE (2020)	PUBMED:32353859	2697049	9606	High Throughput	0.864649763	-	Average Spectral Counts: 6.67|High confidence interactions were identified using a two-step filtering method involving two different stringency cutoffs. Significant interactions had a final MiST score >= 0.6, SAINTexpress BFDR <= 0.05 and average spectral counts >= 2.|MiST score: 0.864649763|SAINTexpress BFDR: 0	-	BIOGRID	P0DTD2	-	-	Q9UL15	A0A024R6M6	NP_001015048|NP_001015049|NP_004864	-	-	-	-	-	-
2657655	1489676	7917	4383922	113647	SARS-CoV-8a	DADB-70P7.10-021	ORF8a	BAG6	8a|ns8a|SARS-CoV sars8a|ORF8a|SARS-CoV ORF8a|NS8A_CVHSA	BAG-6|BAT3|D6S52E|G3	Two-hybrid	physical	Pfefferle S (2011)	PUBMED:22046132	694009	9606	High Throughput	-	-	validated candidates from HTYTH screen	-	BIOGRID	Q7TFA0	-	NP_849176	P46379	-	NP_001092004|NP_004630|NP_542434|NP_001186627|NP_001186626|NP_542433	-	-	-	-	-	-
2657675	1489680	8314	4383945	113911	SARS-CoV-1ab-nsp7ab	hucep-6	nsp7ab	BAP1	nsp7|sars1ab|orf1ab|SARS-CoV nsp7ab|SARS-CoV nsp7|SARS-CoV sars1ab|orf1ab-nsp7|orf1ab-nsp7ab|pp1ab|R1AB_CVHSA	HUCEP-13|UCHL2	Two-hybrid	physical	Pfefferle S (2011)	PUBMED:22046132	694009	9606	High Throughput	-	-	validated candidates from HTYTH screen	-	BIOGRID	P0C6X7	-	NP_828865	Q92560	A0A024R305	NP_004647	-	-	-	-	-	-
2652407	43740578	10295	4383860	115583	GU280_gp01_nsp12	-	nsp12	BCKDK	ORF1ab|ORF1ab-nsp12|SARS-CoV2 nsp12|SARS-CoV-2 nsp12|R1AB_WCPV	BCKDKD|BDK	Affinity Capture-MS	physical	Gordon DE (2020)	PUBMED:32353859	2697049	9606	High Throughput	0.98581764	-	Average Spectral Counts: 8.33|High confidence interactions were identified using a two-step filtering method involving two different stringency cutoffs. Significant interactions had a final MiST score >= 0.6, SAINTexpress BFDR <= 0.05 and average spectral counts >= 2.|MiST score: 0.98581764|SAINTexpress BFDR: 0	-	BIOGRID	P0DTD1	-	YP_009725307	O14874	A0A024QZA9	NP_005872|NP_001116429|NP_001258855	-	-	-	-	-	-
2656275	1489671	598	4383914	107070	SARS-CoV-4	RP5-857M17.3	E	BCL2L1	ORF4|sM|4|protein E|protein sM|small envelope protein|env|envelope|SARS-CoV E|SARS-CoV Env|VEMP_CVHSA	BCL-XL/S|BCL2L|BCLX|BCLXL|BCLXS|Bcl-X|PPP1R52|bcl-xL|bcl-xS	Reconstituted Complex	physical	Yang Y (2005)	PUBMED:16048439	694009	9606	Low Throughput	-	-	-	-	BIOGRID	P59637	-	NP_828854	Q07817	Q5TE63	NP_612815|NP_001309171|NP_001309169|NP_001309168|NP_001304850|NP_001182|NP_001304849|NP_001304848	-	-	-	-	-	-
2652668	-	617	4383875	107087	-	-	ORF9c	BCS1L	SARS-CoV2 ORF9c|SARS-CoV-2 ORF9c	BCS|BCS1|BJS|FLNMS|GRACILE|Hs.6719|MC3DN1|PTD|h-BCS	Affinity Capture-MS	physical	Gordon DE (2020)	PUBMED:32353859	2697049	9606	High Throughput	0.992309958	-	Average Spectral Counts: 35|High confidence interactions were identified using a two-step filtering method involving two different stringency cutoffs. Significant interactions had a final MiST score >= 0.6, SAINTexpress BFDR <= 0.05 and average spectral counts >= 2.|MiST score: 0.992309958|SAINTexpress BFDR: 0	-	BIOGRID	-	-	-	Q9Y276	A0A024R467|A8JZZ8	NP_001305765|NP_004319|NP_001073335|NP_001244273|NP_001244272|NP_001244271|NP_001307646	-	-	-	-	-	-
2652343	43740570	6046	4383845	111973	GU280_gp04	DADB-17J1.3	E	BRD2	env|envelope|SARS-CoV2 E|E protein|emp|SARS-CoV-2 E|VEMP_WCPV	D6S113E|FSH|FSRG1|NAT|RING3|RNF3	Affinity Capture-MS	physical	Gordon DE (2020)	PUBMED:32353859	2697049	9606	High Throughput	0.906592876	-	Average Spectral Counts: 7|High confidence interactions were identified using a two-step filtering method involving two different stringency cutoffs. Significant interactions had a final MiST score >= 0.6, SAINTexpress BFDR <= 0.05 and average spectral counts >= 2.|MiST score: 0.906592876|SAINTexpress BFDR: 0	-	BIOGRID	P0DTC4	-	YP_009724392	P25440	X5CF57|A0A024RCR5	NP_001186384|NP_005095|NP_001278915|NP_001106653|NP_001186385	-	-	-	-	-	-
2652342	43740570	23476	4383845	117036	GU280_gp04	-	E	BRD4	env|envelope|SARS-CoV2 E|E protein|emp|SARS-CoV-2 E|VEMP_WCPV	CAP|HUNK1|HUNKI|MCAP	Affinity Capture-MS	physical	Gordon DE (2020)	PUBMED:32353859	2697049	9606	High Throughput	0.97848835	-	Average Spectral Counts: 2.67|High confidence interactions were identified using a two-step filtering method involving two different stringency cutoffs. Significant interactions had a final MiST score >= 0.6, SAINTexpress BFDR <= 0.05 and average spectral counts >= 2.|MiST score: 0.97848835|SAINTexpress BFDR: 0	-	BIOGRID	P0DTC4	-	YP_009724392	O60885	-	NP_001317313|NP_490597|NP_055114	-	-	-	-	-	-
2657726	1489673	2972	4383919	109227	SARS-CoV-6	-	ORF6	BRF1	6|ns6|X3|SARS-CoV sars6|ORF6|SARS-CoV ORF6|X3|NS6_CVHSA	BRF|BRF-1|GTF3B|HEL-S-76p|TAF3B2|TAF3C|TAFIII90|TF3B90|TFIIIB90|hBRF	Two-hybrid	physical	Pfefferle S (2011)	PUBMED:22046132	694009	9606	High Throughput	-	-	validated candidates from HTYTH screen	-	BIOGRID	P59634	-	NP_828856	Q92994	V9HVY2|A0A024R6P8	NP_001229715|NP_001229717|NP_001229716|NP_001229719|NP_001229718|NP_663718|NP_001510	-	-	-	-	-	-
2658254	43740568	682	4383848	107147	GU280_gp02	UNQ6505/PRO21383	S	BSG	spike|SARS-CoV2 S|SARS-CoV2 spike|S protein|surface|SARS-CoV-2 spike|SARS-CoV-2 S|SPIKE_WCPV	5F7|CD147|EMMPRIN|M6|OK|TCSF	Affinity Capture-Western	physical	Wang K (2020)	DOI:10.1101/2020.03.14.988345	2697049	9606	Low Throughput	-	-	SARS-CoV-2 invades host cells via a novel route involving the binding of the viral Spike protein to human CD147.|The SARS-CoV-2 Spike protein interacts with human CD147/BSG in vivo.	-	BIOGRID	P0DTC2	-	YP_009724390	P35613	Q54A51	NP_940991|NP_940993|NP_940992|NP_001309172|NP_001719	-	-	-	-	-	-
2689528	1489680	689	4383948	107154	SARS-CoV-1ab-nsp10ab	OK/SW-cl.8	nsp10ab	BTF3	nsp10|sars1ab|orf1ab|SARS-CoV nsp10ab|SARS-CoV nsp10|SARS-CoV sars1ab|orf1ab-nsp10|orf1ab-nsp10ab|pp1ab|R1AB_CVHSA	BETA-NAC|BTF3a|BTF3b|NACB	Two-hybrid	physical	Li Q (2005)	PUBMED:16157265	694009	9606	Low Throughput	-	-	-	-	BIOGRID	P0C6X7	-	NP_828868	P20290	-	NP_001032726|NP_001198	-	-	-	-	-	-
2657680	1489680	28969	4383946	118793	SARS-CoV-1ab-nsp8ab	HSPC028	nsp8ab	BZW2	nsp8|sars1ab|orf1ab|SARS-CoV nsp8ab|SARS-CoV nsp8|SARS-CoV sars1ab|orf1ab-nsp8|orf1ab-nsp8ab|pp1ab|R1AB_CVHSA	MST017|MSTP017	Two-hybrid	physical	Pfefferle S (2011)	PUBMED:22046132	694009	9606	High Throughput	-	-	validated candidates from HTYTH screen	-	BIOGRID	P0C6X7	-	NP_828866	Q9Y6E2	A0A024RA42	NP_001153239|NP_054757	-	-	-	-	-	-
2689530	1489680	119710	4383948	125655	SARS-CoV-1ab-nsp10ab	-	nsp10ab	C11orf74	nsp10|sars1ab|orf1ab|SARS-CoV nsp10ab|SARS-CoV nsp10|SARS-CoV sars1ab|orf1ab-nsp10|orf1ab-nsp10ab|pp1ab|R1AB_CVHSA	HEPIS	Two-hybrid	physical	Li Q (2005)	PUBMED:16157265	694009	9606	Low Throughput	-	-	-	-	BIOGRID	P0C6X7	-	NP_828868	Q86VG3	A8K468	NP_001263656|NP_001263654|NP_620142|NP_001263652|NP_001263653|NP_001263651|NP_001263655	-	-	-	-	-	-
2652483	43740578	90580	4383853	124736	GU280_gp01_nsp4	-	nsp4	C19orf52	ORF1ab|ORF1ab-nsp4|SARS-CoV2 nsp4|SARS-CoV-2 nsp4|R1AB_WCPV	-	Affinity Capture-MS	physical	Gordon DE (2020)	PUBMED:32353859	2697049	9606	High Throughput	0.986980311	-	Average Spectral Counts: 7.67|High confidence interactions were identified using a two-step filtering method involving two different stringency cutoffs. Significant interactions had a final MiST score >= 0.6, SAINTexpress BFDR <= 0.05 and average spectral counts >= 2.|MiST score: 0.986980311|SAINTexpress BFDR: 0	-	BIOGRID	P0DTD1	-	YP_009725300	Q9BSF4	-	NP_612367	-	-	-	-	-	-
2657694	1489680	128346	4383947	126110	SARS-CoV-1ab-nsp9ab	-	nsp9ab	C1orf162	nsp9|sars1ab|orf1ab|SARS-CoV nsp9ab|SARS-CoV nsp9|SARS-CoV sars1ab|orf1ab-nsp9|orf1ab-nsp9ab|pp1ab|R1AB_CVHSA	-	Two-hybrid	physical	Pfefferle S (2011)	PUBMED:22046132	694009	9606	High Throughput	-	-	validated candidates from HTYTH screen	-	BIOGRID	P0C6X7	-	NP_828867	Q8NEQ5	-	NP_001287763|NP_001287764|NP_777556	-	-	-	-	-	-
2652461	43740578	79078	4383861	122528	GU280_gp01_nsp13	-	nsp13	C1orf50	ORF1ab|ORF1ab-nsp13|SARS-CoV2 nsp13|SARS-CoV-2 nsp13|R1AB_WCPV	-	Affinity Capture-MS	physical	Gordon DE (2020)	PUBMED:32353859	2697049	9606	High Throughput	0.932056845	-	Average Spectral Counts: 4|High confidence interactions were identified using a two-step filtering method involving two different stringency cutoffs. Significant interactions had a final MiST score >= 0.6, SAINTexpress BFDR <= 0.05 and average spectral counts >= 2.|MiST score: 0.932056845|SAINTexpress BFDR: 0	-	BIOGRID	P0DTD1	-	YP_009725308	Q9BV19	-	NP_077002	-	-	-	-	-	-
2657720	1489680	54976	4383943	120312	SARS-CoV-1ab-nsp5ab	RP5-1009E24.6	nsp5ab	C20orf27	nsp5|sars1ab|orf1ab|SARS-CoV nsp5ab|SARS-CoV nsp5|SARS-CoV sars1ab|orf1ab-nsp5|orf1ab-nsp5ab|pp1ab|R1AB_CVHSA	-	Two-hybrid	physical	Pfefferle S (2011)	PUBMED:22046132	694009	9606	High Throughput	-	-	validated candidates from HTYTH screen	-	BIOGRID	P0C6X7	-	NP_828863	Q9GZN8	-	NP_001034229|NP_001245359|NP_001245358	-	-	-	-	-	-
2656281	10747	720	115970	107181	-	DAMC-258G8.6	MASP2	C4A	MAP19|MASP-2|MASP1P1|sMAP	C4|C4A2|C4A3|C4A4|C4A6|C4AD|C4S|CO4|CPAMD2|RG	Biochemical Activity	physical	Gao T (2020)	DOI:10.1101/2020.03.29.20041962	9606	9606	Low Throughput	-	Proteolytic Processing	Complement C4 cleavage by MASP-2 was significantly potentiated by the SARS-CoV N or MERS-CoV N protein in the presence of mannan and MBL.	-	BIOGRID	O00187	-	NP_006601|NP_631947	P0C0L4	-	NP_001239133|NP_009224	-	-	-	-	-	-
2692375	59272	801	121864	107252	UNQ868/PRO1885	-	ACE2	CALM1	ACEH	CALML2|CAMI|CPVT4|DD132|PHKD|caM	Reconstituted Complex	physical	Lai ZW (2009)	PUBMED:19164471	9606	9606	Low Throughput	-	-	-	-	BIOGRID	Q9BYF1	-	NP_068576	P62158	B4DJ51|E7ETZ0	NP_008819	-	-	-	-	-	-
2658343	1489680	817	4383941	107267	SARS-CoV-1ab-nsp3ab	-	nsp3ab	CAMK2D	nsp3|sars1ab|orf1ab|SARS-CoV nsp3ab|SARS-CoV nsp3|SARS-CoV sars1ab|orf1ab-nsp3|orf1ab-nsp3ab|pp1ab|R1AB_CVHSA	CAMKD	Affinity Capture-Western	physical	Ma-Lauer Y (2016)	PUBMED:27519799	694009	9606	Low Throughput	-	-	-	-	BIOGRID	P0C6X7	-	NP_828862	Q13557	E9PF82|A0A024RDK3|D6R938	NP_001308519|NP_001308518|NP_001308511|NP_001308510|NP_001308513|NP_001308512|NP_001308515|NP_001308514|NP_001308517|NP_001308516|NP_001308498|NP_001308499|NP_001308495|NP_001308496|NP_001308497|NP_742113|NP_742112|NP_001212|NP_001308508|NP_001308509|NP_001308506|NP_001308507|NP_001308504|NP_001308505|NP_001308502|NP_001308503|NP_001308500|NP_001308501|NP_001308520|NP_742125|NP_742126|NP_742127	-	-	-	-	-	-
2657657	1489675	819	4383921	107269	SARS-CoV-7b	-	ORF7b	CAMLG	7b|ns7b|SARS-CoV sars7b|ORF7b|SARS-CoV ORF7b|NS7B_CVHSA	CAML	Two-hybrid	physical	Pfefferle S (2011)	PUBMED:22046132	694009	9606	High Throughput	-	-	validated candidates from HTYTH screen	-	BIOGRID	Q7TFA1	-	NP_849175	P49069	-	NP_001736	-	-	-	-	-	-
2693266	1489668	821	4383915	107271	SARS-CoV-2	-	S	CANX	ORF2|2|spike glycoprotein|E2|surface|S protein|SARS-CoV S|SARS-CoV Spike|peplomer|SPIKE_CVHSA	CNX|IP90|P90	Co-localization	physical	Fukushi M (2012)	PUBMED:22915798	694009	9606	Low Throughput	-	-	-	-	BIOGRID	P59594	-	NP_828851	P27824	-	NP_001019820|NP_001737	-	-	-	-	-	-
2652540	43740578	79080	4383857	122529	GU280_gp01_nsp8	-	nsp8	CCDC86	ORF1ab|ORF1ab-nsp8|SARS-CoV2 nsp8|SARS-CoV-2 nsp8|R1AB_WCPV	-	Affinity Capture-MS	physical	Gordon DE (2020)	PUBMED:32353859	2697049	9606	High Throughput	0.736803661	-	Average Spectral Counts: 4.33|High confidence interactions were identified using a two-step filtering method involving two different stringency cutoffs. Significant interactions had a final MiST score >= 0.6, SAINTexpress BFDR <= 0.05 and average spectral counts >= 2.|MiST score: 0.736803661|SAINTexpress BFDR: 0	-	BIOGRID	P0DTD1	-	YP_009725304	Q9H6F5	-	NP_077003	-	-	-	-	-	-
2657678	1489680	54535	4383949	120022	SARS-CoV-1ab-nsp12ab	XXbac-BCX101P6.10-002	nsp12ab	CCHCR1	nsp12|sars1ab|orf1ab|SARS-CoV nsp12ab|SARS-CoV nsp12|SARS-CoV sars1ab|orf1ab-nsp12|orf1ab-nsp12ab|pp1ab|R1AB_CVHSA	C6orf18|HCR|SBP	Two-hybrid	physical	Pfefferle S (2011)	PUBMED:22046132	694009	9606	High Throughput	-	-	validated candidates from HTYTH screen	-	BIOGRID	P0C6X7	-	NP_828869	Q8TD31	B0S7V6|Q2TB68|M1T2K8|Q769H0	NP_001099034|NP_061925|NP_001099033	-	-	-	-	-	-
2659044	1489678	890	4383916	107331	SARS-CoV-9a	-	N	CCNA2	ORF9a|9a|nuc|nucleocapsid|ncap|SARS-CoV N|N protein|SARS-CoV Nuc|NCAP_CVHSA	CCN1|CCNA	Affinity Capture-Western	physical	Surjit M (2006)	PUBMED:16431923	694009	9606	Low Throughput	-	-	-	-	BIOGRID	P59595	-	NP_828858	P20248	-	NP_001228	-	-	-	-	-	-
2659042	1489678	595	4383916	107067	SARS-CoV-9a	-	N	CCND1	ORF9a|9a|nuc|nucleocapsid|ncap|SARS-CoV N|N protein|SARS-CoV Nuc|NCAP_CVHSA	BCL1|D11S287E|PRAD1|U21B31	Affinity Capture-Western	physical	Surjit M (2006)	PUBMED:16431923	694009	9606	Low Throughput	-	-	-	-	BIOGRID	P59595	-	NP_828858	P24385	Q6FI00	NP_444284	-	-	-	-	-	-
2659035	1017	898	107452	107338	-	-	CDK2	CCNE1	CDKN2|p33(CDK2)	CCNE	Affinity Capture-Western	physical	Surjit M (2006)	PUBMED:16431923	9606	9606	Low Throughput	-	-	-	-	BIOGRID	P24941	A0A024RB77|A0A024RB10|B4DDL9|E7ESI2	NP_001789|NP_439892|NP_001277159	P24864	-	NP_001229	-	-	-	-	-	-
2659043	1489678	1017	4383916	107452	SARS-CoV-9a	-	N	CDK2	ORF9a|9a|nuc|nucleocapsid|ncap|SARS-CoV N|N protein|SARS-CoV Nuc|NCAP_CVHSA	CDKN2|p33(CDK2)	Affinity Capture-Western	physical	Surjit M (2006)	PUBMED:16431923	694009	9606	Low Throughput	-	-	-	-	BIOGRID	P59595	-	NP_828858	P24941	A0A024RB77|A0A024RB10|B4DDL9|E7ESI2	NP_001789|NP_439892|NP_001277159	-	-	-	-	-	-
2659041	1489678	1019	4383916	107454	SARS-CoV-9a	-	N	CDK4	ORF9a|9a|nuc|nucleocapsid|ncap|SARS-CoV N|N protein|SARS-CoV Nuc|NCAP_CVHSA	CMM3|PSK-J3	Affinity Capture-Western	physical	Surjit M (2006)	PUBMED:16431923	694009	9606	Low Throughput	-	-	-	-	BIOGRID	P59595	-	NP_828858	P11802	A0A024RBB6	NP_000066	-	-	-	-	-	-
2652457	43740578	55755	4383861	120873	GU280_gp01_nsp13	RP11-412P1.1	nsp13	CDK5RAP2	ORF1ab|ORF1ab-nsp13|SARS-CoV2 nsp13|SARS-CoV-2 nsp13|R1AB_WCPV	C48|Cep215|MCPH3	Affinity Capture-MS	physical	Gordon DE (2020)	PUBMED:32353859	2697049	9606	High Throughput	0.939307247	-	Average Spectral Counts: 62.67|High confidence interactions were identified using a two-step filtering method involving two different stringency cutoffs. Significant interactions had a final MiST score >= 0.6, SAINTexpress BFDR <= 0.05 and average spectral counts >= 2.|MiST score: 0.939307247|SAINTexpress BFDR: 0	-	BIOGRID	P0DTD1	-	YP_009725308	Q96SN8	Q7Z3M0|B3KVI2|B9EG74	NP_060719|NP_001258968|NP_001011649	-	-	-	-	-	-
2659040	595	1027	107067	107461	-	-	CCND1	CDKN1B	BCL1|D11S287E|PRAD1|U21B31	CDKN4|KIP1|MEN1B|MEN4|P27KIP1	Affinity Capture-Western	physical	Surjit M (2006)	PUBMED:16431923	9606	9606	Low Throughput	-	-	-	-	BIOGRID	P24385	Q6FI00	NP_444284	P46527	Q6I9V6	NP_004055	-	-	-	-	-	-
2692756	14254594	1048	4383879	107478	G128_gp02	-	S	CEACAM5	spike|MERS-CoV S|MERS-CoV spike|S protein|surface|SPIKE_CVEMC	CD66e|CEA	Affinity Capture-Western	physical	Chan CM (2016)	PUBMED:27489282	1335626	9606	Low Throughput	-	-	-	-	BIOGRID	K9N5Q8	-	YP_009047204	P06731	A0A024R0K5|Q68DM9|Q53G30	NP_004354|NP_001278413	-	-	-	-	-	-
2652435	43740578	1063	4383861	107492	GU280_gp01_nsp13	RP11-262H5.1	nsp13	CENPF	ORF1ab|ORF1ab-nsp13|SARS-CoV2 nsp13|SARS-CoV-2 nsp13|R1AB_WCPV	CENF|PRO1779|hcp-1	Affinity Capture-MS	physical	Gordon DE (2020)	PUBMED:32353859	2697049	9606	High Throughput	0.873840643	-	Average Spectral Counts: 20|High confidence interactions were identified using a two-step filtering method involving two different stringency cutoffs. Significant interactions had a final MiST score >= 0.6, SAINTexpress BFDR <= 0.05 and average spectral counts >= 2.|MiST score: 0.873840643|SAINTexpress BFDR: 0	-	BIOGRID	P0DTD1	-	YP_009725308	P49454	-	NP_057427	-	-	-	-	-	-
2652452	43740578	201134	4383861	128362	GU280_gp01_nsp13	-	nsp13	CEP112	ORF1ab|ORF1ab-nsp13|SARS-CoV2 nsp13|SARS-CoV-2 nsp13|R1AB_WCPV	CCDC46|MACOCO	Affinity Capture-MS	physical	Gordon DE (2020)	PUBMED:32353859	2697049	9606	High Throughput	0.964318835	-	Average Spectral Counts: 2.33|High confidence interactions were identified using a two-step filtering method involving two different stringency cutoffs. Significant interactions had a final MiST score >= 0.6, SAINTexpress BFDR <= 0.05 and average spectral counts >= 2.|MiST score: 0.964318835|SAINTexpress BFDR: 0.05	-	BIOGRID	P0DTD1	-	YP_009725308	Q8N8E3	A2RRR7|B4DR29	NP_001186094|NP_001289820|NP_659473|NP_001032402	-	-	-	-	-	-
2652445	43740578	9662	4383861	115018	GU280_gp01_nsp13	-	nsp13	CEP135	ORF1ab|ORF1ab-nsp13|SARS-CoV2 nsp13|SARS-CoV-2 nsp13|R1AB_WCPV	CEP4|KIAA0635|MCPH8	Affinity Capture-MS	physical	Gordon DE (2020)	PUBMED:32353859	2697049	9606	High Throughput	0.975292134	-	Average Spectral Counts: 6.33|High confidence interactions were identified using a two-step filtering method involving two different stringency cutoffs. Significant interactions had a final MiST score >= 0.6, SAINTexpress BFDR <= 0.05 and average spectral counts >= 2.|MiST score: 0.975292134|SAINTexpress BFDR: 0	-	BIOGRID	P0DTD1	-	YP_009725308	Q66GS9	-	NP_079285	-	-	-	-	-	-
2652462	43740578	11190	4383861	116360	GU280_gp01_nsp13	RP3-477O4.2	nsp13	CEP250	ORF1ab|ORF1ab-nsp13|SARS-CoV2 nsp13|SARS-CoV-2 nsp13|R1AB_WCPV	C-NAP1|CEP2|CNAP1	Affinity Capture-MS	physical	Gordon DE (2020)	PUBMED:32353859	2697049	9606	High Throughput	0.990717833	-	Average Spectral Counts: 151|High confidence interactions were identified using a two-step filtering method involving two different stringency cutoffs. Significant interactions had a final MiST score >= 0.6, SAINTexpress BFDR <= 0.05 and average spectral counts >= 2.|MiST score: 0.990717833|SAINTexpress BFDR: 0	-	BIOGRID	P0DTD1	-	YP_009725308	Q9BV73	-	NP_001305148|NP_009117	-	-	-	-	-	-
2652443	43740578	9857	4383861	115191	GU280_gp01_nsp13	RP11-502H18.1	nsp13	CEP350	ORF1ab|ORF1ab-nsp13|SARS-CoV2 nsp13|SARS-CoV-2 nsp13|R1AB_WCPV	CAP350|GM133	Affinity Capture-MS	physical	Gordon DE (2020)	PUBMED:32353859	2697049	9606	High Throughput	0.86755993	-	Average Spectral Counts: 5.67|High confidence interactions were identified using a two-step filtering method involving two different stringency cutoffs. Significant interactions had a final MiST score >= 0.6, SAINTexpress BFDR <= 0.05 and average spectral counts >= 2.|MiST score: 0.86755993|SAINTexpress BFDR: 0	-	BIOGRID	P0DTD1	-	YP_009725308	Q5VT06	-	NP_055625	-	-	-	-	-	-
2652446	43740578	23177	4383861	116789	GU280_gp01_nsp13	-	nsp13	CEP68	ORF1ab|ORF1ab-nsp13|SARS-CoV2 nsp13|SARS-CoV-2 nsp13|R1AB_WCPV	KIAA0582	Affinity Capture-MS	physical	Gordon DE (2020)	PUBMED:32353859	2697049	9606	High Throughput	0.879704216	-	Average Spectral Counts: 3|High confidence interactions were identified using a two-step filtering method involving two different stringency cutoffs. Significant interactions had a final MiST score >= 0.6, SAINTexpress BFDR <= 0.05 and average spectral counts >= 2.|MiST score: 0.879704216|SAINTexpress BFDR: 0.03	-	BIOGRID	P0DTD1	-	YP_009725308	Q76N32	-	NP_055962|NP_001306030|NP_001306029	-	-	-	-	-	-
2657702	1489680	11200	4383950	116369	SARS-CoV-1ab-nsp13ab	RP11-436C9.1	nsp13ab	CHEK2	nsp13|sars1ab|orf1ab|SARS-CoV nsp13ab|SARS-CoV nsp13|SARS-CoV sars1ab|orf1ab-nsp13|orf1ab-nsp13ab|pp1ab|R1AB_CVHSA	CDS1|CHK2|HuCds1|LFS2|PP1425|RAD53|hCds1	Two-hybrid	physical	Pfefferle S (2011)	PUBMED:22046132	694009	9606	High Throughput	-	-	validated candidates from HTYTH screen	-	BIOGRID	P0C6X7	-	NP_828870	O96017	-	NP_665861|NP_009125|NP_001005735|NP_001244316	-	-	-	-	-	-
2652637	-	27243	4383874	118091	-	-	ORF9b	CHMP2A	SARS-CoV2 ORF9b|SARS-CoV-2 ORF9b|ORF9B_WCPV	BC-2|BC2|CHMP2|VPS2|VPS2A	Affinity Capture-MS	physical	Gordon DE (2020)	PUBMED:32353859	2697049	9606	High Throughput	0.948289085	-	Average Spectral Counts: 2.33|High confidence interactions were identified using a two-step filtering method involving two different stringency cutoffs. Significant interactions had a final MiST score >= 0.6, SAINTexpress BFDR <= 0.05 and average spectral counts >= 2.|MiST score: 0.948289085|SAINTexpress BFDR: 0.05	-	BIOGRID	P0DTD2	-	-	O43633	A0A024R4S0	NP_940818|NP_055268	-	-	-	-	-	-
2657658	1489680	25978	4383949	117462	SARS-CoV-1ab-nsp12ab	CGI-84	nsp12ab	CHMP2B	nsp12|sars1ab|orf1ab|SARS-CoV nsp12ab|SARS-CoV nsp12|SARS-CoV sars1ab|orf1ab-nsp12|orf1ab-nsp12ab|pp1ab|R1AB_CVHSA	ALS17|CHMP2.5|DMT1|VPS2-2|VPS2B	Two-hybrid	physical	Pfefferle S (2011)	PUBMED:22046132	694009	9606	High Throughput	-	-	validated candidates from HTYTH screen	-	BIOGRID	P0C6X7	-	NP_828869	Q9UQN3	B2RE76	NP_054762|NP_001231573	-	-	-	-	-	-
2652610	43740577	79586	4383873	122729	GU280_gp09	UNQ651/PRO1281	ORF8	CHPF	SARS-CoV2 ORF8|SARS-CoV-2 ORF8|NS7B_WCPV	CHSY2|CSS2	Affinity Capture-MS	physical	Gordon DE (2020)	PUBMED:32353859	2697049	9606	High Throughput	0.989068101	-	Average Spectral Counts: 5.67|High confidence interactions were identified using a two-step filtering method involving two different stringency cutoffs. Significant interactions had a final MiST score >= 0.6, SAINTexpress BFDR <= 0.05 and average spectral counts >= 2.|MiST score: 0.989068101|SAINTexpress BFDR: 0	-	BIOGRID	P0DTC8	-	YP_009724396	Q8IZ52	-	NP_078812|NP_001182660	-	-	-	-	-	-
2652630	43740577	54480	4383873	119984	GU280_gp09	UNQ299/PRO339	ORF8	CHPF2	SARS-CoV2 ORF8|SARS-CoV-2 ORF8|NS7B_WCPV	CSGLCA-T|CSGlcAT|ChSy-3|chPF-2	Affinity Capture-MS	physical	Gordon DE (2020)	PUBMED:32353859	2697049	9606	High Throughput	0.703620586	-	Average Spectral Counts: 5|High confidence interactions were identified using a two-step filtering method involving two different stringency cutoffs. Significant interactions had a final MiST score >= 0.6, SAINTexpress BFDR <= 0.05 and average spectral counts >= 2.|MiST score: 0.703620586|SAINTexpress BFDR: 0	-	BIOGRID	P0DTC8	-	YP_009724396	Q9P2E5	B3KPG6|G5E9W2	NP_001271224|NP_061888	-	-	-	-	-	-
2652594	43740577	284106	4383873	129759	GU280_gp09	-	ORF8	CISD3	SARS-CoV2 ORF8|SARS-CoV-2 ORF8|NS7B_WCPV	Miner2	Affinity Capture-MS	physical	Gordon DE (2020)	PUBMED:32353859	2697049	9606	High Throughput	0.760326153	-	Average Spectral Counts: 4|High confidence interactions were identified using a two-step filtering method involving two different stringency cutoffs. Significant interactions had a final MiST score >= 0.6, SAINTexpress BFDR <= 0.05 and average spectral counts >= 2.|MiST score: 0.760326153|SAINTexpress BFDR: 0	-	BIOGRID	P0DTC8	-	YP_009724396	P0C7P0	-	NP_001129970	-	-	-	-	-	-
2652427	43740578	11113	4383861	116290	GU280_gp01_nsp13	-	nsp13	CIT	ORF1ab|ORF1ab-nsp13|SARS-CoV2 nsp13|SARS-CoV-2 nsp13|R1AB_WCPV	CRIK|STK21	Affinity Capture-MS	physical	Gordon DE (2020)	PUBMED:32353859	2697049	9606	High Throughput	0.887314876	-	Average Spectral Counts: 6|High confidence interactions were identified using a two-step filtering method involving two different stringency cutoffs. Significant interactions had a final MiST score >= 0.6, SAINTexpress BFDR <= 0.05 and average spectral counts >= 2.|MiST score: 0.887314876|SAINTexpress BFDR: 0	-	BIOGRID	P0DTD1	-	YP_009725308	O14578	-	NP_009105|NP_001193928	-	-	-	-	-	-
2691280	1489680	9793	4383939	115137	SARS-CoV-1ab-nsp1ab	-	nsp1ab	CKAP5	nsp1|sars1ab|orf1ab|SARS-CoV nsp1ab|SARS-CoV nsp1|SARS-CoV sars1ab|orf1ab-nsp1|orf1ab-nsp1ab|pp1ab|R1AB_CVHSA	CHTOG|MSPS|TOG|TOGp|ch-TOG	Affinity Capture-MS	physical	Cornillez-Ty CT (2009)	PUBMED:19640993	694009	9606	Low Throughput	-	-	-	-	BIOGRID	P0C6X7	-	NP_828860	Q14008	-	NP_001008938|NP_055571	-	-	-	-	-	-
2652579	43740569	23155	4383868	116769	GU280_gp03	RP11-475E11.6	ORF3a	CLCC1	SARS-CoV2 ORF3a|SARS-CoV-2 ORF3a|AP3A_WCPV	MCLC	Affinity Capture-MS	physical	Gordon DE (2020)	PUBMED:32353859	2697049	9606	High Throughput	0.920620901	-	Average Spectral Counts: 20.33|High confidence interactions were identified using a two-step filtering method involving two different stringency cutoffs. Significant interactions had a final MiST score >= 0.6, SAINTexpress BFDR <= 0.05 and average spectral counts >= 2.|MiST score: 0.920620901|SAINTexpress BFDR: 0	-	BIOGRID	P0DTC3	-	YP_009724391	Q96S66	A0A024R0G0|A0A024R095	NP_001041675|NP_001265131|NP_055942|NP_001265132	-	-	-	-	-	-
2652450	43740578	79745	4383861	122857	GU280_gp01_nsp13	-	nsp13	CLIP4	ORF1ab|ORF1ab-nsp13|SARS-CoV2 nsp13|SARS-CoV-2 nsp13|R1AB_WCPV	RSNL2	Affinity Capture-MS	physical	Gordon DE (2020)	PUBMED:32353859	2697049	9606	High Throughput	0.966944672	-	Average Spectral Counts: 3.67|High confidence interactions were identified using a two-step filtering method involving two different stringency cutoffs. Significant interactions had a final MiST score >= 0.6, SAINTexpress BFDR <= 0.05 and average spectral counts >= 2.|MiST score: 0.966944672|SAINTexpress BFDR: 0	-	BIOGRID	P0DTD1	-	YP_009725308	Q8N3C7	A8K6D0|B7Z936	NP_078968|NP_001274456|NP_001274457	-	-	-	-	-	-
2652447	43740578	11064	4383861	116248	GU280_gp01_nsp13	RP11-165P4.1	nsp13	CNTRL	ORF1ab|ORF1ab-nsp13|SARS-CoV2 nsp13|SARS-CoV-2 nsp13|R1AB_WCPV	CEP1|CEP110|FAN|bA165P4.1	Affinity Capture-MS	physical	Gordon DE (2020)	PUBMED:32353859	2697049	9606	High Throughput	0.989917408	-	Average Spectral Counts: 5|High confidence interactions were identified using a two-step filtering method involving two different stringency cutoffs. Significant interactions had a final MiST score >= 0.6, SAINTexpress BFDR <= 0.05 and average spectral counts >= 2.|MiST score: 0.989917408|SAINTexpress BFDR: 0	-	BIOGRID	P0DTD1	-	YP_009725308	Q7Z7A1	-	NP_001317691|NP_008949	-	-	-	-	-	-
2652595	43740577	1291	4383873	107688	GU280_gp09	-	ORF8	COL6A1	SARS-CoV2 ORF8|SARS-CoV-2 ORF8|NS7B_WCPV	OPLL	Affinity Capture-MS	physical	Gordon DE (2020)	PUBMED:32353859	2697049	9606	High Throughput	0.977300006	-	Average Spectral Counts: 2|High confidence interactions were identified using a two-step filtering method involving two different stringency cutoffs. Significant interactions had a final MiST score >= 0.6, SAINTexpress BFDR <= 0.05 and average spectral counts >= 2.|MiST score: 0.977300006|SAINTexpress BFDR: 0.05	-	BIOGRID	P0DTC8	-	YP_009724396	P12109	-	NP_001839	-	-	-	-	-	-
2652398	43740578	79709	4383850	122826	GU280_gp01_nsp1	PSEC0241	nsp1	COLGALT1	ORF1ab|ORF1ab-nsp1|SARS-CoV2 nsp1|SARS-CoV-2 nsp1|R1AB_WCPV	GLT25D1	Affinity Capture-MS	physical	Gordon DE (2020)	PUBMED:32353859	2697049	9606	High Throughput	0.794123974	-	Average Spectral Counts: 7.33|High confidence interactions were identified using a two-step filtering method involving two different stringency cutoffs. Significant interactions had a final MiST score >= 0.6, SAINTexpress BFDR <= 0.05 and average spectral counts >= 2.|MiST score: 0.794123974|SAINTexpress BFDR: 0	-	BIOGRID	P0DTD1	-	YP_009725297	Q8NBJ5	-	NP_078932	-	-	-	-	-	-
2652499	43740578	1312	4383856	107707	GU280_gp01_nsp7	-	nsp7	COMT	ORF1ab|ORF1ab-nsp7|SARS-CoV2 nsp7|SARS-CoV-2 nsp7|R1AB_WCPV	HEL-S-98n	Affinity Capture-MS	physical	Gordon DE (2020)	PUBMED:32353859	2697049	9606	High Throughput	0.745231765	-	Average Spectral Counts: 2|High confidence interactions were identified using a two-step filtering method involving two different stringency cutoffs. Significant interactions had a final MiST score >= 0.6, SAINTexpress BFDR <= 0.05 and average spectral counts >= 2.|MiST score: 0.745231765|SAINTexpress BFDR: 0.04	-	BIOGRID	P0DTD1	-	YP_009725303	P21964	-	NP_001128634|NP_009294|NP_000745|NP_001128633	-	-	-	-	-	-
2689531	1489680	4513	4383948	110616	SARS-CoV-1ab-nsp10ab	-	nsp10ab	COX2	nsp10|sars1ab|orf1ab|SARS-CoV nsp10ab|SARS-CoV nsp10|SARS-CoV sars1ab|orf1ab-nsp10|orf1ab-nsp10ab|pp1ab|R1AB_CVHSA	COII|MTCO2	Affinity Capture-Western	physical	Li Q (2005)	PUBMED:16157265	694009	9606	Low Throughput	-	-	-	-	BIOGRID	P0C6X7	-	NP_828868	P00403	U5Z487	YP_003024029	-	-	-	-	-	-
2691282	1489680	8895	4383939	114412	SARS-CoV-1ab-nsp1ab	-	nsp1ab	CPNE3	nsp1|sars1ab|orf1ab|SARS-CoV nsp1ab|SARS-CoV nsp1|SARS-CoV sars1ab|orf1ab-nsp1|orf1ab-nsp1ab|pp1ab|R1AB_CVHSA	CPN3|PRO1071	Affinity Capture-MS	physical	Cornillez-Ty CT (2009)	PUBMED:19640993	694009	9606	Low Throughput	-	-	-	-	BIOGRID	P0C6X7	-	NP_828860	O75131	A0A024R994|Q05DL8	NP_003900	-	-	-	-	-	-
2691276	64398	92359	122155	124940	-	UNQ588/PRO1158	MPP5	CRB3	PALS1	-	Reconstituted Complex	physical	Teoh KT (2010)	PUBMED:20861307	9606	9606	Low Throughput	-	-	-	-	BIOGRID	Q8N3R9	Q658X5	NP_071919|NP_001243479	Q9BUF7	-	NP_777377|NP_631900	-	-	-	-	-	-
798422	3661	1387	109869	107777	-	-	IRF3	CREBBP	-	CBP|KAT3A|RSTS	Affinity Capture-Western	physical	Devaraj SG (2007)	PUBMED:17761676	9606	9606	Low Throughput	-	-	figure 5.	-	BIOGRID	Q14653	E2GIM7|E2GIM8|E2GIM5|E2GIM9|M0QYT9|E2GIM6	NP_001562|NP_001184056|NP_001184057|NP_001184054|NP_001184055|NP_001184052|NP_001184053|NP_001184051	Q92793	-	NP_001073315|NP_004371	-	-	-	-	-	-
2652418	43740578	64784	4383860	122294	GU280_gp01_nsp12	-	nsp12	CRTC3	ORF1ab|ORF1ab-nsp12|SARS-CoV2 nsp12|SARS-CoV-2 nsp12|R1AB_WCPV	TORC-3|TORC3	Affinity Capture-MS	physical	Gordon DE (2020)	PUBMED:32353859	2697049	9606	High Throughput	0.991104307	-	Average Spectral Counts: 7.67|High confidence interactions were identified using a two-step filtering method involving two different stringency cutoffs. Significant interactions had a final MiST score >= 0.6, SAINTexpress BFDR <= 0.05 and average spectral counts >= 2.|MiST score: 0.991104307|SAINTexpress BFDR: 0	-	BIOGRID	P0DTD1	-	YP_009725307	Q6UUV7	Q8TEF4	NP_073606|NP_001036039	-	-	-	-	-	-
2652638	-	7812	4383874	113583	-	RP5-1000E10.3	ORF9b	CSDE1	SARS-CoV2 ORF9b|SARS-CoV-2 ORF9b|ORF9B_WCPV	D1S155E|UNR	Affinity Capture-MS	physical	Gordon DE (2020)	PUBMED:32353859	2697049	9606	High Throughput	0.988959751	-	Average Spectral Counts: 5|High confidence interactions were identified using a two-step filtering method involving two different stringency cutoffs. Significant interactions had a final MiST score >= 0.6, SAINTexpress BFDR <= 0.05 and average spectral counts >= 2.|MiST score: 0.988959751|SAINTexpress BFDR: 0	-	BIOGRID	P0DTD2	-	-	O75534	A0A024R0E2|A0A024R0K2	NP_001007554|NP_001123995|NP_009089|NP_001229822|NP_001229821|NP_001229820	-	-	-	-	-	-
2652379	43740575	1459	4383847	107842	GU280_gp10	-	N	CSNK2A2	nuc|nucleocapsid|SARS-CoV2 N|N protein|ncap|SARS-CoV-2 N|NCAP_WCPV	CK2A2|CSNK2A1	Affinity Capture-MS	physical	Gordon DE (2020)	PUBMED:32353859	2697049	9606	High Throughput	0.875048268	-	Average Spectral Counts: 7|High confidence interactions were identified using a two-step filtering method involving two different stringency cutoffs. Significant interactions had a final MiST score >= 0.6, SAINTexpress BFDR <= 0.05 and average spectral counts >= 2.|MiST score: 0.875048268|SAINTexpress BFDR: 0	-	BIOGRID	P0DTC9	-	YP_009724397	P19784	-	NP_001887	-	-	-	-	-	-
2652380	43740575	1460	4383847	107843	GU280_gp10	DADB-127H9.2	N	CSNK2B	nuc|nucleocapsid|SARS-CoV2 N|N protein|ncap|SARS-CoV-2 N|NCAP_WCPV	CK2B|CK2N|CSK2B|G5A	Affinity Capture-MS	physical	Gordon DE (2020)	PUBMED:32353859	2697049	9606	High Throughput	0.803607895	-	Average Spectral Counts: 2.33|High confidence interactions were identified using a two-step filtering method involving two different stringency cutoffs. Significant interactions had a final MiST score >= 0.6, SAINTexpress BFDR <= 0.05 and average spectral counts >= 2.|MiST score: 0.803607895|SAINTexpress BFDR: 0	-	BIOGRID	P0DTC9	-	YP_009724397	P67870	N0E4C7	NP_001269314|NP_001311	-	-	-	-	-	-
2652567	43740576	8453	4383867	114031	GU280_gp11	RP11-297A16.3	ORF10	CUL2	SARS-CoV2 ORF10|SARS-CoV-2 ORF10|A0A663DJA2_9BETC	-	Affinity Capture-MS	physical	Gordon DE (2020)	PUBMED:32353859	2697049	9606	High Throughput	0.818290141	-	Average Spectral Counts: 12.33|High confidence interactions were identified using a two-step filtering method involving two different stringency cutoffs. Significant interactions had a final MiST score >= 0.6, SAINTexpress BFDR <= 0.05 and average spectral counts >= 2.|MiST score: 0.818290141|SAINTexpress BFDR: 0	-	BIOGRID	A0A663DJA2	-	YP_009725255	Q13617	-	NP_001311304|NP_001311305|NP_001185708|NP_001185707|NP_001185706|NP_003582	-	-	-	-	-	-
2652344	43740570	10283	4383845	115572	GU280_gp04	UNQ438/PRO871	E	CWC27	env|envelope|SARS-CoV2 E|E protein|emp|SARS-CoV-2 E|VEMP_WCPV	NY-CO-10|SDCCAG10	Affinity Capture-MS	physical	Gordon DE (2020)	PUBMED:32353859	2697049	9606	High Throughput	0.89310916	-	Average Spectral Counts: 2.67|High confidence interactions were identified using a two-step filtering method involving two different stringency cutoffs. Significant interactions had a final MiST score >= 0.6, SAINTexpress BFDR <= 0.05 and average spectral counts >= 2.|MiST score: 0.89310916|SAINTexpress BFDR: 0.03	-	BIOGRID	P0DTC4	-	YP_009724392	Q6UX04	D6REK3	NP_001284574|NP_005860|NP_001284573	-	-	-	-	-	-
2652495	43740578	80777	4383856	123309	GU280_gp01_nsp7	RP11-140H17.1	nsp7	CYB5B	ORF1ab|ORF1ab-nsp7|SARS-CoV2 nsp7|SARS-CoV-2 nsp7|R1AB_WCPV	CYB5-M|CYPB5M|OMB5	Affinity Capture-MS	physical	Gordon DE (2020)	PUBMED:32353859	2697049	9606	High Throughput	0.80351019	-	Average Spectral Counts: 3.33|High confidence interactions were identified using a two-step filtering method involving two different stringency cutoffs. Significant interactions had a final MiST score >= 0.6, SAINTexpress BFDR <= 0.05 and average spectral counts >= 2.|MiST score: 0.80351019|SAINTexpress BFDR: 0	-	BIOGRID	P0DTD1	-	YP_009725303	O43169	J3KNF8	NP_085056	-	-	-	-	-	-
2652497	43740578	1727	4383856	108071	GU280_gp01_nsp7	-	nsp7	CYB5R3	ORF1ab|ORF1ab-nsp7|SARS-CoV2 nsp7|SARS-CoV-2 nsp7|R1AB_WCPV	B5R|DIA1	Affinity Capture-MS	physical	Gordon DE (2020)	PUBMED:32353859	2697049	9606	High Throughput	0.956349351	-	Average Spectral Counts: 7.33|High confidence interactions were identified using a two-step filtering method involving two different stringency cutoffs. Significant interactions had a final MiST score >= 0.6, SAINTexpress BFDR <= 0.05 and average spectral counts >= 2.|MiST score: 0.956349351|SAINTexpress BFDR: 0	-	BIOGRID	P0DTD1	-	YP_009725303	P00387	-	NP_001165131|NP_000389|NP_015565|NP_001165132|NP_001123291	-	-	-	-	-	-
2652555	43740578	10238	4383858	115532	GU280_gp01_nsp9	-	nsp9	DCAF7	ORF1ab|ORF1ab-nsp9|SARS-CoV2 nsp9|SARS-CoV-2 nsp9|R1AB_WCPV	AN11|HAN11|SWAN-1|WDR68	Affinity Capture-MS	physical	Gordon DE (2020)	PUBMED:32353859	2697049	9606	High Throughput	0.969234024	-	Average Spectral Counts: 16|High confidence interactions were identified using a two-step filtering method involving two different stringency cutoffs. Significant interactions had a final MiST score >= 0.6, SAINTexpress BFDR <= 0.05 and average spectral counts >= 2.|MiST score: 0.969234024|SAINTexpress BFDR: 0	-	BIOGRID	P0DTD1	-	YP_009725305	P61962	-	NP_005819	-	-	-	-	-	-
2652520	43740578	79877	4383856	122965	GU280_gp01_nsp7	-	nsp7	DCAKD	ORF1ab|ORF1ab-nsp7|SARS-CoV2 nsp7|SARS-CoV-2 nsp7|R1AB_WCPV	-	Affinity Capture-MS	physical	Gordon DE (2020)	PUBMED:32353859	2697049	9606	High Throughput	0.862452335	-	Average Spectral Counts: 9|High confidence interactions were identified using a two-step filtering method involving two different stringency cutoffs. Significant interactions had a final MiST score >= 0.6, SAINTexpress BFDR <= 0.05 and average spectral counts >= 2.|MiST score: 0.862452335|SAINTexpress BFDR: 0	-	BIOGRID	P0DTD1	-	YP_009725303	Q8WVC6	-	NP_001275584|NP_079095|NP_001122103|NP_001275583|NP_001308255	-	-	-	-	-	-
2657708	1489669	10540	4383917	115794	SARS-CoV-3a	-	ORF3a	DCTN2	3a|ns3a|U274X1|SARS-CoV sars3a|ORF3a|SARS-CoV ORF3a|X1|AP3A_CVHSA	DCTN50|DYNAMITIN|HEL-S-77|RBP50	Two-hybrid	physical	Pfefferle S (2011)	PUBMED:22046132	694009	9606	High Throughput	-	-	validated candidates from HTYTH screen	-	BIOGRID	P59632	-	NP_828852	Q13561	V9HW58	NP_001248342|NP_001248341|NP_006391	-	-	-	-	-	-
2652643	-	79077	4383874	122527	-	CDA03	ORF9b	DCTPP1	SARS-CoV2 ORF9b|SARS-CoV-2 ORF9b|ORF9B_WCPV	RS21C6|XTP3TPA	Affinity Capture-MS	physical	Gordon DE (2020)	PUBMED:32353859	2697049	9606	High Throughput	0.753716811	-	Average Spectral Counts: 23.33|High confidence interactions were identified using a two-step filtering method involving two different stringency cutoffs. Significant interactions had a final MiST score >= 0.6, SAINTexpress BFDR <= 0.05 and average spectral counts >= 2.|MiST score: 0.753716811|SAINTexpress BFDR: 0	-	BIOGRID	P0DTD2	-	-	Q9H773	-	NP_077001	-	-	-	-	-	-
2657656	1489680	23564	4383945	117107	SARS-CoV-1ab-nsp7ab	DADB-110M10.5	nsp7ab	DDAH2	nsp7|sars1ab|orf1ab|SARS-CoV nsp7ab|SARS-CoV nsp7|SARS-CoV sars1ab|orf1ab-nsp7|orf1ab-nsp7ab|pp1ab|R1AB_CVHSA	DDAH|DDAHII|G6a|HEL-S-277|NG30	Two-hybrid	physical	Pfefferle S (2011)	PUBMED:22046132	694009	9606	High Throughput	-	-	validated candidates from HTYTH screen	-	BIOGRID	P0C6X7	-	NP_828865	O95865	V9HW53	NP_039268|NP_001289936|NP_001289937	-	-	-	-	-	-
2691298	1489680	1653	4383951	108019	SARS-CoV-1ab-nsp14ab	-	nsp14ab	DDX1	nsp14|sars1ab|orf1ab|SARS-CoV nsp14ab|SARS-CoV nsp14|SARS-CoV sars1ab|orf1ab-nsp14|orf1ab-nsp14ab|pp1ab|R1AB_CVHSA	DBP-RB|UKVH5d	Affinity Capture-Western	physical	Xu L (2010)	PUBMED:20573827	694009	9606	Low Throughput	-	-	-	-	BIOGRID	P0C6X7	-	NP_828871	Q92499	A3RJH1	NP_004930	-	-	-	-	-	-
2652533	43740578	1662	4383857	108027	GU280_gp01_nsp8	-	nsp8	DDX10	ORF1ab|ORF1ab-nsp8|SARS-CoV2 nsp8|SARS-CoV-2 nsp8|R1AB_WCPV	HRH-J8	Affinity Capture-MS	physical	Gordon DE (2020)	PUBMED:32353859	2697049	9606	High Throughput	0.755753594	-	Average Spectral Counts: 5.67|High confidence interactions were identified using a two-step filtering method involving two different stringency cutoffs. Significant interactions had a final MiST score >= 0.6, SAINTexpress BFDR <= 0.05 and average spectral counts >= 2.|MiST score: 0.755753594|SAINTexpress BFDR: 0	-	BIOGRID	P0DTD1	-	YP_009725304	Q13206	-	NP_004389	-	-	-	-	-	-
2652389	43740575	9188	4383847	114625	GU280_gp10	-	N	DDX21	nuc|nucleocapsid|SARS-CoV2 N|N protein|ncap|SARS-CoV-2 N|NCAP_WCPV	GUA|GURDB|RH-II/GU|RH-II/GuA	Affinity Capture-MS	physical	Gordon DE (2020)	PUBMED:32353859	2697049	9606	High Throughput	0.613544528	-	Average Spectral Counts: 36.67|High confidence interactions were identified using a two-step filtering method involving two different stringency cutoffs. Significant interactions had a final MiST score >= 0.6, SAINTexpress BFDR <= 0.05 and average spectral counts >= 2.|MiST score: 0.613544528|SAINTexpress BFDR: 0	-	BIOGRID	P0DTC9	-	YP_009724397	Q9NR30	-	NP_004719|NP_001243839	-	-	-	-	-	-
2692283	1489672	23586	4383913	117121	SARS-CoV-5	RP11-334P12.2	M	DDX58	ORF5|5|matrix protein|mem|M protein|SARS-CoV M|SARS-CoV Mem|matrix|membrane|VME1_CVHSA	RIG-I|RIGI|RLR-1	Affinity Capture-Western	physical	Siu KL (2014)	PUBMED:24509444	694009	9606	Low Throughput	-	-	-	-	BIOGRID	P59596	-	NP_828855	O95786	-	NP_055129	-	-	-	-	-	-
2657669	1489680	162989	4383940	127838	SARS-CoV-1ab-nsp2ab	PSEC0004	nsp2ab	DEDD2	nsp2|sars1ab|orf1ab|SARS-CoV nsp2ab|SARS-CoV nsp2|SARS-CoV sars1ab|orf1ab-nsp2|orf1ab-nsp2ab|pp1ab|R1AB_CVHSA	FLAME-3	Two-hybrid	physical	Pfefferle S (2011)	PUBMED:22046132	694009	9606	High Throughput	-	-	validated candidates from HTYTH screen	-	BIOGRID	P0C6X7	-	NP_828851	Q8WXF8	M0QXK7	NP_001257543|NP_001257544|NP_579874	-	-	-	-	-	-
2658318	59272	1670	121864	108034	UNQ868/PRO1885	-	ACE2	DEFA5	ACEH	DEF5|HD-5	Reconstituted Complex	physical	Wang C (2020)	DOI:10.1101/2020.03.29.013490	9606	9606	Low Throughput	-	-	-	-	BIOGRID	Q9BYF1	-	NP_068576	Q01523	-	NP_066290	-	-	-	-	-	-
2691278	1489680	11083	4383939	116266	SARS-CoV-1ab-nsp1ab	RP5-885L7.1	nsp1ab	DIDO1	nsp1|sars1ab|orf1ab|SARS-CoV nsp1ab|SARS-CoV nsp1|SARS-CoV sars1ab|orf1ab-nsp1|orf1ab-nsp1ab|pp1ab|R1AB_CVHSA	BYE1|C20orf158|DATF-1|DATF1|DIDO2|DIDO3|DIO-1|DIO1|dJ885L7.8	Affinity Capture-MS	physical	Cornillez-Ty CT (2009)	PUBMED:19640993	694009	9606	Low Throughput	-	-	-	-	BIOGRID	P0C6X7	-	NP_828860	Q9BTC0	-	NP_071388|NP_542986|NP_542987|NP_001180298|NP_001180299|NP_149072	-	-	-	-	-	-
2660060	1489673	3337	4383919	109569	SARS-CoV-6	-	ORF6	DNAJB1	6|ns6|X3|SARS-CoV sars6|ORF6|SARS-CoV ORF6|X3|NS6_CVHSA	HSPF1|Hdj1|Hsp40|RSPH16B|Sis1	Two-hybrid	physical	Cheng W (2015)	PUBMED:25907116	694009	9606	Low Throughput	-	-	-	-	BIOGRID	P59634	-	NP_828856	P25685	Q6FHS4	NP_001287843|NP_001300893|NP_006136	-	-	-	-	-	-
2652484	43740578	55735	4383853	120854	GU280_gp01_nsp4	RP1-126A5.3	nsp4	DNAJC11	ORF1ab|ORF1ab-nsp4|SARS-CoV2 nsp4|SARS-CoV-2 nsp4|R1AB_WCPV	dJ126A5.1	Affinity Capture-MS	physical	Gordon DE (2020)	PUBMED:32353859	2697049	9606	High Throughput	0.726866873	-	Average Spectral Counts: 11.33|High confidence interactions were identified using a two-step filtering method involving two different stringency cutoffs. Significant interactions had a final MiST score >= 0.6, SAINTexpress BFDR <= 0.05 and average spectral counts >= 2.|MiST score: 0.726866873|SAINTexpress BFDR: 0	-	BIOGRID	P0DTD1	-	YP_009725300	Q9NVH1	-	NP_060668	-	-	-	-	-	-
2652522	43740578	131118	4383856	126272	GU280_gp01_nsp7	-	nsp7	DNAJC19	ORF1ab|ORF1ab-nsp7|SARS-CoV2 nsp7|SARS-CoV-2 nsp7|R1AB_WCPV	PAM18|TIM14|TIMM14	Affinity Capture-MS	physical	Gordon DE (2020)	PUBMED:32353859	2697049	9606	High Throughput	0.981450126	-	Average Spectral Counts: 3|High confidence interactions were identified using a two-step filtering method involving two different stringency cutoffs. Significant interactions had a final MiST score >= 0.6, SAINTexpress BFDR <= 0.05 and average spectral counts >= 2.|MiST score: 0.981450126|SAINTexpress BFDR: 0	-	BIOGRID	P0DTD1	-	YP_009725303	Q96DA6	-	NP_001177162|NP_660304	-	-	-	-	-	-
2652597	43740577	1786	4383873	108123	GU280_gp09	-	ORF8	DNMT1	SARS-CoV2 ORF8|SARS-CoV-2 ORF8|NS7B_WCPV	ADCADN|AIM|CXXC9|DNMT|HSN1E|MCMT	Affinity Capture-MS	physical	Gordon DE (2020)	PUBMED:32353859	2697049	9606	High Throughput	0.795844505	-	Average Spectral Counts: 8|High confidence interactions were identified using a two-step filtering method involving two different stringency cutoffs. Significant interactions had a final MiST score >= 0.6, SAINTexpress BFDR <= 0.05 and average spectral counts >= 2.|MiST score: 0.795844505|SAINTexpress BFDR: 0	-	BIOGRID	P0DTC8	-	YP_009724396	P26358	I6L9H2	NP_001305660|NP_001370|NP_001305659|NP_001124295	-	-	-	-	-	-
2652642	-	51611	4383874	119637	-	AD-018	ORF9b	DPH5	SARS-CoV2 ORF9b|SARS-CoV-2 ORF9b|ORF9B_WCPV	CGI-30|HSPC143|NPD015	Affinity Capture-MS	physical	Gordon DE (2020)	PUBMED:32353859	2697049	9606	High Throughput	0.956356188	-	Average Spectral Counts: 3|High confidence interactions were identified using a two-step filtering method involving two different stringency cutoffs. Significant interactions had a final MiST score >= 0.6, SAINTexpress BFDR <= 0.05 and average spectral counts >= 2.|MiST score: 0.956356188|SAINTexpress BFDR: 0.03	-	BIOGRID	P0DTD2	-	-	Q9H2P9	B3KWP1	NP_001070863|NP_001070862|NP_057042	-	-	-	-	-	-
2656304	14254594	1803	4383879	108137	G128_gp02	-	S	DPP4	spike|MERS-CoV S|MERS-CoV spike|S protein|surface|SPIKE_CVEMC	ADABP|ADCP2|CD26|DPPIV|TP103	Reconstituted Complex	physical	Tai W (2020)	PUBMED:32203189	1335626	9606	Low Throughput	-	-	-	-	BIOGRID	K9N5Q8	-	YP_009047204	P27487	-	NP_001926	-	-	-	-	-	-
2652653	-	23333	4383875	116920	-	hCG_1645499	ORF9c	DPY19L1	SARS-CoV2 ORF9c|SARS-CoV-2 ORF9c	-	Affinity Capture-MS	physical	Gordon DE (2020)	PUBMED:32353859	2697049	9606	High Throughput	0.968853805	-	Average Spectral Counts: 2|High confidence interactions were identified using a two-step filtering method involving two different stringency cutoffs. Significant interactions had a final MiST score >= 0.6, SAINTexpress BFDR <= 0.05 and average spectral counts >= 2.|MiST score: 0.968853805|SAINTexpress BFDR: 0.05	-	BIOGRID	-	-	-	Q2PZI1	-	NP_056098	-	-	-	-	-	-
2691277	64398	1489671	122155	4383914	-	SARS-CoV-4	MPP5	E	PALS1	ORF4|sM|4|protein E|protein sM|small envelope protein|env|envelope|SARS-CoV E|SARS-CoV Env|VEMP_CVHSA	Reconstituted Complex	physical	Teoh KT (2010)	PUBMED:20861307	9606	694009	Low Throughput	-	-	-	-	BIOGRID	Q8N3R9	Q658X5	NP_071919|NP_001243479	P59637	-	NP_828854	-	-	-	-	-	-
2652662	-	51295	4383875	119446	-	-	ORF9c	ECSIT	SARS-CoV2 ORF9c|SARS-CoV-2 ORF9c	SITPEC	Affinity Capture-MS	physical	Gordon DE (2020)	PUBMED:32353859	2697049	9606	High Throughput	0.776412187	-	Average Spectral Counts: 6.67|High confidence interactions were identified using a two-step filtering method involving two different stringency cutoffs. Significant interactions had a final MiST score >= 0.6, SAINTexpress BFDR <= 0.05 and average spectral counts >= 2.|MiST score: 0.776412187|SAINTexpress BFDR: 0	-	BIOGRID	-	-	-	Q9BQ95	-	NP_001230133|NP_057665|NP_001135937|NP_001135936	-	-	-	-	-	-
2652623	43740577	80267	4383873	123207	GU280_gp09	-	ORF8	EDEM3	SARS-CoV2 ORF8|SARS-CoV-2 ORF8|NS7B_WCPV	C1orf22	Affinity Capture-MS	physical	Gordon DE (2020)	PUBMED:32353859	2697049	9606	High Throughput	0.81834398	-	Average Spectral Counts: 3|High confidence interactions were identified using a two-step filtering method involving two different stringency cutoffs. Significant interactions had a final MiST score >= 0.6, SAINTexpress BFDR <= 0.05 and average spectral counts >= 2.|MiST score: 0.81834398|SAINTexpress BFDR: 0	-	BIOGRID	P0DTC8	-	YP_009724396	Q9BZQ6	Q7L2Y5|A0A024R931	NP_001306889|NP_079467	-	-	-	-	-	-
2691291	1489680	10480	4383940	115743	SARS-CoV-1ab-nsp2ab	GA17	nsp2ab	EIF3M	nsp2|sars1ab|orf1ab|SARS-CoV nsp2ab|SARS-CoV nsp2|SARS-CoV sars1ab|orf1ab-nsp2|orf1ab-nsp2ab|pp1ab|R1AB_CVHSA	B5|PCID1|TANGO7|hfl-B5	Affinity Capture-MS	physical	Cornillez-Ty CT (2009)	PUBMED:19640993	694009	9606	Low Throughput	-	-	-	-	BIOGRID	P0C6X7	-	NP_828851	Q7L2H7	-	NP_006351|NP_001294858	-	-	-	-	-	-
2657719	1489680	1975	4383946	108291	SARS-CoV-1ab-nsp8ab	-	nsp8ab	EIF4B	nsp8|sars1ab|orf1ab|SARS-CoV nsp8ab|SARS-CoV nsp8|SARS-CoV sars1ab|orf1ab-nsp8|orf1ab-nsp8ab|pp1ab|R1AB_CVHSA	EIF-4B|PRO1843	Two-hybrid	physical	Pfefferle S (2011)	PUBMED:22046132	694009	9606	High Throughput	-	-	validated candidates from HTYTH screen	-	BIOGRID	P0C6X7	-	NP_828866	P23588	E7EX17|B4DRM3|Q7Z5Y0	NP_001287750|NP_001408|NP_001317583	-	-	-	-	-	-
2691287	1489680	9470	4383940	114856	SARS-CoV-1ab-nsp2ab	-	nsp2ab	EIF4E2	nsp2|sars1ab|orf1ab|SARS-CoV nsp2ab|SARS-CoV nsp2|SARS-CoV sars1ab|orf1ab-nsp2|orf1ab-nsp2ab|pp1ab|R1AB_CVHSA	4E-LP|4EHP|EIF4EL3|IF4e	Affinity Capture-MS	physical	Cornillez-Ty CT (2009)	PUBMED:19640993	694009	9606	Low Throughput	-	-	-	-	BIOGRID	P0C6X7	-	NP_828851	O60573	B9A023|Q53RG0|B8ZZL3|Q59FE1|B8ZZ50	NP_001317131|NP_001317130|NP_001263266|NP_001263265|NP_004837|NP_001269887	-	-	-	-	-	-
2652556	43740578	7458	4383858	113297	GU280_gp01_nsp9	-	nsp9	EIF4H	ORF1ab|ORF1ab-nsp9|SARS-CoV2 nsp9|SARS-CoV-2 nsp9|R1AB_WCPV	WBSCR1|WSCR1|eIF-4H	Affinity Capture-MS	physical	Gordon DE (2020)	PUBMED:32353859	2697049	9606	High Throughput	0.86901939	-	Average Spectral Counts: 6|High confidence interactions were identified using a two-step filtering method involving two different stringency cutoffs. Significant interactions had a final MiST score >= 0.6, SAINTexpress BFDR <= 0.05 and average spectral counts >= 2.|MiST score: 0.86901939|SAINTexpress BFDR: 0	-	BIOGRID	P0DTD1	-	YP_009725305	Q15056	-	NP_114381|NP_071496	-	-	-	-	-	-
2652612	43740577	23065	4383873	116700	GU280_gp09	PSEC0263	ORF8	EMC1	SARS-CoV2 ORF8|SARS-CoV-2 ORF8|NS7B_WCPV	KIAA0090	Affinity Capture-MS	physical	Gordon DE (2020)	PUBMED:32353859	2697049	9606	High Throughput	0.723777507	-	Average Spectral Counts: 3|High confidence interactions were identified using a two-step filtering method involving two different stringency cutoffs. Significant interactions had a final MiST score >= 0.6, SAINTexpress BFDR <= 0.05 and average spectral counts >= 2.|MiST score: 0.723777507|SAINTexpress BFDR: 0	-	BIOGRID	P0DTC8	-	YP_009724396	Q8N766	-	NP_001258357|NP_001258356|NP_001258358|NP_055862	-	-	-	-	-	-
2657687	1489680	2023	4383947	108338	SARS-CoV-1ab-nsp9ab	-	nsp9ab	ENO1	nsp9|sars1ab|orf1ab|SARS-CoV nsp9ab|SARS-CoV nsp9|SARS-CoV sars1ab|orf1ab-nsp9|orf1ab-nsp9ab|pp1ab|R1AB_CVHSA	ENO1L1|MPB1|NNE|PPH	Two-hybrid	physical	Pfefferle S (2011)	PUBMED:22046132	694009	9606	High Throughput	-	-	validated candidates from HTYTH screen	-	BIOGRID	P0C6X7	-	NP_828867	P06733	A0A024R4F1|E2DRY6	NP_001188412|NP_001419	-	-	-	-	-	-
2691303	4088	2033	110263	108347	-	RP1-85F18.1	SMAD3	EP300	HSPC193|HsT17436|JV15-2|LDS1C|LDS3|MADH3	KAT3B|RSTS2|p300	Affinity Capture-Western	physical	Zhao X (2008)	PUBMED:18055455	9606	9606	Low Throughput	-	-	-	-	BIOGRID	P84022	Q9P0T0|A0A024R5Z3	NP_001138576|NP_001138574|NP_001138575|NP_005893	Q09472	Q7Z6C1	NP_001420	-	-	-	-	-	-
2652448	43740578	23085	4383861	116714	GU280_gp01_nsp13	-	nsp13	ERC1	ORF1ab|ORF1ab-nsp13|SARS-CoV2 nsp13|SARS-CoV-2 nsp13|R1AB_WCPV	Cast2|ELKS|ERC-1|RAB6IP2	Affinity Capture-MS	physical	Gordon DE (2020)	PUBMED:32353859	2697049	9606	High Throughput	0.990718127	-	Average Spectral Counts: 24|High confidence interactions were identified using a two-step filtering method involving two different stringency cutoffs. Significant interactions had a final MiST score >= 0.6, SAINTexpress BFDR <= 0.05 and average spectral counts >= 2.|MiST score: 0.990718127|SAINTexpress BFDR: 0	-	BIOGRID	P0DTD1	-	YP_009725308	Q8IUD2	G8JLD3	NP_829883|NP_001288177|NP_829884	-	-	-	-	-	-
2652402	43740578	57222	4383859	121458	GU280_gp01_nsp10	HT034	nsp10	ERGIC1	ORF1ab|ORF1ab-nsp10|SARS-CoV2 nsp10|SARS-CoV-2 nsp10|R1AB_WCPV	ERGIC-32|ERGIC32|NET24	Affinity Capture-MS	physical	Gordon DE (2020)	PUBMED:32353859	2697049	9606	High Throughput	0.912239515	-	Average Spectral Counts: 14.67|High confidence interactions were identified using a two-step filtering method involving two different stringency cutoffs. Significant interactions had a final MiST score >= 0.6, SAINTexpress BFDR <= 0.05 and average spectral counts >= 2.|MiST score: 0.912239515|SAINTexpress BFDR: 0	-	BIOGRID	P0DTD1	-	YP_009725306	Q969X5	-	NP_001026881	-	-	-	-	-	-
2652614	43740577	27248	4383873	118096	GU280_gp09	UNQ1878/PRO4321	ORF8	ERLEC1	SARS-CoV2 ORF8|SARS-CoV-2 ORF8|NS7B_WCPV	C2orf30|CIM|CL24936|CL25084|HEL117|XTP3-B|XTP3TPB	Affinity Capture-MS	physical	Gordon DE (2020)	PUBMED:32353859	2697049	9606	High Throughput	0.732723909	-	Average Spectral Counts: 11|High confidence interactions were identified using a two-step filtering method involving two different stringency cutoffs. Significant interactions had a final MiST score >= 0.6, SAINTexpress BFDR <= 0.05 and average spectral counts >= 2.|MiST score: 0.732723909|SAINTexpress BFDR: 0	-	BIOGRID	P0DTC8	-	YP_009724396	Q96DZ1	V9HWD3	NP_001120870|NP_001120869|NP_056516	-	-	-	-	-	-
2652657	-	79956	4383875	123025	-	RP11-207C16.6	ORF9c	ERMP1	SARS-CoV2 ORF9c|SARS-CoV-2 ORF9c	FXNA|KIAA1815|bA207C16.3	Affinity Capture-MS	physical	Gordon DE (2020)	PUBMED:32353859	2697049	9606	High Throughput	0.793920345	-	Average Spectral Counts: 14|High confidence interactions were identified using a two-step filtering method involving two different stringency cutoffs. Significant interactions had a final MiST score >= 0.6, SAINTexpress BFDR <= 0.05 and average spectral counts >= 2.|MiST score: 0.793920345|SAINTexpress BFDR: 0	-	BIOGRID	-	-	-	Q7Z2K6	Q6ZMD3	NP_079172	-	-	-	-	-	-
2652607	43740577	56605	4383873	121155	GU280_gp09	RP5-985L19.2	ORF8	ERO1LB	SARS-CoV2 ORF8|SARS-CoV-2 ORF8|NS7B_WCPV	-	Affinity Capture-MS	physical	Gordon DE (2020)	PUBMED:32353859	2697049	9606	High Throughput	0.991893438	-	Average Spectral Counts: 4|High confidence interactions were identified using a two-step filtering method involving two different stringency cutoffs. Significant interactions had a final MiST score >= 0.6, SAINTexpress BFDR <= 0.05 and average spectral counts >= 2.|MiST score: 0.991893438|SAINTexpress BFDR: 0	-	BIOGRID	P0DTC8	-	YP_009724396	Q86YB8	-	NP_063944	-	-	-	-	-	-
2652622	43740577	23071	4383873	116704	GU280_gp09	UNQ532/PRO1075	ORF8	ERP44	SARS-CoV2 ORF8|SARS-CoV-2 ORF8|NS7B_WCPV	PDIA10|TXNDC4	Affinity Capture-MS	physical	Gordon DE (2020)	PUBMED:32353859	2697049	9606	High Throughput	0.706328526	-	Average Spectral Counts: 15.67|High confidence interactions were identified using a two-step filtering method involving two different stringency cutoffs. Significant interactions had a final MiST score >= 0.6, SAINTexpress BFDR <= 0.05 and average spectral counts >= 2.|MiST score: 0.706328526|SAINTexpress BFDR: 0	-	BIOGRID	P0DTC8	-	YP_009724396	Q9BS26	-	NP_055866	-	-	-	-	-	-
2652351	43740571	2108	4383846	108409	GU280_gp05	-	M	ETFA	mem|membrane|SARS-CoV2 M|M protein|SARS-CoV-2 M|VME1_WCPV	EMA|GA2|MADD	Affinity Capture-MS	physical	Gordon DE (2020)	PUBMED:32353859	2697049	9606	High Throughput	0.718398295	-	Average Spectral Counts: 2.33|High confidence interactions were identified using a two-step filtering method involving two different stringency cutoffs. Significant interactions had a final MiST score >= 0.6, SAINTexpress BFDR <= 0.05 and average spectral counts >= 2.|MiST score: 0.718398295|SAINTexpress BFDR: 0	-	BIOGRID	P0DTC5	-	YP_009724393	P13804	-	NP_001121188|NP_000117	-	-	-	-	-	-
2652548	43740578	23404	4383857	116977	GU280_gp01_nsp8	RP11-57C19.4	nsp8	EXOSC2	ORF1ab|ORF1ab-nsp8|SARS-CoV2 nsp8|SARS-CoV-2 nsp8|R1AB_WCPV	RRP4|Rrp4p|hRrp4p|p7	Affinity Capture-MS	physical	Gordon DE (2020)	PUBMED:32353859	2697049	9606	High Throughput	0.672587659	-	Average Spectral Counts: 5.67|High confidence interactions were identified using a two-step filtering method involving two different stringency cutoffs. Significant interactions had a final MiST score >= 0.6, SAINTexpress BFDR <= 0.05 and average spectral counts >= 2.|MiST score: 0.672587659|SAINTexpress BFDR: 0	-	BIOGRID	P0DTD1	-	YP_009725304	Q13868	B3KQW2|A3KFL4	NP_001269638|NP_055100|NP_001269637	-	-	-	-	-	-
2652543	43740578	51010	4383857	119217	GU280_gp01_nsp8	CGI-102	nsp8	EXOSC3	ORF1ab|ORF1ab-nsp8|SARS-CoV2 nsp8|SARS-CoV-2 nsp8|R1AB_WCPV	PCH1B|RRP40|Rrp40p|bA3J10.7|hRrp-40|p10	Affinity Capture-MS	physical	Gordon DE (2020)	PUBMED:32353859	2697049	9606	High Throughput	0.774797319	-	Average Spectral Counts: 6.33|High confidence interactions were identified using a two-step filtering method involving two different stringency cutoffs. Significant interactions had a final MiST score >= 0.6, SAINTexpress BFDR <= 0.05 and average spectral counts >= 2.|MiST score: 0.774797319|SAINTexpress BFDR: 0	-	BIOGRID	P0DTD1	-	YP_009725304	Q9NQT5	Q9NYS3	NP_001002269|NP_057126	-	-	-	-	-	-
2652542	43740578	56915	4383857	121243	GU280_gp01_nsp8	-	nsp8	EXOSC5	ORF1ab|ORF1ab-nsp8|SARS-CoV2 nsp8|SARS-CoV-2 nsp8|R1AB_WCPV	RRP41B|RRP46|Rrp46p|hRrp46p|p12B	Affinity Capture-MS	physical	Gordon DE (2020)	PUBMED:32353859	2697049	9606	High Throughput	0.704291901	-	Average Spectral Counts: 3.67|High confidence interactions were identified using a two-step filtering method involving two different stringency cutoffs. Significant interactions had a final MiST score >= 0.6, SAINTexpress BFDR <= 0.05 and average spectral counts >= 2.|MiST score: 0.704291901|SAINTexpress BFDR: 0	-	BIOGRID	P0DTD1	-	YP_009725304	Q9NQT4	-	NP_064543	-	-	-	-	-	-
2652537	43740578	11340	4383857	116468	GU280_gp01_nsp8	RP11-421P11.3	nsp8	EXOSC8	ORF1ab|ORF1ab-nsp8|SARS-CoV2 nsp8|SARS-CoV-2 nsp8|R1AB_WCPV	CIP3|EAP2|OIP2|PCH1C|RRP43|Rrp43p|bA421P11.3|p9	Affinity Capture-MS	physical	Gordon DE (2020)	PUBMED:32353859	2697049	9606	High Throughput	0.990898225	-	Average Spectral Counts: 3.67|High confidence interactions were identified using a two-step filtering method involving two different stringency cutoffs. Significant interactions had a final MiST score >= 0.6, SAINTexpress BFDR <= 0.05 and average spectral counts >= 2.|MiST score: 0.990898225|SAINTexpress BFDR: 0	-	BIOGRID	P0DTD1	-	YP_009725304	Q96B26	-	NP_852480	-	-	-	-	-	-
2652651	-	2150	4383875	108449	-	-	ORF9c	F2RL1	SARS-CoV2 ORF9c|SARS-CoV-2 ORF9c	GPR11|PAR2	Affinity Capture-MS	physical	Gordon DE (2020)	PUBMED:32353859	2697049	9606	High Throughput	0.891878677	-	Average Spectral Counts: 3.67|High confidence interactions were identified using a two-step filtering method involving two different stringency cutoffs. Significant interactions had a final MiST score >= 0.6, SAINTexpress BFDR <= 0.05 and average spectral counts >= 2.|MiST score: 0.891878677|SAINTexpress BFDR: 0	-	BIOGRID	-	-	-	P55085	-	NP_005233	-	-	-	-	-	-
2657679	1489680	81889	4383947	123622	SARS-CoV-1ab-nsp9ab	AC012180.10-002	nsp9ab	FAHD1	nsp9|sars1ab|orf1ab|SARS-CoV nsp9ab|SARS-CoV nsp9|SARS-CoV sars1ab|orf1ab-nsp9|orf1ab-nsp9ab|pp1ab|R1AB_CVHSA	C16orf36|YISKL	Two-hybrid	physical	Pfefferle S (2011)	PUBMED:22046132	694009	9606	High Throughput	-	-	validated candidates from HTYTH screen	-	BIOGRID	P0C6X7	-	NP_828867	Q6P587	-	NP_001135870|NP_001018114|NP_112485	-	-	-	-	-	-
2652659	-	162427	4383875	127817	-	-	ORF9c	FAM134C	SARS-CoV2 ORF9c|SARS-CoV-2 ORF9c	-	Affinity Capture-MS	physical	Gordon DE (2020)	PUBMED:32353859	2697049	9606	High Throughput	0.731626333	-	Average Spectral Counts: 3.33|High confidence interactions were identified using a two-step filtering method involving two different stringency cutoffs. Significant interactions had a final MiST score >= 0.6, SAINTexpress BFDR <= 0.05 and average spectral counts >= 2.|MiST score: 0.731626333|SAINTexpress BFDR: 0	-	BIOGRID	-	-	-	Q86VR2	-	NP_835227	-	-	-	-	-	-
2652521	43740578	26355	4383856	117691	GU280_gp01_nsp7	DC16	nsp7	FAM162A	ORF1ab|ORF1ab-nsp7|SARS-CoV2 nsp7|SARS-CoV-2 nsp7|R1AB_WCPV	C3orf28|E2IG5|HGTD-P	Affinity Capture-MS	physical	Gordon DE (2020)	PUBMED:32353859	2697049	9606	High Throughput	0.748773582	-	Average Spectral Counts: 11|High confidence interactions were identified using a two-step filtering method involving two different stringency cutoffs. Significant interactions had a final MiST score >= 0.6, SAINTexpress BFDR <= 0.05 and average spectral counts >= 2.|MiST score: 0.748773582|SAINTexpress BFDR: 0	-	BIOGRID	P0DTD1	-	YP_009725303	Q96A26	Q9H2P1	NP_055182	-	-	-	-	-	-
2652372	43740571	51439	4383846	119541	GU280_gp05	-	M	FAM8A1	mem|membrane|SARS-CoV2 M|M protein|SARS-CoV-2 M|VME1_WCPV	AHCP	Affinity Capture-MS	physical	Gordon DE (2020)	PUBMED:32353859	2697049	9606	High Throughput	0.80448832	-	Average Spectral Counts: 2.33|High confidence interactions were identified using a two-step filtering method involving two different stringency cutoffs. Significant interactions had a final MiST score >= 0.6, SAINTexpress BFDR <= 0.05 and average spectral counts >= 2.|MiST score: 0.80448832|SAINTexpress BFDR: 0	-	BIOGRID	P0DTC5	-	YP_009724393	Q9UBU6	A0A024R006	NP_057339	-	-	-	-	-	-
2652384	43740575	25940	4383847	117437	GU280_gp10	-	N	FAM98A	nuc|nucleocapsid|SARS-CoV2 N|N protein|ncap|SARS-CoV-2 N|NCAP_WCPV	-	Affinity Capture-MS	physical	Gordon DE (2020)	PUBMED:32353859	2697049	9606	High Throughput	0.921076719	-	Average Spectral Counts: 3.67|High confidence interactions were identified using a two-step filtering method involving two different stringency cutoffs. Significant interactions had a final MiST score >= 0.6, SAINTexpress BFDR <= 0.05 and average spectral counts >= 2.|MiST score: 0.921076719|SAINTexpress BFDR: 0	-	BIOGRID	P0DTC9	-	YP_009724397	Q8NCA5	I6L9E8	NP_056290|NP_001291467	-	-	-	-	-	-
2652661	-	55711	4383875	120834	-	-	ORF9c	FAR2	SARS-CoV2 ORF9c|SARS-CoV-2 ORF9c	MLSTD1|SDR10E2	Affinity Capture-MS	physical	Gordon DE (2020)	PUBMED:32353859	2697049	9606	High Throughput	0.734768532	-	Average Spectral Counts: 5.67|High confidence interactions were identified using a two-step filtering method involving two different stringency cutoffs. Significant interactions had a final MiST score >= 0.6, SAINTexpress BFDR <= 0.05 and average spectral counts >= 2.|MiST score: 0.734768532|SAINTexpress BFDR: 0	-	BIOGRID	-	-	-	Q96K12	Q9NUX8|A0A024RAW7|B2RBI0	NP_060569|NP_001258713|NP_001258712	-	-	-	-	-	-
2652361	43740571	60493	4383846	121924	GU280_gp05	-	M	FASTKD5	mem|membrane|SARS-CoV2 M|M protein|SARS-CoV-2 M|VME1_WCPV	dJ1187M17.5	Affinity Capture-MS	physical	Gordon DE (2020)	PUBMED:32353859	2697049	9606	High Throughput	0.758365887	-	Average Spectral Counts: 7.33|High confidence interactions were identified using a two-step filtering method involving two different stringency cutoffs. Significant interactions had a final MiST score >= 0.6, SAINTexpress BFDR <= 0.05 and average spectral counts >= 2.|MiST score: 0.758365887|SAINTexpress BFDR: 0	-	BIOGRID	P0DTC5	-	YP_009724393	Q7L8L6	-	NP_068598	-	-	-	-	-	-
2652565	43740578	10516	4383858	115771	GU280_gp01_nsp9	UNQ184/PRO210	nsp9	FBLN5	ORF1ab|ORF1ab-nsp9|SARS-CoV2 nsp9|SARS-CoV-2 nsp9|R1AB_WCPV	ADCL2|ARCL1A|ARMD3|DANCE|EVEC|FIBL-5|UP50	Affinity Capture-MS	physical	Gordon DE (2020)	PUBMED:32353859	2697049	9606	High Throughput	0.992002193	-	Average Spectral Counts: 2|High confidence interactions were identified using a two-step filtering method involving two different stringency cutoffs. Significant interactions had a final MiST score >= 0.6, SAINTexpress BFDR <= 0.05 and average spectral counts >= 2.|MiST score: 0.992002193|SAINTexpress BFDR: 0.01	-	BIOGRID	P0DTD1	-	YP_009725305	Q9UBX5	A0A024R6G3	NP_006320	-	-	-	-	-	-
2652551	43740578	2200	4383858	108494	GU280_gp01_nsp9	-	nsp9	FBN1	ORF1ab|ORF1ab-nsp9|SARS-CoV2 nsp9|SARS-CoV-2 nsp9|R1AB_WCPV	ACMICD|ECTOL1|FBN|GPHYSD2|MASS|MFS1|OCTD|SGS|SSKS|WMS|WMS2	Affinity Capture-MS	physical	Gordon DE (2020)	PUBMED:32353859	2697049	9606	High Throughput	0.992372395	-	Average Spectral Counts: 15.33|High confidence interactions were identified using a two-step filtering method involving two different stringency cutoffs. Significant interactions had a final MiST score >= 0.6, SAINTexpress BFDR <= 0.05 and average spectral counts >= 2.|MiST score: 0.992372395|SAINTexpress BFDR: 0	-	BIOGRID	P0DTD1	-	YP_009725305	P35555	-	NP_000129	-	-	-	-	-	-
2652552	43740578	2201	4383858	108495	GU280_gp01_nsp9	-	nsp9	FBN2	ORF1ab|ORF1ab-nsp9|SARS-CoV2 nsp9|SARS-CoV-2 nsp9|R1AB_WCPV	CCA|DA9|EOMD	Affinity Capture-MS	physical	Gordon DE (2020)	PUBMED:32353859	2697049	9606	High Throughput	0.991012329	-	Average Spectral Counts: 83|High confidence interactions were identified using a two-step filtering method involving two different stringency cutoffs. Significant interactions had a final MiST score >= 0.6, SAINTexpress BFDR <= 0.05 and average spectral counts >= 2.|MiST score: 0.991012329|SAINTexpress BFDR: 0	-	BIOGRID	P0DTD1	-	YP_009725305	P35556	-	NP_001990	-	-	-	-	-	-
2652628	43740577	54850	4383873	120200	GU280_gp09	-	ORF8	FBXL12	SARS-CoV2 ORF8|SARS-CoV-2 ORF8|NS7B_WCPV	Fbl12	Affinity Capture-MS	physical	Gordon DE (2020)	PUBMED:32353859	2697049	9606	High Throughput	0.824465649	-	Average Spectral Counts: 4.67|High confidence interactions were identified using a two-step filtering method involving two different stringency cutoffs. Significant interactions had a final MiST score >= 0.6, SAINTexpress BFDR <= 0.05 and average spectral counts >= 2.|MiST score: 0.824465649|SAINTexpress BFDR: 0	-	BIOGRID	P0DTC8	-	YP_009724396	Q9NXK8	-	NP_001303865|NP_001303866|NP_001303867|NP_060173|NP_001303871|NP_001303870|NP_001303868|NP_001303869	-	-	-	-	-	-
2652430	43740578	11116	4383861	116291	GU280_gp01_nsp13	-	nsp13	FGFR1OP	ORF1ab|ORF1ab-nsp13|SARS-CoV2 nsp13|SARS-CoV-2 nsp13|R1AB_WCPV	FOP	Affinity Capture-MS	physical	Gordon DE (2020)	PUBMED:32353859	2697049	9606	High Throughput	0.981570359	-	Average Spectral Counts: 2|High confidence interactions were identified using a two-step filtering method involving two different stringency cutoffs. Significant interactions had a final MiST score >= 0.6, SAINTexpress BFDR <= 0.05 and average spectral counts >= 2.|MiST score: 0.981570359|SAINTexpress BFDR: 0.05	-	BIOGRID	P0DTD1	-	YP_009725308	O95684	B4DH64|A0A087WV25	NP_001265619|NP_008976|NP_919410	-	-	-	-	-	-
2652635	43740577	60681	4383873	121955	GU280_gp09	PSEC0056	ORF8	FKBP10	SARS-CoV2 ORF8|SARS-CoV-2 ORF8|NS7B_WCPV	FKBP65|OI11|OI6|PPIASE|hFKBP65	Affinity Capture-MS	physical	Gordon DE (2020)	PUBMED:32353859	2697049	9606	High Throughput	0.660192254	-	Average Spectral Counts: 13.33|High confidence interactions were identified using a two-step filtering method involving two different stringency cutoffs. Significant interactions had a final MiST score >= 0.6, SAINTexpress BFDR <= 0.05 and average spectral counts >= 2.|MiST score: 0.660192254|SAINTexpress BFDR: 0	-	BIOGRID	P0DTC8	-	YP_009724396	Q96AY3	Q658U4|A0A024R1W3|Q8NAG5	NP_068758	-	-	-	-	-	-
2652477	43740578	23307	4383851	116899	GU280_gp01_nsp2	-	nsp2	FKBP15	ORF1ab|ORF1ab-nsp2|SARS-CoV2 nsp2|SARS-CoV-2 nsp2|R1AB_WCPV	FKBP133|KIAA0674|PPP1R76	Affinity Capture-MS	physical	Gordon DE (2020)	PUBMED:32353859	2697049	9606	High Throughput	0.988056696	-	Average Spectral Counts: 19.67|High confidence interactions were identified using a two-step filtering method involving two different stringency cutoffs. Significant interactions had a final MiST score >= 0.6, SAINTexpress BFDR <= 0.05 and average spectral counts >= 2.|MiST score: 0.988056696|SAINTexpress BFDR: 0	-	BIOGRID	P0DTD1	-	YP_009725298	Q5T1M5	-	NP_056073	-	-	-	-	-	-
2657699	1489680	2280	4383943	108570	SARS-CoV-1ab-nsp5ab	RP11-314N13.2	nsp5ab	FKBP1A	nsp5|sars1ab|orf1ab|SARS-CoV nsp5ab|SARS-CoV nsp5|SARS-CoV sars1ab|orf1ab-nsp5|orf1ab-nsp5ab|pp1ab|R1AB_CVHSA	FKBP-12|FKBP-1A|FKBP1|FKBP12|PKC12|PKCI2|PPIASE	Two-hybrid	physical	Pfefferle S (2011)	PUBMED:22046132	694009	9606	High Throughput	-	-	validated candidates from HTYTH screen	-	BIOGRID	P0C6X7	-	NP_828863	P62942	Q0VDC6|A0A087WTS4	NP_463460|NP_000792|NP_001186715	-	-	-	-	-	-
2652633	43740577	51661	4383873	119666	GU280_gp09	UNQ670/PRO1304	ORF8	FKBP7	SARS-CoV2 ORF8|SARS-CoV-2 ORF8|NS7B_WCPV	FKBP23|PPIase	Affinity Capture-MS	physical	Gordon DE (2020)	PUBMED:32353859	2697049	9606	High Throughput	0.988134523	-	Average Spectral Counts: 7.33|High confidence interactions were identified using a two-step filtering method involving two different stringency cutoffs. Significant interactions had a final MiST score >= 0.6, SAINTexpress BFDR <= 0.05 and average spectral counts >= 2.|MiST score: 0.988134523|SAINTexpress BFDR: 0	-	BIOGRID	P0DTC8	-	YP_009724396	Q9Y680	-	NP_001128684|NP_851939	-	-	-	-	-	-
2652609	43740577	80020	4383873	123074	GU280_gp09	RP5-1119A7.4	ORF8	FOXRED2	SARS-CoV2 ORF8|SARS-CoV-2 ORF8|NS7B_WCPV	ERFAD	Affinity Capture-MS	physical	Gordon DE (2020)	PUBMED:32353859	2697049	9606	High Throughput	0.977300463	-	Average Spectral Counts: 2|High confidence interactions were identified using a two-step filtering method involving two different stringency cutoffs. Significant interactions had a final MiST score >= 0.6, SAINTexpress BFDR <= 0.05 and average spectral counts >= 2.|MiST score: 0.977300463|SAINTexpress BFDR: 0.05	-	BIOGRID	P0DTC8	-	YP_009724396	Q8IWF2	-	NP_001095841|NP_079231	-	-	-	-	-	-
2660063	1489673	10129	4383919	115433	SARS-CoV-6	RP11-37E23.6	ORF6	FRY	6|ns6|X3|SARS-CoV sars6|ORF6|SARS-CoV ORF6|X3|NS6_CVHSA	13CDNA73|214K23.2|C13orf14|CG003|bA207N4.2|bA37E23.1	Two-hybrid	physical	Cheng W (2015)	PUBMED:25907116	694009	9606	Low Throughput	-	-	-	-	BIOGRID	P59634	-	NP_828856	Q5TBA9	-	NP_075463	-	-	-	-	-	-
2652460	43740578	79443	4383861	122669	GU280_gp01_nsp13	-	nsp13	FYCO1	ORF1ab|ORF1ab-nsp13|SARS-CoV2 nsp13|SARS-CoV-2 nsp13|R1AB_WCPV	CATC2|CTRCT18|RUFY3|ZFYVE7	Affinity Capture-MS	physical	Gordon DE (2020)	PUBMED:32353859	2697049	9606	High Throughput	0.733173301	-	Average Spectral Counts: 2|High confidence interactions were identified using a two-step filtering method involving two different stringency cutoffs. Significant interactions had a final MiST score >= 0.6, SAINTexpress BFDR <= 0.05 and average spectral counts >= 2.|MiST score: 0.733173301|SAINTexpress BFDR: 0.05	-	BIOGRID	P0DTD1	-	YP_009725308	Q9BQS8	-	NP_078789	-	-	-	-	-	-
2652381	43740575	10146	4383847	115448	GU280_gp10	-	N	G3BP1	nuc|nucleocapsid|SARS-CoV2 N|N protein|ncap|SARS-CoV-2 N|NCAP_WCPV	G3BP|HDH-VIII	Affinity Capture-MS	physical	Gordon DE (2020)	PUBMED:32353859	2697049	9606	High Throughput	0.95331626	-	Average Spectral Counts: 54.67|High confidence interactions were identified using a two-step filtering method involving two different stringency cutoffs. Significant interactions had a final MiST score >= 0.6, SAINTexpress BFDR <= 0.05 and average spectral counts >= 2.|MiST score: 0.95331626|SAINTexpress BFDR: 0	-	BIOGRID	P0DTC9	-	YP_009724397	Q13283	Q5U0Q1|Q6ZP53	NP_005745|NP_938405	-	-	-	-	-	-
2652388	43740575	9908	4383847	115237	GU280_gp10	-	N	G3BP2	nuc|nucleocapsid|SARS-CoV2 N|N protein|ncap|SARS-CoV-2 N|NCAP_WCPV	-	Affinity Capture-MS	physical	Gordon DE (2020)	PUBMED:32353859	2697049	9606	High Throughput	0.958133672	-	Average Spectral Counts: 35.33|High confidence interactions were identified using a two-step filtering method involving two different stringency cutoffs. Significant interactions had a final MiST score >= 0.6, SAINTexpress BFDR <= 0.05 and average spectral counts >= 2.|MiST score: 0.958133672|SAINTexpress BFDR: 0	-	BIOGRID	P0DTC9	-	YP_009724397	Q9UN86	A0A024RDB2|A0A024RDE5	NP_036429|NP_987101|NP_987100	-	-	-	-	-	-
2652455	43740578	79571	4383861	122718	GU280_gp01_nsp13	-	nsp13	GCC1	ORF1ab|ORF1ab-nsp13|SARS-CoV2 nsp13|SARS-CoV-2 nsp13|R1AB_WCPV	GCC1P|GCC88	Affinity Capture-MS	physical	Gordon DE (2020)	PUBMED:32353859	2697049	9606	High Throughput	0.873361571	-	Average Spectral Counts: 9.67|High confidence interactions were identified using a two-step filtering method involving two different stringency cutoffs. Significant interactions had a final MiST score >= 0.6, SAINTexpress BFDR <= 0.05 and average spectral counts >= 2.|MiST score: 0.873361571|SAINTexpress BFDR: 0	-	BIOGRID	P0DTD1	-	YP_009725308	Q96CN9	A4D0Z4	NP_078799	-	-	-	-	-	-
2652449	43740578	9648	4383861	115006	GU280_gp01_nsp13	-	nsp13	GCC2	ORF1ab|ORF1ab-nsp13|SARS-CoV2 nsp13|SARS-CoV-2 nsp13|R1AB_WCPV	GCC185|RANBP2L4|REN53	Affinity Capture-MS	physical	Gordon DE (2020)	PUBMED:32353859	2697049	9606	High Throughput	0.987387119	-	Average Spectral Counts: 4.67|High confidence interactions were identified using a two-step filtering method involving two different stringency cutoffs. Significant interactions had a final MiST score >= 0.6, SAINTexpress BFDR <= 0.05 and average spectral counts >= 2.|MiST score: 0.987387119|SAINTexpress BFDR: 0	-	BIOGRID	P0DTD1	-	YP_009725308	Q8IWJ2	B3KR21	NP_852118	-	-	-	-	-	-
2652620	43740577	9518	4383873	114895	GU280_gp09	-	ORF8	GDF15	SARS-CoV2 ORF8|SARS-CoV-2 ORF8|NS7B_WCPV	GDF-15|MIC-1|MIC1|NAG-1|PDF|PLAB|PTGFB	Affinity Capture-MS	physical	Gordon DE (2020)	PUBMED:32353859	2697049	9606	High Throughput	0.985884183	-	Average Spectral Counts: 5|High confidence interactions were identified using a two-step filtering method involving two different stringency cutoffs. Significant interactions had a final MiST score >= 0.6, SAINTexpress BFDR <= 0.05 and average spectral counts >= 2.|MiST score: 0.985884183|SAINTexpress BFDR: 0	-	BIOGRID	P0DTC8	-	YP_009724396	Q99988	-	NP_004855	-	-	-	-	-	-
2652401	43740578	2671	4383859	108939	GU280_gp01_nsp10	-	nsp10	GFER	ORF1ab|ORF1ab-nsp10|SARS-CoV2 nsp10|SARS-CoV-2 nsp10|R1AB_WCPV	ALR|ERV1|HERV1|HPO|HPO1|HPO2|HSS	Affinity Capture-MS	physical	Gordon DE (2020)	PUBMED:32353859	2697049	9606	High Throughput	0.965372815	-	Average Spectral Counts: 4.67|High confidence interactions were identified using a two-step filtering method involving two different stringency cutoffs. Significant interactions had a final MiST score >= 0.6, SAINTexpress BFDR <= 0.05 and average spectral counts >= 2.|MiST score: 0.965372815|SAINTexpress BFDR: 0	-	BIOGRID	P0DTD1	-	YP_009725306	P55789	-	NP_005253	-	-	-	-	-	-
2652353	43740571	2677	4383846	108945	GU280_gp05	-	M	GGCX	mem|membrane|SARS-CoV2 M|M protein|SARS-CoV-2 M|VME1_WCPV	VKCFD1	Affinity Capture-MS	physical	Gordon DE (2020)	PUBMED:32353859	2697049	9606	High Throughput	0.789966998	-	Average Spectral Counts: 2|High confidence interactions were identified using a two-step filtering method involving two different stringency cutoffs. Significant interactions had a final MiST score >= 0.6, SAINTexpress BFDR <= 0.05 and average spectral counts >= 2.|MiST score: 0.789966998|SAINTexpress BFDR: 0.01	-	BIOGRID	P0DTC5	-	YP_009724393	P38435	-	NP_001135741|NP_000812|NP_001298241	-	-	-	-	-	-
2652613	43740577	8836	4383873	114363	GU280_gp09	-	ORF8	GGH	SARS-CoV2 ORF8|SARS-CoV-2 ORF8|NS7B_WCPV	GH	Affinity Capture-MS	physical	Gordon DE (2020)	PUBMED:32353859	2697049	9606	High Throughput	0.877155555	-	Average Spectral Counts: 4|High confidence interactions were identified using a two-step filtering method involving two different stringency cutoffs. Significant interactions had a final MiST score >= 0.6, SAINTexpress BFDR <= 0.05 and average spectral counts >= 2.|MiST score: 0.877155555|SAINTexpress BFDR: 0	-	BIOGRID	P0DTC8	-	YP_009724396	Q92820	-	NP_003869	-	-	-	-	-	-
2652665	-	27069	4383875	117980	-	My021	ORF9c	GHITM	SARS-CoV2 ORF9c|SARS-CoV-2 ORF9c	DERP2|HSPC282|MICS1|PTD010|TMBIM5	Affinity Capture-MS	physical	Gordon DE (2020)	PUBMED:32353859	2697049	9606	High Throughput	0.722254821	-	Average Spectral Counts: 5.67|High confidence interactions were identified using a two-step filtering method involving two different stringency cutoffs. Significant interactions had a final MiST score >= 0.6, SAINTexpress BFDR <= 0.05 and average spectral counts >= 2.|MiST score: 0.722254821|SAINTexpress BFDR: 0	-	BIOGRID	-	-	-	Q9H3K2	-	NP_055209	-	-	-	-	-	-
2691285	1489680	26058	4383940	117520	SARS-CoV-1ab-nsp2ab	-	nsp2ab	GIGYF2	nsp2|sars1ab|orf1ab|SARS-CoV nsp2ab|SARS-CoV nsp2|SARS-CoV sars1ab|orf1ab-nsp2|orf1ab-nsp2ab|pp1ab|R1AB_CVHSA	GYF2|PARK11|PERQ2|PERQ3|TNRC15	Affinity Capture-MS	physical	Cornillez-Ty CT (2009)	PUBMED:19640993	694009	9606	Low Throughput	-	-	-	-	BIOGRID	P0C6X7	-	NP_828851	Q6Y7W6	-	NP_001096617|NP_001096616|NP_056390|NP_001096618	-	-	-	-	-	-
2652466	43740578	2717	4383862	108981	GU280_gp01_nsp14	-	nsp14	GLA	ORF1ab|ORF1ab-nsp14|SARS-CoV2 nsp14|SARS-CoV-2 nsp14|R1AB_WCPV	GALA	Affinity Capture-MS	physical	Gordon DE (2020)	PUBMED:32353859	2697049	9606	High Throughput	0.841137578	-	Average Spectral Counts: 25.67|High confidence interactions were identified using a two-step filtering method involving two different stringency cutoffs. Significant interactions had a final MiST score >= 0.6, SAINTexpress BFDR <= 0.05 and average spectral counts >= 2.|MiST score: 0.841137578|SAINTexpress BFDR: 0	-	BIOGRID	P0DTD1	-	YP_009725309	P06280	Q53Y83	NP_000160	-	-	-	-	-	-
2652508	43740578	2782	4383856	109044	GU280_gp01_nsp7	RP1-283E3.7	nsp7	GNB1	ORF1ab|ORF1ab-nsp7|SARS-CoV2 nsp7|SARS-CoV-2 nsp7|R1AB_WCPV	-	Affinity Capture-MS	physical	Gordon DE (2020)	PUBMED:32353859	2697049	9606	High Throughput	0.839532136	-	Average Spectral Counts: 2.67|High confidence interactions were identified using a two-step filtering method involving two different stringency cutoffs. Significant interactions had a final MiST score >= 0.6, SAINTexpress BFDR <= 0.05 and average spectral counts >= 2.|MiST score: 0.839532136|SAINTexpress BFDR: 0	-	BIOGRID	P0DTD1	-	YP_009725303	P62873	A0A024R056|B3KVK2	NP_002065|NP_001269468|NP_001269467	-	-	-	-	-	-
2652509	43740578	2787	4383856	109049	GU280_gp01_nsp7	-	nsp7	GNG5	ORF1ab|ORF1ab-nsp7|SARS-CoV2 nsp7|SARS-CoV-2 nsp7|R1AB_WCPV	-	Affinity Capture-MS	physical	Gordon DE (2020)	PUBMED:32353859	2697049	9606	High Throughput	0.817631566	-	Average Spectral Counts: 2|High confidence interactions were identified using a two-step filtering method involving two different stringency cutoffs. Significant interactions had a final MiST score >= 0.6, SAINTexpress BFDR <= 0.05 and average spectral counts >= 2.|MiST score: 0.817631566|SAINTexpress BFDR: 0.05	-	BIOGRID	P0DTD1	-	YP_009725303	P63218	-	NP_005265	-	-	-	-	-	-
2652440	43740578	2801	4383861	109063	GU280_gp01_nsp13	RP11-395P17.5	nsp13	GOLGA2	ORF1ab|ORF1ab-nsp13|SARS-CoV2 nsp13|SARS-CoV-2 nsp13|R1AB_WCPV	GM130	Affinity Capture-MS	physical	Gordon DE (2020)	PUBMED:32353859	2697049	9606	High Throughput	0.952311087	-	Average Spectral Counts: 77.33|High confidence interactions were identified using a two-step filtering method involving two different stringency cutoffs. Significant interactions had a final MiST score >= 0.6, SAINTexpress BFDR <= 0.05 and average spectral counts >= 2.|MiST score: 0.952311087|SAINTexpress BFDR: 0	-	BIOGRID	P0DTD1	-	YP_009725308	Q08379	-	NP_004477	-	-	-	-	-	-
2652439	43740578	2802	4383861	109064	GU280_gp01_nsp13	-	nsp13	GOLGA3	ORF1ab|ORF1ab-nsp13|SARS-CoV2 nsp13|SARS-CoV-2 nsp13|R1AB_WCPV	GCP170|MEA-2	Affinity Capture-MS	physical	Gordon DE (2020)	PUBMED:32353859	2697049	9606	High Throughput	0.928738823	-	Average Spectral Counts: 85|High confidence interactions were identified using a two-step filtering method involving two different stringency cutoffs. Significant interactions had a final MiST score >= 0.6, SAINTexpress BFDR <= 0.05 and average spectral counts >= 2.|MiST score: 0.928738823|SAINTexpress BFDR: 0	-	BIOGRID	P0DTD1	-	YP_009725308	Q08378	-	NP_001166028|NP_005886	-	-	-	-	-	-
2652392	43740568	51125	4383848	119312	GU280_gp02	HDCKB03P	S	GOLGA7	spike|SARS-CoV2 S|SARS-CoV2 spike|S protein|surface|SARS-CoV-2 spike|SARS-CoV-2 S|SPIKE_WCPV	GCP16|GOLGA3AP1|GOLGA7A|HSPC041	Affinity Capture-MS	physical	Gordon DE (2020)	PUBMED:32353859	2697049	9606	High Throughput	0.978892719	-	Average Spectral Counts: 2|High confidence interactions were identified using a two-step filtering method involving two different stringency cutoffs. Significant interactions had a final MiST score >= 0.6, SAINTexpress BFDR <= 0.05 and average spectral counts >= 2.|MiST score: 0.978892719|SAINTexpress BFDR: 0.05	-	BIOGRID	P0DTC2	-	YP_009724390	Q7Z5G4	-	NP_057183|NP_001002296|NP_001167595	-	-	-	-	-	-
2652441	43740578	2804	4383861	109066	GU280_gp01_nsp13	-	nsp13	GOLGB1	ORF1ab|ORF1ab-nsp13|SARS-CoV2 nsp13|SARS-CoV-2 nsp13|R1AB_WCPV	GCP|GCP372|GOLIM1	Affinity Capture-MS	physical	Gordon DE (2020)	PUBMED:32353859	2697049	9606	High Throughput	0.985604541	-	Average Spectral Counts: 90|High confidence interactions were identified using a two-step filtering method involving two different stringency cutoffs. Significant interactions had a final MiST score >= 0.6, SAINTexpress BFDR <= 0.05 and average spectral counts >= 2.|MiST score: 0.985604541|SAINTexpress BFDR: 0	-	BIOGRID	P0DTD1	-	YP_009725308	Q14789	F1T0J2	NP_001243416|NP_001243417|NP_001243415|NP_004478	-	-	-	-	-	-
2652459	43740578	64689	4383861	122232	GU280_gp01_nsp13	-	nsp13	GORASP1	ORF1ab|ORF1ab-nsp13|SARS-CoV2 nsp13|SARS-CoV-2 nsp13|R1AB_WCPV	GOLPH5|GRASP65|P65	Affinity Capture-MS	physical	Gordon DE (2020)	PUBMED:32353859	2697049	9606	High Throughput	0.986870312	-	Average Spectral Counts: 5.33|High confidence interactions were identified using a two-step filtering method involving two different stringency cutoffs. Significant interactions had a final MiST score >= 0.6, SAINTexpress BFDR <= 0.05 and average spectral counts >= 2.|MiST score: 0.986870312|SAINTexpress BFDR: 0	-	BIOGRID	P0DTD1	-	YP_009725308	Q9BQQ3	A0A024R2U5|B4E1H8|B3KPY8	NP_001265719|NP_001265718|NP_114105	-	-	-	-	-	-
2652648	-	8733	4383875	114271	-	-	ORF9c	GPAA1	SARS-CoV2 ORF9c|SARS-CoV-2 ORF9c	GAA1|hGAA1	Affinity Capture-MS	physical	Gordon DE (2020)	PUBMED:32353859	2697049	9606	High Throughput	0.804405154	-	Average Spectral Counts: 3.33|High confidence interactions were identified using a two-step filtering method involving two different stringency cutoffs. Significant interactions had a final MiST score >= 0.6, SAINTexpress BFDR <= 0.05 and average spectral counts >= 2.|MiST score: 0.804405154|SAINTexpress BFDR: 0.03	-	BIOGRID	-	-	-	O43292	-	NP_003792	-	-	-	-	-	-
2652488	43740578	2876	4383854	109134	GU280_gp01_nsp5	-	nsp5	GPX1	ORF1ab|ORF1ab-nsp5|SARS-CoV2 nsp5|SARS-CoV-2 nsp5|R1AB_WCPV	GPXD|GSHPX1	Affinity Capture-MS	physical	Gordon DE (2020)	PUBMED:32353859	2697049	9606	High Throughput	0.97684084	-	A catalytically inactive (C145A) construct of SARS-CoV2 nsp5 was used as the bait (SARS-CoV2 nsp5_C145A).|Average Spectral Counts: 15.67|High confidence interactions were identified using a two-step filtering method involving two different stringency cutoffs. Significant interactions had a final MiST score >= 0.6, SAINTexpress BFDR <= 0.05 and average spectral counts >= 2.|MiST score: 0.97684084|…	-	BIOGRID	P0DTD1	-	YP_009725301	P07203	Q7L4Q3	NP_000572|NP_958799	-	-	-	-	-	-
2652442	43740578	56850	4383861	121210	GU280_gp01_nsp13	-	nsp13	GRIPAP1	ORF1ab|ORF1ab-nsp13|SARS-CoV2 nsp13|SARS-CoV-2 nsp13|R1AB_WCPV	GRASP-1	Affinity Capture-MS	physical	Gordon DE (2020)	PUBMED:32353859	2697049	9606	High Throughput	0.989815969	-	Average Spectral Counts: 31|High confidence interactions were identified using a two-step filtering method involving two different stringency cutoffs. Significant interactions had a final MiST score >= 0.6, SAINTexpress BFDR <= 0.05 and average spectral counts >= 2.|MiST score: 0.989815969|SAINTexpress BFDR: 0	-	BIOGRID	P0DTD1	-	YP_009725308	Q4V328	-	NP_064522	-	-	-	-	-	-
2652404	43740578	80273	4383859	123210	GU280_gp01_nsp10	-	nsp10	GRPEL1	ORF1ab|ORF1ab-nsp10|SARS-CoV2 nsp10|SARS-CoV-2 nsp10|R1AB_WCPV	HMGE	Affinity Capture-MS	physical	Gordon DE (2020)	PUBMED:32353859	2697049	9606	High Throughput	0.986587081	-	Average Spectral Counts: 2.67|High confidence interactions were identified using a two-step filtering method involving two different stringency cutoffs. Significant interactions had a final MiST score >= 0.6, SAINTexpress BFDR <= 0.05 and average spectral counts >= 2.|MiST score: 0.986587081|SAINTexpress BFDR: 0	-	BIOGRID	P0DTD1	-	YP_009725306	Q9HAV7	-	NP_079472	-	-	-	-	-	-
2693255	1489678	2931	4383916	109186	SARS-CoV-9a	-	N	GSK3A	ORF9a|9a|nuc|nucleocapsid|ncap|SARS-CoV N|N protein|SARS-CoV Nuc|NCAP_CVHSA	-	Affinity Capture-Western	physical	Wu CH (2009)	PUBMED:19106108	694009	9606	Low Throughput	-	-	-	-	BIOGRID	P59595	-	NP_828858	P49840	A0A024R0L5	NP_063937	-	-	-	-	-	-
2693256	1489678	2932	4383916	109187	SARS-CoV-9a	-	N	GSK3B	ORF9a|9a|nuc|nucleocapsid|ncap|SARS-CoV N|N protein|SARS-CoV Nuc|NCAP_CVHSA	-	Affinity Capture-Western	physical	Wu CH (2009)	PUBMED:19106108	694009	9606	Low Throughput	-	-	-	-	BIOGRID	P59595	-	NP_828858	P49841	Q6FI27	NP_001139628|NP_002084	-	-	-	-	-	-
2652550	43740578	2963	4383858	109218	GU280_gp01_nsp9	-	nsp9	GTF2F2	ORF1ab|ORF1ab-nsp9|SARS-CoV2 nsp9|SARS-CoV-2 nsp9|R1AB_WCPV	BTF4|RAP30|TF2F2|TFIIF	Affinity Capture-MS	physical	Gordon DE (2020)	PUBMED:32353859	2697049	9606	High Throughput	0.877426938	-	Average Spectral Counts: 14|High confidence interactions were identified using a two-step filtering method involving two different stringency cutoffs. Significant interactions had a final MiST score >= 0.6, SAINTexpress BFDR <= 0.05 and average spectral counts >= 2.|MiST score: 0.877426938|SAINTexpress BFDR: 0	-	BIOGRID	P0DTD1	-	YP_009725305	P13984	A0A024RDU9	NP_004119	-	-	-	-	-	-
2657700	1489680	55506	4383946	120686	SARS-CoV-1ab-nsp8ab	RP11-367H5.3	nsp8ab	H2AFY2	nsp8|sars1ab|orf1ab|SARS-CoV nsp8ab|SARS-CoV nsp8|SARS-CoV sars1ab|orf1ab-nsp8|orf1ab-nsp8ab|pp1ab|R1AB_CVHSA	macroH2A2	Two-hybrid	physical	Pfefferle S (2011)	PUBMED:22046132	694009	9606	High Throughput	-	-	validated candidates from HTYTH screen	-	BIOGRID	P0C6X7	-	NP_828866	Q9P0M6	A0A024QZP6	NP_061119	-	-	-	-	-	-
2652487	43740578	3066	4383854	109316	GU280_gp01_nsp5	-	nsp5	HDAC2	ORF1ab|ORF1ab-nsp5|SARS-CoV2 nsp5|SARS-CoV-2 nsp5|R1AB_WCPV	HD2|RPD3|YAF1	Affinity Capture-MS	physical	Gordon DE (2020)	PUBMED:32353859	2697049	9606	High Throughput	0.993708403	-	Average Spectral Counts: 2|High confidence interactions were identified using a two-step filtering method involving two different stringency cutoffs. Significant interactions had a final MiST score >= 0.6, SAINTexpress BFDR <= 0.05 and average spectral counts >= 2.|MiST score: 0.993708403|SAINTexpress BFDR: 0.01	-	BIOGRID	P0DTD1	-	YP_009725301	Q92769	-	NP_001518	-	-	-	-	-	-
2652587	43740573	55027	4383872	120357	GU280_gp07	-	ORF7a	HEATR3	SARS-CoV2 ORF7a|SARS-CoV-2 ORF7a|NS7A_WCPV	SYO1	Affinity Capture-MS	physical	Gordon DE (2020)	PUBMED:32353859	2697049	9606	High Throughput	0.789988379	-	Average Spectral Counts: 3.67|High confidence interactions were identified using a two-step filtering method involving two different stringency cutoffs. Significant interactions had a final MiST score >= 0.6, SAINTexpress BFDR <= 0.05 and average spectral counts >= 2.|MiST score: 0.789988379|SAINTexpress BFDR: 0	-	BIOGRID	P0DTC7	-	YP_009724395	Q7Z4Q2	-	NP_001316659|NP_001316660|NP_001316658|NP_891552	-	-	-	-	-	-
2652545	43740578	25831	4383857	117359	GU280_gp01_nsp8	-	nsp8	HECTD1	ORF1ab|ORF1ab-nsp8|SARS-CoV2 nsp8|SARS-CoV-2 nsp8|R1AB_WCPV	EULIR	Affinity Capture-MS	physical	Gordon DE (2020)	PUBMED:32353859	2697049	9606	High Throughput	0.885504785	-	Average Spectral Counts: 5.33|High confidence interactions were identified using a two-step filtering method involving two different stringency cutoffs. Significant interactions had a final MiST score >= 0.6, SAINTexpress BFDR <= 0.05 and average spectral counts >= 2.|MiST score: 0.885504785|SAINTexpress BFDR: 0	-	BIOGRID	P0DTD1	-	YP_009725304	Q9ULT8	-	NP_056197	-	-	-	-	-	-
2657654	-	9146	4383925	114593	SARS-CoV-14	-	ORF14	HGS	14|ns14|SARS-CoV sars14|ORF14|SARS-CoV ORF14|Y14_CVHSA	HRS	Two-hybrid	physical	Pfefferle S (2011)	PUBMED:22046132	694009	9606	High Throughput	-	-	validated candidates from HTYTH screen	-	BIOGRID	Q7TLC7	-	-	O14964	-	NP_004703	-	-	-	-	-	-
2659038	1019	3024	107454	109275	-	-	CDK4	HIST1H1A	CMM3|PSK-J3	H1.1|H1A|H1F1|HIST1	Biochemical Activity	physical	Surjit M (2006)	PUBMED:16431923	9606	9606	Low Throughput	-	Phosphorylation	-	-	BIOGRID	P11802	A0A024RBB6	NP_000066	Q02539	-	NP_005316	-	-	-	-	-	-
2652575	43740569	3162	4383868	109405	GU280_gp03	CTA-286B10.6	ORF3a	HMOX1	SARS-CoV2 ORF3a|SARS-CoV-2 ORF3a|AP3A_WCPV	HMOX1D|HO-1|HSP32|bK286B10	Affinity Capture-MS	physical	Gordon DE (2020)	PUBMED:32353859	2697049	9606	High Throughput	0.993596312	-	Average Spectral Counts: 12.33|High confidence interactions were identified using a two-step filtering method involving two different stringency cutoffs. Significant interactions had a final MiST score >= 0.6, SAINTexpress BFDR <= 0.05 and average spectral counts >= 2.|MiST score: 0.993596312|SAINTexpress BFDR: 0	-	BIOGRID	P0DTC3	-	YP_009724391	P09601	Q6FH11	NP_002124	-	-	-	-	-	-
2652464	43740578	51361	4383861	119496	GU280_gp01_nsp13	-	nsp13	HOOK1	ORF1ab|ORF1ab-nsp13|SARS-CoV2 nsp13|SARS-CoV-2 nsp13|R1AB_WCPV	HK1	Affinity Capture-MS	physical	Gordon DE (2020)	PUBMED:32353859	2697049	9606	High Throughput	0.994048081	-	Average Spectral Counts: 24|High confidence interactions were identified using a two-step filtering method involving two different stringency cutoffs. Significant interactions had a final MiST score >= 0.6, SAINTexpress BFDR <= 0.05 and average spectral counts >= 2.|MiST score: 0.994048081|SAINTexpress BFDR: 0	-	BIOGRID	P0DTD1	-	YP_009725308	Q9UJC3	-	NP_056972	-	-	-	-	-	-
2657711	1489680	3223	4383949	109463	SARS-CoV-1ab-nsp12ab	-	nsp12ab	HOXC6	nsp12|sars1ab|orf1ab|SARS-CoV nsp12ab|SARS-CoV nsp12|SARS-CoV sars1ab|orf1ab-nsp12|orf1ab-nsp12ab|pp1ab|R1AB_CVHSA	CP25|HHO.C8|HOX3|HOX3C	Two-hybrid	physical	Pfefferle S (2011)	PUBMED:22046132	694009	9606	High Throughput	-	-	validated candidates from HTYTH screen	-	BIOGRID	P0C6X7	-	NP_828869	P09630	-	NP_004494|NP_710160	-	-	-	-	-	-
2652515	43740578	9653	4383856	115011	GU280_gp01_nsp7	-	nsp7	HS2ST1	ORF1ab|ORF1ab-nsp7|SARS-CoV2 nsp7|SARS-CoV-2 nsp7|R1AB_WCPV	dJ604K5.2	Affinity Capture-MS	physical	Gordon DE (2020)	PUBMED:32353859	2697049	9606	High Throughput	0.706466834	-	Average Spectral Counts: 5|High confidence interactions were identified using a two-step filtering method involving two different stringency cutoffs. Significant interactions had a final MiST score >= 0.6, SAINTexpress BFDR <= 0.05 and average spectral counts >= 2.|MiST score: 0.706466834|SAINTexpress BFDR: 0	-	BIOGRID	P0DTD1	-	YP_009725303	Q7LGA3	-	NP_001127964|NP_036394	-	-	-	-	-	-
2652617	43740577	90161	4383873	124671	GU280_gp09	RP3-435D1.3	ORF8	HS6ST2	SARS-CoV2 ORF8|SARS-CoV-2 ORF8|NS7B_WCPV	-	Affinity Capture-MS	physical	Gordon DE (2020)	PUBMED:32353859	2697049	9606	High Throughput	0.806104461	-	Average Spectral Counts: 2.33|High confidence interactions were identified using a two-step filtering method involving two different stringency cutoffs. Significant interactions had a final MiST score >= 0.6, SAINTexpress BFDR <= 0.05 and average spectral counts >= 2.|MiST score: 0.806104461|SAINTexpress BFDR: 0.05	-	BIOGRID	P0DTC8	-	YP_009724396	Q96MM7	-	NP_671704|NP_001070656	-	-	-	-	-	-
2652428	43740578	3281	4383861	109515	GU280_gp01_nsp13	-	nsp13	HSBP1	ORF1ab|ORF1ab-nsp13|SARS-CoV2 nsp13|SARS-CoV-2 nsp13|R1AB_WCPV	NPC-A-13	Affinity Capture-MS	physical	Gordon DE (2020)	PUBMED:32353859	2697049	9606	High Throughput	0.851502614	-	Average Spectral Counts: 4.33|High confidence interactions were identified using a two-step filtering method involving two different stringency cutoffs. Significant interactions had a final MiST score >= 0.6, SAINTexpress BFDR <= 0.05 and average spectral counts >= 2.|MiST score: 0.851502614|SAINTexpress BFDR: 0	-	BIOGRID	P0DTD1	-	YP_009725308	O75506	-	NP_001528	-	-	-	-	-	-
2652632	43740577	10525	4383873	115780	GU280_gp09	-	ORF8	HYOU1	SARS-CoV2 ORF8|SARS-CoV-2 ORF8|NS7B_WCPV	GRP-170|Grp170|HSP12A|ORP-150|ORP150	Affinity Capture-MS	physical	Gordon DE (2020)	PUBMED:32353859	2697049	9606	High Throughput	0.77235306	-	Average Spectral Counts: 23.33|High confidence interactions were identified using a two-step filtering method involving two different stringency cutoffs. Significant interactions had a final MiST score >= 0.6, SAINTexpress BFDR <= 0.05 and average spectral counts >= 2.|MiST score: 0.77235306|SAINTexpress BFDR: 0	-	BIOGRID	P0DTC8	-	YP_009724396	Q9Y4L1	Q6IN67|B7Z602|B7Z766|B3KXH0	NP_006380|NP_001124463	-	-	-	-	-	-
2652479	43740578	3416	4383853	109642	GU280_gp01_nsp4	RP11-366I13.1	nsp4	IDE	ORF1ab|ORF1ab-nsp4|SARS-CoV2 nsp4|SARS-CoV-2 nsp4|R1AB_WCPV	INSULYSIN	Affinity Capture-MS	physical	Gordon DE (2020)	PUBMED:32353859	2697049	9606	High Throughput	0.918031442	-	Average Spectral Counts: 11.33|High confidence interactions were identified using a two-step filtering method involving two different stringency cutoffs. Significant interactions had a final MiST score >= 0.6, SAINTexpress BFDR <= 0.05 and average spectral counts >= 2.|MiST score: 0.918031442|SAINTexpress BFDR: 0	-	BIOGRID	P0DTD1	-	YP_009725300	P14735	-	NP_001159418|NP_004960|NP_001309725|NP_001309724|NP_001309726|NP_001309723|NP_001309722	-	-	-	-	-	-
2660071	8575	64135	114143	122082	HSD14	-	PRKRA	IFIH1	DYT16|PACT|RAX	AGS7|Hlcd|IDDM19|MDA-5|MDA5|RLR-2	Affinity Capture-Western	physical	Ding Z (2017)	PUBMED:28591694	9606	9606	Low Throughput	-	-	-	-	BIOGRID	O75569	B4DJC7	NP_001132990|NP_001132989|NP_003681|NP_001303291	Q9BYX4	-	NP_071451	-	-	-	-	-	-
2659491	1489672	3551	4383913	109767	SARS-CoV-5	-	M	IKBKB	ORF5|5|matrix protein|mem|M protein|SARS-CoV M|SARS-CoV Mem|matrix|membrane|VME1_CVHSA	IKK-beta|IKK2|IKKB|IMD15|NFKBIKB	Affinity Capture-Western	physical	Fang X (2007)	PUBMED:17705188	694009	9606	Low Throughput	-	-	-	-	BIOGRID	P59596	-	NP_828855	O14920	-	NP_001547|NP_001177649|NP_001229707	-	-	-	-	-	-
2692286	1489672	9641	4383913	115000	SARS-CoV-5	RP11-534L20.1	M	IKBKE	ORF5|5|matrix protein|mem|M protein|SARS-CoV M|SARS-CoV Mem|matrix|membrane|VME1_CVHSA	IKK-E|IKK-i|IKKE|IKKI	Affinity Capture-Western	physical	Siu KL (2014)	PUBMED:24509444	694009	9606	Low Throughput	-	-	-	-	BIOGRID	P59596	-	NP_828855	Q14164	A0A075B7B4	NP_001180250|NP_001180251|NP_054721	-	-	-	-	-	-
2652615	43740577	23765	4383873	117265	GU280_gp09	-	ORF8	IL17RA	SARS-CoV2 ORF8|SARS-CoV-2 ORF8|NS7B_WCPV	CANDF5|CD217|CDw217|IL-17RA|IL17R|hIL-17R	Affinity Capture-MS	physical	Gordon DE (2020)	PUBMED:32353859	2697049	9606	High Throughput	0.80084048	-	Average Spectral Counts: 2.33|High confidence interactions were identified using a two-step filtering method involving two different stringency cutoffs. Significant interactions had a final MiST score >= 0.6, SAINTexpress BFDR <= 0.05 and average spectral counts >= 2.|MiST score: 0.80084048|SAINTexpress BFDR: 0	-	BIOGRID	P0DTC8	-	YP_009724396	Q96F46	-	NP_001276834|NP_055154	-	-	-	-	-	-
2652467	43740578	3615	4383862	109828	GU280_gp01_nsp14	hCG_2002013	nsp14	IMPDH2	ORF1ab|ORF1ab-nsp14|SARS-CoV2 nsp14|SARS-CoV-2 nsp14|R1AB_WCPV	IMPD2|IMPDH-II	Affinity Capture-MS	physical	Gordon DE (2020)	PUBMED:32353859	2697049	9606	High Throughput	0.989667608	-	Average Spectral Counts: 18.33|High confidence interactions were identified using a two-step filtering method involving two different stringency cutoffs. Significant interactions had a final MiST score >= 0.6, SAINTexpress BFDR <= 0.05 and average spectral counts >= 2.|MiST score: 0.989667608|SAINTexpress BFDR: 0	-	BIOGRID	P0DTD1	-	YP_009725309	P12268	-	NP_000875	-	-	-	-	-	-
2652600	43740577	83729	4383873	123742	GU280_gp09	-	ORF8	INHBE	SARS-CoV2 ORF8|SARS-CoV-2 ORF8|NS7B_WCPV	-	Affinity Capture-MS	physical	Gordon DE (2020)	PUBMED:32353859	2697049	9606	High Throughput	0.993645979	-	Average Spectral Counts: 6|High confidence interactions were identified using a two-step filtering method involving two different stringency cutoffs. Significant interactions had a final MiST score >= 0.6, SAINTexpress BFDR <= 0.05 and average spectral counts >= 2.|MiST score: 0.993645979|SAINTexpress BFDR: 0	-	BIOGRID	P0DTC8	-	YP_009724396	P58166	-	NP_113667	-	-	-	-	-	-
2652367	43740571	92105	4383846	124909	GU280_gp05	MSTP093	M	INTS4	mem|membrane|SARS-CoV2 M|M protein|SARS-CoV-2 M|VME1_WCPV	INT4|MST093	Affinity Capture-MS	physical	Gordon DE (2020)	PUBMED:32353859	2697049	9606	High Throughput	0.943304706	-	Average Spectral Counts: 2.67|High confidence interactions were identified using a two-step filtering method involving two different stringency cutoffs. Significant interactions had a final MiST score >= 0.6, SAINTexpress BFDR <= 0.05 and average spectral counts >= 2.|MiST score: 0.943304706|SAINTexpress BFDR: 0.05	-	BIOGRID	P0DTC5	-	YP_009724393	Q96HW7	-	NP_291025	-	-	-	-	-	-
2691986	1489680	3661	4383941	109869	SARS-CoV-1ab-nsp3ab	-	nsp3ab	IRF3	nsp3|sars1ab|orf1ab|SARS-CoV nsp3ab|SARS-CoV nsp3|SARS-CoV sars1ab|orf1ab-nsp3|orf1ab-nsp3ab|pp1ab|R1AB_CVHSA	-	Affinity Capture-Western	physical	Chen X (2014)	PUBMED:24622840	694009	9606	Low Throughput	-	-	-	-	BIOGRID	P0C6X7	-	NP_828862	Q14653	E2GIM7|E2GIM8|E2GIM5|E2GIM9|M0QYT9|E2GIM6	NP_001562|NP_001184056|NP_001184057|NP_001184054|NP_001184055|NP_001184052|NP_001184053|NP_001184051	-	-	-	-	-	-
2657704	1489680	3671	4383944	109878	SARS-CoV-1ab-nsp6ab	UNQ189/PRO215	nsp6ab	ISLR	nsp6|sars1ab|orf1ab|SARS-CoV nsp6ab|SARS-CoV nsp6|SARS-CoV sars1ab|orf1ab-nsp6|orf1ab-nsp6ab|pp1ab|R1AB_CVHSA	HsT17563	Two-hybrid	physical	Pfefferle S (2011)	PUBMED:22046132	694009	9606	High Throughput	-	-	validated candidates from HTYTH screen	-	BIOGRID	P0C6X7	-	NP_828864	O14498	-	NP_958934|NP_005536	-	-	-	-	-	-
2652593	43740577	3688	4383873	109894	GU280_gp09	RP11-479G22.2	ORF8	ITGB1	SARS-CoV2 ORF8|SARS-CoV-2 ORF8|NS7B_WCPV	CD29|FNRB|GPIIA|MDF2|MSK12|VLA-BETA|VLAB	Affinity Capture-MS	physical	Gordon DE (2020)	PUBMED:32353859	2697049	9606	High Throughput	0.817711683	-	Average Spectral Counts: 2.33|High confidence interactions were identified using a two-step filtering method involving two different stringency cutoffs. Significant interactions had a final MiST score >= 0.6, SAINTexpress BFDR <= 0.05 and average spectral counts >= 2.|MiST score: 0.817711683|SAINTexpress BFDR: 0.04	-	BIOGRID	P0DTC8	-	YP_009724396	P05556	-	NP_002202|NP_596867|NP_391988	-	-	-	-	-	-
2652456	43740578	152789	4383861	127465	GU280_gp01_nsp13	-	nsp13	JAKMIP1	ORF1ab|ORF1ab-nsp13|SARS-CoV2 nsp13|SARS-CoV-2 nsp13|R1AB_WCPV	Gababrbp|JAMIP1|MARLIN1	Affinity Capture-MS	physical	Gordon DE (2020)	PUBMED:32353859	2697049	9606	High Throughput	0.987966991	-	Average Spectral Counts: 14.67|High confidence interactions were identified using a two-step filtering method involving two different stringency cutoffs. Significant interactions had a final MiST score >= 0.6, SAINTexpress BFDR <= 0.05 and average spectral counts >= 2.|MiST score: 0.987966991|SAINTexpress BFDR: 0	-	BIOGRID	P0DTD1	-	YP_009725308	Q96N16	-	NP_653321|NP_001092903	-	-	-	-	-	-
2652605	43740577	79070	4383873	122521	GU280_gp09	RP11-484I6.4	ORF8	KDELC1	SARS-CoV2 ORF8|SARS-CoV-2 ORF8|NS7B_WCPV	EP58|KDEL1	Affinity Capture-MS	physical	Gordon DE (2020)	PUBMED:32353859	2697049	9606	High Throughput	0.95793072	-	Average Spectral Counts: 3|High confidence interactions were identified using a two-step filtering method involving two different stringency cutoffs. Significant interactions had a final MiST score >= 0.6, SAINTexpress BFDR <= 0.05 and average spectral counts >= 2.|MiST score: 0.95793072|SAINTexpress BFDR: 0.03	-	BIOGRID	P0DTC8	-	YP_009724396	Q6UW63	-	NP_001305661|NP_076994	-	-	-	-	-	-
2652606	43740577	143888	4383873	126822	GU280_gp09	UNQ1904/PRO4350	ORF8	KDELC2	SARS-CoV2 ORF8|SARS-CoV-2 ORF8|NS7B_WCPV	-	Affinity Capture-MS	physical	Gordon DE (2020)	PUBMED:32353859	2697049	9606	High Throughput	0.932470503	-	Average Spectral Counts: 4.33|High confidence interactions were identified using a two-step filtering method involving two different stringency cutoffs. Significant interactions had a final MiST score >= 0.6, SAINTexpress BFDR <= 0.05 and average spectral counts >= 2.|MiST score: 0.932470503|SAINTexpress BFDR: 0	-	BIOGRID	P0DTC8	-	YP_009724396	Q7Z4H8	A0A024R3C4	NP_714916	-	-	-	-	-	-
2652476	43740578	23325	4383851	116913	GU280_gp01_nsp2	-	nsp2	KIAA1033	ORF1ab|ORF1ab-nsp2|SARS-CoV2 nsp2|SARS-CoV-2 nsp2|R1AB_WCPV	MRT43|SWIP	Affinity Capture-MS	physical	Gordon DE (2020)	PUBMED:32353859	2697049	9606	High Throughput	0.972115182	-	Average Spectral Counts: 3.67|High confidence interactions were identified using a two-step filtering method involving two different stringency cutoffs. Significant interactions had a final MiST score >= 0.6, SAINTexpress BFDR <= 0.05 and average spectral counts >= 2.|MiST score: 0.972115182|SAINTexpress BFDR: 0	-	BIOGRID	P0DTD1	-	YP_009725298	Q2M389	A0A087X256|B7ZKT9	NP_056090|NP_001280569	-	-	-	-	-	-
2691295	1489680	9757	4383940	115104	SARS-CoV-1ab-nsp2ab	-	nsp2ab	KMT2B	nsp2|sars1ab|orf1ab|SARS-CoV nsp2ab|SARS-CoV nsp2|SARS-CoV sars1ab|orf1ab-nsp2|orf1ab-nsp2ab|pp1ab|R1AB_CVHSA	HRX2|MLL1B|MLL2|MLL4|TRX2|WBP-7|WBP7	Affinity Capture-MS	physical	Cornillez-Ty CT (2009)	PUBMED:19640993	694009	9606	Low Throughput	-	-	-	-	BIOGRID	P0C6X7	-	NP_828851	Q9UMN6	-	NP_055542	-	-	-	-	-	-
2692401	3836	3837	110034	110035	-	-	KPNA1	KPNB1	IPOA5|NPI-1|RCH2|SRP1	IMB1|IPO1|IPOB|Impnb|NTF97	Affinity Capture-Western	physical	Frieman M (2007)	PUBMED:17596301	9606	9606	Low Throughput	-	-	-	-	BIOGRID	P52294	B3KXZ2	NP_002255	Q14974	B7Z752	NP_001263382|NP_002256	-	-	-	-	-	-
2693262	1489668	3880	4383915	110078	SARS-CoV-2	-	S	KRT19	ORF2|2|spike glycoprotein|E2|surface|S protein|SARS-CoV S|SARS-CoV Spike|peplomer|SPIKE_CVHSA	CK19|K19|K1CS	Reconstituted Complex	physical	Fukushi M (2012)	PUBMED:22915798	694009	9606	Low Throughput	-	-	-	-	BIOGRID	P59594	-	NP_828851	P08727	-	NP_002267	-	-	-	-	-	-
2693261	1489668	3856	4383915	110054	SARS-CoV-2	-	S	KRT8	ORF2|2|spike glycoprotein|E2|surface|S protein|SARS-CoV S|SARS-CoV Spike|peplomer|SPIKE_CVHSA	CARD2|CK-8|CK8|CYK8|K2C8|K8|KO	Reconstituted Complex	physical	Fukushi M (2012)	PUBMED:22915798	694009	9606	Low Throughput	-	-	-	-	BIOGRID	P59594	-	NP_828851	P05787	Q7L4M3	NP_002264|NP_001243211|NP_001243222	-	-	-	-	-	-
2652383	43740575	23367	4383847	116947	GU280_gp10	-	N	LARP1	nuc|nucleocapsid|SARS-CoV2 N|N protein|ncap|SARS-CoV-2 N|NCAP_WCPV	LARP	Affinity Capture-MS	physical	Gordon DE (2020)	PUBMED:32353859	2697049	9606	High Throughput	0.73787466	-	Average Spectral Counts: 8.67|High confidence interactions were identified using a two-step filtering method involving two different stringency cutoffs. Significant interactions had a final MiST score >= 0.6, SAINTexpress BFDR <= 0.05 and average spectral counts >= 2.|MiST score: 0.73787466|SAINTexpress BFDR: 0	-	BIOGRID	P0DTC9	-	YP_009724397	Q6PKG0	-	NP_056130	-	-	-	-	-	-
2652421	43740578	23185	4383860	116795	GU280_gp01_nsp12	RP11-164C1.3	nsp12	LARP4B	ORF1ab|ORF1ab-nsp12|SARS-CoV2 nsp12|SARS-CoV-2 nsp12|R1AB_WCPV	KIAA0217|LARP5	Affinity Capture-MS	physical	Gordon DE (2020)	PUBMED:32353859	2697049	9606	High Throughput	0.983254345	-	Average Spectral Counts: 8|High confidence interactions were identified using a two-step filtering method involving two different stringency cutoffs. Significant interactions had a final MiST score >= 0.6, SAINTexpress BFDR <= 0.05 and average spectral counts >= 2.|MiST score: 0.983254345|SAINTexpress BFDR: 0	-	BIOGRID	P0DTD1	-	YP_009725307	Q92615	-	NP_055970	-	-	-	-	-	-
2652534	43740578	51574	4383857	119619	GU280_gp01_nsp8	HDCMA18P	nsp8	LARP7	ORF1ab|ORF1ab-nsp8|SARS-CoV2 nsp8|SARS-CoV-2 nsp8|R1AB_WCPV	ALAZS|PIP7S	Affinity Capture-MS	physical	Gordon DE (2020)	PUBMED:32353859	2697049	9606	High Throughput	0.812479682	-	Average Spectral Counts: 12.67|High confidence interactions were identified using a two-step filtering method involving two different stringency cutoffs. Significant interactions had a final MiST score >= 0.6, SAINTexpress BFDR <= 0.05 and average spectral counts >= 2.|MiST score: 0.812479682|SAINTexpress BFDR: 0	-	BIOGRID	P0DTD1	-	YP_009725304	Q4G0J3	-	NP_057732|NP_001253968|NP_056269	-	-	-	-	-	-
2657707	1489680	81887	4383942	123620	SARS-CoV-1ab-nsp4ab	RP3-475B7.2	nsp4ab	LAS1L	nsp4|sars1ab|orf1ab|SARS-CoV nsp4ab|SARS-CoV nsp4|SARS-CoV sars1ab|orf1ab-nsp4|orf1ab-nsp4ab|pp1ab|R1AB_CVHSA	Las1-like|dJ475B7.2	Two-hybrid	physical	Pfefferle S (2011)	PUBMED:22046132	694009	9606	High Throughput	-	-	validated candidates from HTYTH screen	-	BIOGRID	P0C6X7	-	NP_904322	Q9Y4W2	-	NP_112483|NP_001164120|NP_001164121	-	-	-	-	-	-
2657721	1489680	3936	4383945	110128	SARS-CoV-1ab-nsp7ab	RP11-139H14.1	nsp7ab	LCP1	nsp7|sars1ab|orf1ab|SARS-CoV nsp7ab|SARS-CoV nsp7|SARS-CoV sars1ab|orf1ab-nsp7|orf1ab-nsp7ab|pp1ab|R1AB_CVHSA	CP64|HEL-S-37|L-PLASTIN|LC64P|LPL|PLS2	Two-hybrid	physical	Pfefferle S (2011)	PUBMED:22046132	694009	9606	High Throughput	-	-	validated candidates from HTYTH screen	-	BIOGRID	P0C6X7	-	NP_828865	P13796	A0A024RDT4	NP_002289	-	-	-	-	-	-
2652510	43740578	10960	4383856	116159	GU280_gp01_nsp7	-	nsp7	LMAN2	ORF1ab|ORF1ab-nsp7|SARS-CoV2 nsp7|SARS-CoV-2 nsp7|R1AB_WCPV	C5orf8|GP36B|VIP36	Affinity Capture-MS	physical	Gordon DE (2020)	PUBMED:32353859	2697049	9606	High Throughput	0.725773983	-	Average Spectral Counts: 7|High confidence interactions were identified using a two-step filtering method involving two different stringency cutoffs. Significant interactions had a final MiST score >= 0.6, SAINTexpress BFDR <= 0.05 and average spectral counts >= 2.|MiST score: 0.725773983|SAINTexpress BFDR: 0	-	BIOGRID	P0DTD1	-	YP_009725303	Q12907	-	NP_006807	-	-	-	-	-	-
2652598	43740577	4015	4383873	110199	GU280_gp09	-	ORF8	LOX	SARS-CoV2 ORF8|SARS-CoV-2 ORF8|NS7B_WCPV	-	Affinity Capture-MS	physical	Gordon DE (2020)	PUBMED:32353859	2697049	9606	High Throughput	0.985331119	-	Average Spectral Counts: 2.67|High confidence interactions were identified using a two-step filtering method involving two different stringency cutoffs. Significant interactions had a final MiST score >= 0.6, SAINTexpress BFDR <= 0.05 and average spectral counts >= 2.|MiST score: 0.985331119|SAINTexpress BFDR: 0	-	BIOGRID	P0DTC8	-	YP_009724396	P28300	D0PNI2|B7ZAJ4	NP_002308|NP_001171573	-	-	-	-	-	-
2692290	9641	1489672	115000	4383913	RP11-534L20.1	SARS-CoV-5	IKBKE	M	IKK-E|IKK-i|IKKE|IKKI	ORF5|5|matrix protein|mem|M protein|SARS-CoV M|SARS-CoV Mem|matrix|membrane|VME1_CVHSA	Affinity Capture-Western	physical	Siu KL (2014)	PUBMED:24509444	9606	694009	Low Throughput	-	-	-	-	BIOGRID	Q14164	A0A075B7B4	NP_001180250|NP_001180251|NP_054721	P59596	-	NP_828855	-	-	-	-	-	-
2652568	43740576	55700	4383867	120825	GU280_gp11	PP2464	ORF10	MAP7D1	SARS-CoV2 ORF10|SARS-CoV-2 ORF10|A0A663DJA2_9BETC	PARCC1|RPRC1	Affinity Capture-MS	physical	Gordon DE (2020)	PUBMED:32353859	2697049	9606	High Throughput	0.814143575	-	Average Spectral Counts: 7.67|High confidence interactions were identified using a two-step filtering method involving two different stringency cutoffs. Significant interactions had a final MiST score >= 0.6, SAINTexpress BFDR <= 0.05 and average spectral counts >= 2.|MiST score: 0.814143575|SAINTexpress BFDR: 0	-	BIOGRID	A0A663DJA2	-	YP_009725255	Q3KQU3	D3DPS3|B3KU03	NP_060537|NP_001273295|NP_001273294	-	-	-	-	-	-
2634291	1387	4137	107777	110308	-	-	CREBBP	MAPT	CBP|KAT3A|RSTS	DDPAC|FTDP-17|MAPTL|MSTD|MTBT1|MTBT2|PPND|PPP1R103|TAU	Biochemical Activity	physical	Cohen TJ (2016)	PUBMED:27383765	9606	9606	Low Throughput	-	Acetylation	-	-	BIOGRID	Q92793	-	NP_001073315|NP_004371	P10636	B3KTM0|A0A024R9Y1|A0A024RA17|A0A024RA19|A0A024R9Y0	NP_005901|NP_058519|NP_058518|NP_001190181|NP_001190180|NP_001116538|NP_001116539|NP_058525	-	-	-	-	-	-
2652513	43740578	64757	4383856	122271	GU280_gp01_nsp7	RP11-295M18.1	nsp7	MARC1	ORF1ab|ORF1ab-nsp7|SARS-CoV2 nsp7|SARS-CoV-2 nsp7|R1AB_WCPV	MOSC1	Affinity Capture-MS	physical	Gordon DE (2020)	PUBMED:32353859	2697049	9606	High Throughput	0.939721024	-	Average Spectral Counts: 6.33|High confidence interactions were identified using a two-step filtering method involving two different stringency cutoffs. Significant interactions had a final MiST score >= 0.6, SAINTexpress BFDR <= 0.05 and average spectral counts >= 2.|MiST score: 0.939721024|SAINTexpress BFDR: 0	-	BIOGRID	P0DTD1	-	YP_009725303	Q5VT66	-	NP_073583	-	-	-	-	-	-
2652644	-	4139	4383874	110309	-	-	ORF9b	MARK1	SARS-CoV2 ORF9b|SARS-CoV-2 ORF9b|ORF9B_WCPV	MARK|Par-1c|Par1c	Affinity Capture-MS	physical	Gordon DE (2020)	PUBMED:32353859	2697049	9606	High Throughput	0.99395635	-	Average Spectral Counts: 11.67|High confidence interactions were identified using a two-step filtering method involving two different stringency cutoffs. Significant interactions had a final MiST score >= 0.6, SAINTexpress BFDR <= 0.05 and average spectral counts >= 2.|MiST score: 0.99395635|SAINTexpress BFDR: 0	-	BIOGRID	P0DTD2	-	-	Q9P0L2	A0A087X0I6|X5D2M4|B4DIB3	NP_001273058|NP_001273053|NP_001273055|NP_001273057|NP_061120	-	-	-	-	-	-
2657688	1489680	2011	4383950	108326	SARS-CoV-1ab-nsp13ab	-	nsp13ab	MARK2	nsp13|sars1ab|orf1ab|SARS-CoV nsp13ab|SARS-CoV nsp13|SARS-CoV sars1ab|orf1ab-nsp13|orf1ab-nsp13ab|pp1ab|R1AB_CVHSA	EMK-1|EMK1|PAR-1|Par-1b|Par1b	Two-hybrid	physical	Pfefferle S (2011)	PUBMED:22046132	694009	9606	High Throughput	-	-	validated candidates from HTYTH screen	-	BIOGRID	P0C6X7	-	NP_828870	Q7KZI7	A8K2S4|E9PC69	NP_001156768|NP_001034558|NP_004945|NP_001156769|NP_059672	-	-	-	-	-	-
2657686	1489680	4140	4383950	110310	SARS-CoV-1ab-nsp13ab	-	nsp13ab	MARK3	nsp13|sars1ab|orf1ab|SARS-CoV nsp13ab|SARS-CoV nsp13|SARS-CoV sars1ab|orf1ab-nsp13|orf1ab-nsp13ab|pp1ab|R1AB_CVHSA	CTAK1|KP78|PAR1A|Par-1a	Two-hybrid	physical	Pfefferle S (2011)	PUBMED:22046132	694009	9606	High Throughput	-	-	validated candidates from HTYTH screen	-	BIOGRID	P0C6X7	-	NP_828870	P27448	Q86U11	NP_001122391|NP_002367|NP_001122390|NP_001122393|NP_001122392	-	-	-	-	-	-
2656279	10747	10747	115970	115970	-	-	MASP2	MASP2	MAP19|MASP-2|MASP1P1|sMAP	MAP19|MASP-2|MASP1P1|sMAP	Biochemical Activity	physical	Gao T (2020)	DOI:10.1101/2020.03.29.20041962	9606	9606	Low Throughput	-	Proteolytic Processing	Higher levels of MASP-2 fragments were observed resulting from MASP-2 serine protease auto-activation in the presence of the SARS-CoV N protein.	-	BIOGRID	O00187	-	NP_006601|NP_631947	O00187	-	NP_006601|NP_631947	-	-	-	-	-	-
2652564	43740578	27430	4383858	118166	GU280_gp01_nsp9	MSTP045	nsp9	MAT2B	ORF1ab|ORF1ab-nsp9|SARS-CoV2 nsp9|SARS-CoV-2 nsp9|R1AB_WCPV	MAT-II|MATIIbeta|Nbla02999|SDR23E1|TGR	Affinity Capture-MS	physical	Gordon DE (2020)	PUBMED:32353859	2697049	9606	High Throughput	0.978282655	-	Average Spectral Counts: 4.33|High confidence interactions were identified using a two-step filtering method involving two different stringency cutoffs. Significant interactions had a final MiST score >= 0.6, SAINTexpress BFDR <= 0.05 and average spectral counts >= 2.|MiST score: 0.978282655|SAINTexpress BFDR: 0	-	BIOGRID	P0DTD1	-	YP_009725305	Q9NZL9	-	NP_037415|NP_877725	-	-	-	-	-	-
935461	7187	57506	113039	121570	-	-	TRAF3	MAVS	CAP-1|CAP1|CD40bp|CRAF1|IIAE5|LAP1	CARDIF|IPS-1|IPS1|VISA	Affinity Capture-Western	physical	Chen X (2014)	PUBMED:24622840	9606	9606	Low Throughput	-	-	interaction is inhibited by SARS-CoV	-	BIOGRID	Q13114	A6NHG8	NP_663777|NP_003291|NP_001186356|NP_663778	Q7Z434	M1P2Z0	NP_065797|NP_001193420	-	-	-	-	-	-
2656280	10747	4153	115970	110323	-	RP11-94H3.1	MASP2	MBL2	MAP19|MASP-2|MASP1P1|sMAP	COLEC1|HSMBPC|MBL|MBL2D|MBP|MBP-C|MBP1|MBPD	Reconstituted Complex	physical	Gao T (2020)	DOI:10.1101/2020.03.29.20041962	9606	9606	Low Throughput	-	-	-	-	BIOGRID	O00187	-	NP_006601|NP_631947	P11226	-	NP_000233	-	-	-	-	-	-
2652588	43740573	23195	4383872	116804	GU280_gp07	RP1-122O8.1	ORF7a	MDN1	SARS-CoV2 ORF7a|SARS-CoV-2 ORF7a|NS7A_WCPV	-	Affinity Capture-MS	physical	Gordon DE (2020)	PUBMED:32353859	2697049	9606	High Throughput	0.981108579	-	Average Spectral Counts: 7.67|High confidence interactions were identified using a two-step filtering method involving two different stringency cutoffs. Significant interactions had a final MiST score >= 0.6, SAINTexpress BFDR <= 0.05 and average spectral counts >= 2.|MiST score: 0.981108579|SAINTexpress BFDR: 0	-	BIOGRID	P0DTC7	-	YP_009724395	Q9NU22	-	NP_055426	-	-	-	-	-	-
2652535	43740578	56257	4383857	121122	GU280_gp01_nsp8	-	nsp8	MEPCE	ORF1ab|ORF1ab-nsp8|SARS-CoV2 nsp8|SARS-CoV-2 nsp8|R1AB_WCPV	BCDIN3	Affinity Capture-MS	physical	Gordon DE (2020)	PUBMED:32353859	2697049	9606	High Throughput	0.790978117	-	Average Spectral Counts: 10.33|High confidence interactions were identified using a two-step filtering method involving two different stringency cutoffs. Significant interactions had a final MiST score >= 0.6, SAINTexpress BFDR <= 0.05 and average spectral counts >= 2.|MiST score: 0.790978117|SAINTexpress BFDR: 0	-	BIOGRID	P0DTD1	-	YP_009725304	Q7L2J0	-	NP_062552|NP_001181921|NP_001181920|NP_001181919	-	-	-	-	-	-
2652602	43740577	4240	4383873	110398	GU280_gp09	-	ORF8	MFGE8	SARS-CoV2 ORF8|SARS-CoV-2 ORF8|NS7B_WCPV	BA46|EDIL1|HMFG|HsT19888|MFG-E8|MFGM|OAcGD3S|SED1|SPAG10|hP47	Affinity Capture-MS	physical	Gordon DE (2020)	PUBMED:32353859	2697049	9606	High Throughput	0.743312102	-	Average Spectral Counts: 2.67|High confidence interactions were identified using a two-step filtering method involving two different stringency cutoffs. Significant interactions had a final MiST score >= 0.6, SAINTexpress BFDR <= 0.05 and average spectral counts >= 2.|MiST score: 0.743312102|SAINTexpress BFDR: 0	-	BIOGRID	P0DTC8	-	YP_009724396	Q08431	X6R3G6	NP_005919|NP_001297248|NP_001297249|NP_001297250|NP_001108086	-	-	-	-	-	-
2652558	43740578	57534	4383858	121593	GU280_gp01_nsp9	-	nsp9	MIB1	ORF1ab|ORF1ab-nsp9|SARS-CoV2 nsp9|SARS-CoV-2 nsp9|R1AB_WCPV	DIP-1|DIP1|LVNC7|MIB|ZZANK2|ZZZ6	Affinity Capture-MS	physical	Gordon DE (2020)	PUBMED:32353859	2697049	9606	High Throughput	0.89782233	-	Average Spectral Counts: 15|High confidence interactions were identified using a two-step filtering method involving two different stringency cutoffs. Significant interactions had a final MiST score >= 0.6, SAINTexpress BFDR <= 0.05 and average spectral counts >= 2.|MiST score: 0.89782233|SAINTexpress BFDR: 0	-	BIOGRID	P0DTD1	-	YP_009725305	Q86YT6	-	NP_065825	-	-	-	-	-	-
2657692	1489680	57409	4383945	121511	SARS-CoV-1ab-nsp7ab	-	nsp7ab	MIF4GD	nsp7|sars1ab|orf1ab|SARS-CoV nsp7ab|SARS-CoV nsp7|SARS-CoV sars1ab|orf1ab-nsp7|orf1ab-nsp7ab|pp1ab|R1AB_CVHSA	AD023|MIFD|SLIP1	Two-hybrid	physical	Pfefferle S (2011)	PUBMED:22046132	694009	9606	High Throughput	-	-	validated candidates from HTYTH screen	-	BIOGRID	P0C6X7	-	NP_828865	A9UHW6	-	NP_001229430|NP_001229429|NP_065730|NP_001229427	-	-	-	-	-	-
2652453	43740578	145282	4383861	126903	GU280_gp01_nsp13	-	nsp13	MIPOL1	ORF1ab|ORF1ab-nsp13|SARS-CoV2 nsp13|SARS-CoV-2 nsp13|R1AB_WCPV	-	Affinity Capture-MS	physical	Gordon DE (2020)	PUBMED:32353859	2697049	9606	High Throughput	0.98176996	-	Average Spectral Counts: 18|High confidence interactions were identified using a two-step filtering method involving two different stringency cutoffs. Significant interactions had a final MiST score >= 0.6, SAINTexpress BFDR <= 0.05 and average spectral counts >= 2.|MiST score: 0.98176996|SAINTexpress BFDR: 0	-	BIOGRID	P0DTD1	-	YP_009725308	Q8TD10	A8K735|Q4G0U7	NP_620059|NP_001182226|NP_001182225	-	-	-	-	-	-
2657660	1489680	23609	4383941	117142	SARS-CoV-1ab-nsp3ab	HSPC070	nsp3ab	MKRN2	nsp3|sars1ab|orf1ab|SARS-CoV nsp3ab|SARS-CoV nsp3|SARS-CoV sars1ab|orf1ab-nsp3|orf1ab-nsp3ab|pp1ab|R1AB_CVHSA	RNF62	Two-hybrid	physical	Pfefferle S (2011)	PUBMED:22046132	694009	9606	High Throughput	-	-	validated candidates from HTYTH screen	-	BIOGRID	P0C6X7	-	NP_828862	Q9H000	-	NP_001258636|NP_054879	-	-	-	-	-	-
2657663	1489680	7681	4383941	113479	SARS-CoV-1ab-nsp3ab	-	nsp3ab	MKRN3	nsp3|sars1ab|orf1ab|SARS-CoV nsp3ab|SARS-CoV nsp3|SARS-CoV sars1ab|orf1ab-nsp3|orf1ab-nsp3ab|pp1ab|R1AB_CVHSA	CPPB2|D15S9|RNF63|ZFP127|ZNF127	Two-hybrid	physical	Pfefferle S (2011)	PUBMED:22046132	694009	9606	High Throughput	-	-	validated candidates from HTYTH screen	-	BIOGRID	P0C6X7	-	NP_828862	Q13064	-	NP_005655	-	-	-	-	-	-
2657709	1489680	4331	4383949	110474	SARS-CoV-1ab-nsp12ab	-	nsp12ab	MNAT1	nsp12|sars1ab|orf1ab|SARS-CoV nsp12ab|SARS-CoV nsp12|SARS-CoV sars1ab|orf1ab-nsp12|orf1ab-nsp12ab|pp1ab|R1AB_CVHSA	CAP35|MAT1|RNF66|TFB3	Two-hybrid	physical	Pfefferle S (2011)	PUBMED:22046132	694009	9606	High Throughput	-	-	validated candidates from HTYTH screen	-	BIOGRID	P0C6X7	-	NP_828869	P51948	A0A024R669|A0A024R688	NP_001171434|NP_002422	-	-	-	-	-	-
2652511	43740578	7841	4383856	113599	GU280_gp01_nsp7	-	nsp7	MOGS	ORF1ab|ORF1ab-nsp7|SARS-CoV2 nsp7|SARS-CoV-2 nsp7|R1AB_WCPV	CDG2B|CWH41|DER7|GCS1	Affinity Capture-MS	physical	Gordon DE (2020)	PUBMED:32353859	2697049	9606	High Throughput	0.782330987	-	Average Spectral Counts: 27.67|High confidence interactions were identified using a two-step filtering method involving two different stringency cutoffs. Significant interactions had a final MiST score >= 0.6, SAINTexpress BFDR <= 0.05 and average spectral counts >= 2.|MiST score: 0.782330987|SAINTexpress BFDR: 0	-	BIOGRID	P0DTD1	-	YP_009725303	Q13724	Q58F09	NP_006293|NP_001139630	-	-	-	-	-	-
2652387	43740575	4343	4383847	110484	GU280_gp10	RP11-426L16.2	N	MOV10	nuc|nucleocapsid|SARS-CoV2 N|N protein|ncap|SARS-CoV-2 N|NCAP_WCPV	fSAP113|gb110	Affinity Capture-MS	physical	Gordon DE (2020)	PUBMED:32353859	2697049	9606	High Throughput	0.736672944	-	Average Spectral Counts: 3.33|High confidence interactions were identified using a two-step filtering method involving two different stringency cutoffs. Significant interactions had a final MiST score >= 0.6, SAINTexpress BFDR <= 0.05 and average spectral counts >= 2.|MiST score: 0.736672944|SAINTexpress BFDR: 0	-	BIOGRID	P0DTC9	-	YP_009724397	Q9HCE1	Q5JR04	NP_001273001|NP_001308253|NP_066014|NP_001123551	-	-	-	-	-	-
2652526	43740578	10199	4383857	115494	GU280_gp01_nsp8	-	nsp8	MPHOSPH10	ORF1ab|ORF1ab-nsp8|SARS-CoV2 nsp8|SARS-CoV-2 nsp8|R1AB_WCPV	CT90|MPP10|MPP10P|PPP1R106	Affinity Capture-MS	physical	Gordon DE (2020)	PUBMED:32353859	2697049	9606	High Throughput	0.728559172	-	Average Spectral Counts: 2.67|High confidence interactions were identified using a two-step filtering method involving two different stringency cutoffs. Significant interactions had a final MiST score >= 0.6, SAINTexpress BFDR <= 0.05 and average spectral counts >= 2.|MiST score: 0.728559172|SAINTexpress BFDR: 0.03	-	BIOGRID	P0DTD1	-	YP_009725304	O00566	-	NP_005782	-	-	-	-	-	-
2691274	1489671	64398	4383914	122155	SARS-CoV-4	-	E	MPP5	ORF4|sM|4|protein E|protein sM|small envelope protein|env|envelope|SARS-CoV E|SARS-CoV Env|VEMP_CVHSA	PALS1	Co-localization	physical	Teoh KT (2010)	PUBMED:20861307	694009	9606	Low Throughput	-	-	-	-	BIOGRID	P59637	-	NP_828854	Q8N3R9	Q658X5	NP_071919|NP_001243479	-	-	-	-	-	-
2652546	43740578	51116	4383857	119304	GU280_gp01_nsp8	CGI-91	nsp8	MRPS2	ORF1ab|ORF1ab-nsp8|SARS-CoV2 nsp8|SARS-CoV-2 nsp8|R1AB_WCPV	MRP-S2|S2mt	Affinity Capture-MS	physical	Gordon DE (2020)	PUBMED:32353859	2697049	9606	High Throughput	0.972057569	-	Average Spectral Counts: 2|High confidence interactions were identified using a two-step filtering method involving two different stringency cutoffs. Significant interactions had a final MiST score >= 0.6, SAINTexpress BFDR <= 0.05 and average spectral counts >= 2.|MiST score: 0.972057569|SAINTexpress BFDR: 0.05	-	BIOGRID	P0DTD1	-	YP_009725304	Q9Y399	A0A024R8D4	NP_057118	-	-	-	-	-	-
2652532	43740578	64432	4383857	122180	GU280_gp01_nsp8	-	nsp8	MRPS25	ORF1ab|ORF1ab-nsp8|SARS-CoV2 nsp8|SARS-CoV-2 nsp8|R1AB_WCPV	MRP-S25|RPMS25	Affinity Capture-MS	physical	Gordon DE (2020)	PUBMED:32353859	2697049	9606	High Throughput	0.826437119	-	Average Spectral Counts: 4.67|High confidence interactions were identified using a two-step filtering method involving two different stringency cutoffs. Significant interactions had a final MiST score >= 0.6, SAINTexpress BFDR <= 0.05 and average spectral counts >= 2.|MiST score: 0.826437119|SAINTexpress BFDR: 0	-	BIOGRID	P0DTD1	-	YP_009725304	P82663	-	NP_071942	-	-	-	-	-	-
2652549	43740578	23107	4383857	116731	GU280_gp01_nsp8	-	nsp8	MRPS27	ORF1ab|ORF1ab-nsp8|SARS-CoV2 nsp8|SARS-CoV-2 nsp8|R1AB_WCPV	MRP-S27|S27mt	Affinity Capture-MS	physical	Gordon DE (2020)	PUBMED:32353859	2697049	9606	High Throughput	0.602806863	-	Average Spectral Counts: 3.33|High confidence interactions were identified using a two-step filtering method involving two different stringency cutoffs. Significant interactions had a final MiST score >= 0.6, SAINTexpress BFDR <= 0.05 and average spectral counts >= 2.|MiST score: 0.602806863|SAINTexpress BFDR: 0	-	BIOGRID	P0DTD1	-	YP_009725304	Q92552	A0A024RAJ1|G5EA06|Q6PKB3	NP_055899|NP_001273680|NP_001273677	-	-	-	-	-	-
2652547	43740578	64969	4383857	122362	GU280_gp01_nsp8	-	nsp8	MRPS5	ORF1ab|ORF1ab-nsp8|SARS-CoV2 nsp8|SARS-CoV-2 nsp8|R1AB_WCPV	MRP-S5|S5mt	Affinity Capture-MS	physical	Gordon DE (2020)	PUBMED:32353859	2697049	9606	High Throughput	0.63637328	-	Average Spectral Counts: 2.33|High confidence interactions were identified using a two-step filtering method involving two different stringency cutoffs. Significant interactions had a final MiST score >= 0.6, SAINTexpress BFDR <= 0.05 and average spectral counts >= 2.|MiST score: 0.63637328|SAINTexpress BFDR: 0.04	-	BIOGRID	P0DTD1	-	YP_009725304	P82675	-	NP_001308924|NP_001308925|NP_001308926|NP_114108	-	-	-	-	-	-
2652586	43740572	23787	4383870	117286	GU280_gp06	RP1-90K10.1	ORF6	MTCH1	SARS-CoV2 ORF6|SARS-CoV-2 ORF6|NS6_WCPV	CGI-64|PIG60|PSAP|SLC25A49	Affinity Capture-MS	physical	Gordon DE (2020)	PUBMED:32353859	2697049	9606	High Throughput	0.851173737	-	Average Spectral Counts: 2|High confidence interactions were identified using a two-step filtering method involving two different stringency cutoffs. Significant interactions had a final MiST score >= 0.6, SAINTexpress BFDR <= 0.05 and average spectral counts >= 2.|MiST score: 0.851173737|SAINTexpress BFDR: 0.05	-	BIOGRID	P0DTC6	-	YP_009724394	Q9NZJ7	A0A024RCX4|A8YXX5|A0A024RD08	NP_001258570|NP_055156	-	-	-	-	-	-
2652409	43740578	23077	4383860	116709	GU280_gp01_nsp12	AC001226.5	nsp12	MYCBP2	ORF1ab|ORF1ab-nsp12|SARS-CoV2 nsp12|SARS-CoV-2 nsp12|R1AB_WCPV	PAM	Affinity Capture-MS	physical	Gordon DE (2020)	PUBMED:32353859	2697049	9606	High Throughput	0.987452704	-	Average Spectral Counts: 6.33|High confidence interactions were identified using a two-step filtering method involving two different stringency cutoffs. Significant interactions had a final MiST score >= 0.6, SAINTexpress BFDR <= 0.05 and average spectral counts >= 2.|MiST score: 0.987452704|SAINTexpress BFDR: 0	-	BIOGRID	P0DTD1	-	YP_009725307	O75592	-	NP_055872	-	-	-	-	-	-
2656274	10747	1489678	115970	4383916	-	SARS-CoV-9a	MASP2	N	MAP19|MASP-2|MASP1P1|sMAP	ORF9a|9a|nuc|nucleocapsid|ncap|SARS-CoV N|N protein|SARS-CoV Nuc|NCAP_CVHSA	Reconstituted Complex	physical	Gao T (2020)	DOI:10.1101/2020.03.29.20041962	9606	694009	Low Throughput	-	-	-	-	BIOGRID	O00187	-	NP_006601|NP_631947	P59595	-	NP_828858	-	-	-	-	-	-
2657730	1489680	10443	4383950	115708	SARS-CoV-1ab-nsp13ab	RP11-298P3.3	nsp13ab	N4BP2L2	nsp13|sars1ab|orf1ab|SARS-CoV nsp13ab|SARS-CoV nsp13|SARS-CoV sars1ab|orf1ab-nsp13|orf1ab-nsp13ab|pp1ab|R1AB_CVHSA	92M18.3|CG005|PFAAP5	Two-hybrid	physical	Pfefferle S (2011)	PUBMED:22046132	694009	9606	High Throughput	-	-	validated candidates from HTYTH screen	-	BIOGRID	P0C6X7	-	NP_828870	Q92802	Q9Y3H6|A0A024RDV2|B4DPY1	NP_055702|NP_001265361|NP_001307765|NP_149102	-	-	-	-	-	-
2657710	1489680	8883	4383945	114402	SARS-CoV-1ab-nsp7ab	HPP1	nsp7ab	NAE1	nsp7|sars1ab|orf1ab|SARS-CoV nsp7ab|SARS-CoV nsp7|SARS-CoV sars1ab|orf1ab-nsp7|orf1ab-nsp7ab|pp1ab|R1AB_CVHSA	A-116A10.1|APPBP1|ula-1	Two-hybrid	physical	Pfefferle S (2011)	PUBMED:22046132	694009	9606	High Throughput	-	-	validated candidates from HTYTH screen	-	BIOGRID	P0C6X7	-	NP_828865	Q13564	-	NP_001273429|NP_003896|NP_001018169|NP_001018170	-	-	-	-	-	-
2652538	43740578	79731	4383857	122846	GU280_gp01_nsp8	-	nsp8	NARS2	ORF1ab|ORF1ab-nsp8|SARS-CoV2 nsp8|SARS-CoV-2 nsp8|R1AB_WCPV	SLM5|asnRS	Affinity Capture-MS	physical	Gordon DE (2020)	PUBMED:32353859	2697049	9606	High Throughput	0.78185035	-	Average Spectral Counts: 5.33|High confidence interactions were identified using a two-step filtering method involving two different stringency cutoffs. Significant interactions had a final MiST score >= 0.6, SAINTexpress BFDR <= 0.05 and average spectral counts >= 2.|MiST score: 0.78185035|SAINTexpress BFDR: 0	-	BIOGRID	P0DTD1	-	YP_009725304	Q96I59	B3KPX5|Q9H5H1	NP_001230180|NP_078954	-	-	-	-	-	-
2652519	43740578	57106	4383856	121372	GU280_gp01_nsp7	-	nsp7	NAT14	ORF1ab|ORF1ab-nsp7|SARS-CoV2 nsp7|SARS-CoV-2 nsp7|R1AB_WCPV	KLP1	Affinity Capture-MS	physical	Gordon DE (2020)	PUBMED:32353859	2697049	9606	High Throughput	0.720285746	-	Average Spectral Counts: 4.33|High confidence interactions were identified using a two-step filtering method involving two different stringency cutoffs. Significant interactions had a final MiST score >= 0.6, SAINTexpress BFDR <= 0.05 and average spectral counts >= 2.|MiST score: 0.720285746|SAINTexpress BFDR: 0	-	BIOGRID	P0DTD1	-	YP_009725303	Q8WUY8	-	NP_065111	-	-	-	-	-	-
2657681	1489680	57727	4383945	121747	SARS-CoV-1ab-nsp7ab	RP11-465L10.6	nsp7ab	NCOA5	nsp7|sars1ab|orf1ab|SARS-CoV nsp7ab|SARS-CoV nsp7|SARS-CoV sars1ab|orf1ab-nsp7|orf1ab-nsp7ab|pp1ab|R1AB_CVHSA	CIA|bA465L10.6	Two-hybrid	physical	Pfefferle S (2011)	PUBMED:22046132	694009	9606	High Throughput	-	-	validated candidates from HTYTH screen	-	BIOGRID	P0C6X7	-	NP_828865	Q9HCD5	-	NP_066018	-	-	-	-	-	-
2689526	1489680	4539	4383948	110635	SARS-CoV-1ab-nsp10ab	-	nsp10ab	ND4L	nsp10|sars1ab|orf1ab|SARS-CoV nsp10ab|SARS-CoV nsp10|SARS-CoV sars1ab|orf1ab-nsp10|orf1ab-nsp10ab|pp1ab|R1AB_CVHSA	MTND4L	Two-hybrid	physical	Li Q (2005)	PUBMED:16157265	694009	9606	Low Throughput	-	-	-	-	BIOGRID	P0C6X7	-	NP_828868	P03901	Q7GXZ4	YP_003024034	-	-	-	-	-	-
2652667	-	54602	4383875	120074	-	-	ORF9c	NDFIP2	SARS-CoV2 ORF9c|SARS-CoV-2 ORF9c	N4WBP5A	Affinity Capture-MS	physical	Gordon DE (2020)	PUBMED:32353859	2697049	9606	High Throughput	0.980637174	-	Average Spectral Counts: 5|High confidence interactions were identified using a two-step filtering method involving two different stringency cutoffs. Significant interactions had a final MiST score >= 0.6, SAINTexpress BFDR <= 0.05 and average spectral counts >= 2.|MiST score: 0.980637174|SAINTexpress BFDR: 0	-	BIOGRID	-	-	-	Q9NV92	B4DGY6	NP_061953|NP_001154879	-	-	-	-	-	-
2657693	1489680	4705	4383949	110785	SARS-CoV-1ab-nsp12ab	-	nsp12ab	NDUFA10	nsp12|sars1ab|orf1ab|SARS-CoV nsp12ab|SARS-CoV nsp12|SARS-CoV sars1ab|orf1ab-nsp12|orf1ab-nsp12ab|pp1ab|R1AB_CVHSA	CI-42KD|CI-42k	Two-hybrid	physical	Pfefferle S (2011)	PUBMED:22046132	694009	9606	High Throughput	-	-	validated candidates from HTYTH screen	-	BIOGRID	P0C6X7	-	NP_828869	O95299	A0A024R4B3	NP_004535|NP_001308948|NP_001308949	-	-	-	-	-	-
2652669	-	51103	4383875	119292	-	CGI-65	ORF9c	NDUFAF1	SARS-CoV2 ORF9c|SARS-CoV-2 ORF9c	CGI65|CIA30	Affinity Capture-MS	physical	Gordon DE (2020)	PUBMED:32353859	2697049	9606	High Throughput	0.762046149	-	Average Spectral Counts: 3.67|High confidence interactions were identified using a two-step filtering method involving two different stringency cutoffs. Significant interactions had a final MiST score >= 0.6, SAINTexpress BFDR <= 0.05 and average spectral counts >= 2.|MiST score: 0.762046149|SAINTexpress BFDR: 0	-	BIOGRID	-	-	-	Q9Y375	A0A024R9L0|H0YL22	NP_057097	-	-	-	-	-	-
2652516	43740578	91942	4383856	124893	GU280_gp01_nsp7	-	nsp7	NDUFAF2	ORF1ab|ORF1ab-nsp7|SARS-CoV2 nsp7|SARS-CoV-2 nsp7|R1AB_WCPV	B17.2L|MMTN|NDUFA12L|mimitin	Affinity Capture-MS	physical	Gordon DE (2020)	PUBMED:32353859	2697049	9606	High Throughput	0.981444858	-	Average Spectral Counts: 3|High confidence interactions were identified using a two-step filtering method involving two different stringency cutoffs. Significant interactions had a final MiST score >= 0.6, SAINTexpress BFDR <= 0.05 and average spectral counts >= 2.|MiST score: 0.981444858|SAINTexpress BFDR: 0	-	BIOGRID	P0DTD1	-	YP_009725303	Q8N183	-	NP_777549	-	-	-	-	-	-
2652671	-	4715	4383875	110795	-	-	ORF9c	NDUFB9	SARS-CoV2 ORF9c|SARS-CoV-2 ORF9c	B22|CI-B22|LYRM3|UQOR22	Affinity Capture-MS	physical	Gordon DE (2020)	PUBMED:32353859	2697049	9606	High Throughput	0.966177822	-	Average Spectral Counts: 2.33|High confidence interactions were identified using a two-step filtering method involving two different stringency cutoffs. Significant interactions had a final MiST score >= 0.6, SAINTexpress BFDR <= 0.05 and average spectral counts >= 2.|MiST score: 0.966177822|SAINTexpress BFDR: 0.04	-	BIOGRID	-	-	-	Q9Y6M9	-	NP_001265575|NP_001265574|NP_004996|NP_001298097	-	-	-	-	-	-
2652560	43740578	91754	4383858	124876	GU280_gp01_nsp9	-	nsp9	NEK9	ORF1ab|ORF1ab-nsp9|SARS-CoV2 nsp9|SARS-CoV-2 nsp9|R1AB_WCPV	NERCC|NERCC1|Nek8	Affinity Capture-MS	physical	Gordon DE (2020)	PUBMED:32353859	2697049	9606	High Throughput	0.991972865	-	Average Spectral Counts: 39|High confidence interactions were identified using a two-step filtering method involving two different stringency cutoffs. Significant interactions had a final MiST score >= 0.6, SAINTexpress BFDR <= 0.05 and average spectral counts >= 2.|MiST score: 0.991972865|SAINTexpress BFDR: 0	-	BIOGRID	P0DTD1	-	YP_009725305	Q8TD19	Q6PKF2	NP_001316167|NP_001316166|NP_149107	-	-	-	-	-	-
2652619	43740577	4758	4383873	110831	GU280_gp09	DAAP-222I20.1	ORF8	NEU1	SARS-CoV2 ORF8|SARS-CoV-2 ORF8|NS7B_WCPV	NANH|NEU|SIAL1	Affinity Capture-MS	physical	Gordon DE (2020)	PUBMED:32353859	2697049	9606	High Throughput	0.991561179	-	Average Spectral Counts: 4.33|High confidence interactions were identified using a two-step filtering method involving two different stringency cutoffs. Significant interactions had a final MiST score >= 0.6, SAINTexpress BFDR <= 0.05 and average spectral counts >= 2.|MiST score: 0.991561179|SAINTexpress BFDR: 0	-	BIOGRID	P0DTC8	-	YP_009724396	Q99519	Q5JQI0	NP_000425	-	-	-	-	-	-
2652536	43740578	25983	4383857	117466	GU280_gp01_nsp8	-	nsp8	NGDN	ORF1ab|ORF1ab-nsp8|SARS-CoV2 nsp8|SARS-CoV-2 nsp8|R1AB_WCPV	C14orf120|CANu1|LCP5|NGD|lpd-2	Affinity Capture-MS	physical	Gordon DE (2020)	PUBMED:32353859	2697049	9606	High Throughput	0.71407894	-	Average Spectral Counts: 3.67|High confidence interactions were identified using a two-step filtering method involving two different stringency cutoffs. Significant interactions had a final MiST score >= 0.6, SAINTexpress BFDR <= 0.05 and average spectral counts >= 2.|MiST score: 0.71407894|SAINTexpress BFDR: 0	-	BIOGRID	P0DTD1	-	YP_009725304	Q8NEJ9	-	NP_001036100|NP_056329	-	-	-	-	-	-
2652616	43740577	55768	4383873	120885	GU280_gp09	-	ORF8	NGLY1	SARS-CoV2 ORF8|SARS-CoV-2 ORF8|NS7B_WCPV	CDG1V|PNG1|PNGase	Affinity Capture-MS	physical	Gordon DE (2020)	PUBMED:32353859	2697049	9606	High Throughput	0.993220351	-	Average Spectral Counts: 3.67|High confidence interactions were identified using a two-step filtering method involving two different stringency cutoffs. Significant interactions had a final MiST score >= 0.6, SAINTexpress BFDR <= 0.05 and average spectral counts >= 2.|MiST score: 0.993220351|SAINTexpress BFDR: 0	-	BIOGRID	P0DTC8	-	YP_009724396	Q96IV0	-	NP_060767|NP_001138767|NP_001138766|NP_001138765	-	-	-	-	-	-
2652451	43740578	51199	4383861	119372	GU280_gp01_nsp13	-	nsp13	NIN	ORF1ab|ORF1ab-nsp13|SARS-CoV2 nsp13|SARS-CoV-2 nsp13|R1AB_WCPV	SCKL7	Affinity Capture-MS	physical	Gordon DE (2020)	PUBMED:32353859	2697049	9606	High Throughput	0.991583194	-	Average Spectral Counts: 69|High confidence interactions were identified using a two-step filtering method involving two different stringency cutoffs. Significant interactions had a final MiST score >= 0.6, SAINTexpress BFDR <= 0.05 and average spectral counts >= 2.|MiST score: 0.991583194|SAINTexpress BFDR: 0	-	BIOGRID	P0DTD1	-	YP_009725308	Q8N4C6	Q5XUU0	NP_057434|NP_891989|NP_891991|NP_065972	-	-	-	-	-	-
2652465	43740578	22981	4383861	116630	GU280_gp01_nsp13	RP4-691N24.1	nsp13	NINL	ORF1ab|ORF1ab-nsp13|SARS-CoV2 nsp13|SARS-CoV-2 nsp13|R1AB_WCPV	NLP|dJ691N24.1	Affinity Capture-MS	physical	Gordon DE (2020)	PUBMED:32353859	2697049	9606	High Throughput	0.987790569	-	Average Spectral Counts: 45.33|High confidence interactions were identified using a two-step filtering method involving two different stringency cutoffs. Significant interactions had a final MiST score >= 0.6, SAINTexpress BFDR <= 0.05 and average spectral counts >= 2.|MiST score: 0.987790569|SAINTexpress BFDR: 0	-	BIOGRID	P0DTD1	-	YP_009725308	Q9Y2I6	-	NP_001305155|NP_079452	-	-	-	-	-	-
2659484	1489677	114548	4383923	125319	SARS-CoV-8b	-	ORF8b	NLRP3	8b|ns8b|SARS-CoV sars8b|ORF8b|SARS-CoV ORF8b|NS8B_CVHSA	AGTAVPRL|AII|AVP|C1orf7|CIAS1|CLR1.1|FCAS|FCAS1|FCU|MWS|NALP3|PYPAF1	Affinity Capture-Western	physical	Shi CS (2019)	PUBMED:31231549	694009	9606	Low Throughput	-	-	-	-	BIOGRID	Q80H93	-	NP_849177	Q96P20	A0A024R5Q0	NP_001073289|NP_899632|NP_001120934|NP_001120933|NP_004886|NP_001230062	-	-	-	-	-	-
2652658	-	79671	4383875	122796	-	-	ORF9c	NLRX1	SARS-CoV2 ORF9c|SARS-CoV-2 ORF9c	CLR11.3|DLNB26|NOD26|NOD5|NOD9	Affinity Capture-MS	physical	Gordon DE (2020)	PUBMED:32353859	2697049	9606	High Throughput	0.93198593	-	Average Spectral Counts: 11.67|High confidence interactions were identified using a two-step filtering method involving two different stringency cutoffs. Significant interactions had a final MiST score >= 0.6, SAINTexpress BFDR <= 0.05 and average spectral counts >= 2.|MiST score: 0.93198593|SAINTexpress BFDR: 0	-	BIOGRID	-	-	-	Q86UT6	-	NP_001269287|NP_078894|NP_001269072|NP_001269073	-	-	-	-	-	-
2657706	1489680	4828	4383942	110892	SARS-CoV-1ab-nsp4ab	-	nsp4ab	NMB	nsp4|sars1ab|orf1ab|SARS-CoV nsp4ab|SARS-CoV nsp4|SARS-CoV sars1ab|orf1ab-nsp4|orf1ab-nsp4ab|pp1ab|R1AB_CVHSA	-	Two-hybrid	physical	Pfefferle S (2011)	PUBMED:22046132	694009	9606	High Throughput	-	-	validated candidates from HTYTH screen	-	BIOGRID	P0C6X7	-	NP_904322	P08949	-	NP_995580|NP_066563	-	-	-	-	-	-
2660064	1489673	9111	4383919	114561	SARS-CoV-6	-	ORF6	NMI	6|ns6|X3|SARS-CoV sars6|ORF6|SARS-CoV ORF6|X3|NS6_CVHSA	-	Co-localization	physical	Cheng W (2015)	PUBMED:25907116	694009	9606	Low Throughput	-	-	-	-	BIOGRID	P59634	-	NP_828856	Q13287	Q8WTW2	NP_004679	-	-	-	-	-	-
2652539	43740578	79954	4383857	123023	GU280_gp01_nsp8	-	nsp8	NOL10	ORF1ab|ORF1ab-nsp8|SARS-CoV2 nsp8|SARS-CoV-2 nsp8|R1AB_WCPV	PQBP5	Affinity Capture-MS	physical	Gordon DE (2020)	PUBMED:32353859	2697049	9606	High Throughput	0.807819511	-	Average Spectral Counts: 8.33|High confidence interactions were identified using a two-step filtering method involving two different stringency cutoffs. Significant interactions had a final MiST score >= 0.6, SAINTexpress BFDR <= 0.05 and average spectral counts >= 2.|MiST score: 0.807819511|SAINTexpress BFDR: 0	-	BIOGRID	P0DTD1	-	YP_009725304	Q9BSC4	-	NP_001248321|NP_079170|NP_001248323	-	-	-	-	-	-
2657648	1489680	408050	4383946	135912	SARS-CoV-1ab-nsp8ab	-	nsp8ab	NOMO3	nsp8|sars1ab|orf1ab|SARS-CoV nsp8ab|SARS-CoV nsp8|SARS-CoV sars1ab|orf1ab-nsp8|orf1ab-nsp8ab|pp1ab|R1AB_CVHSA	Nomo	Two-hybrid	physical	Pfefferle S (2011)	PUBMED:22046132	694009	9606	High Throughput	-	-	validated candidates from HTYTH screen	-	BIOGRID	P0C6X7	-	NP_828866	P69849	J3KN36|Q1LZN2	NP_001004067	-	-	-	-	-	-
2652601	43740577	10577	4383873	115828	GU280_gp09	-	ORF8	NPC2	SARS-CoV2 ORF8|SARS-CoV-2 ORF8|NS7B_WCPV	EDDM1|HE1	Affinity Capture-MS	physical	Gordon DE (2020)	PUBMED:32353859	2697049	9606	High Throughput	0.978204196	-	Average Spectral Counts: 3.67|High confidence interactions were identified using a two-step filtering method involving two different stringency cutoffs. Significant interactions had a final MiST score >= 0.6, SAINTexpress BFDR <= 0.05 and average spectral counts >= 2.|MiST score: 0.978204196|SAINTexpress BFDR: 0	-	BIOGRID	P0DTC8	-	YP_009724396	P61916	G3V3E8|A0A024R6C0	NP_006423	-	-	-	-	-	-
2657725	1489680	27031	4383940	117962	SARS-CoV-1ab-nsp2ab	-	nsp2ab	NPHP3	nsp2|sars1ab|orf1ab|SARS-CoV nsp2ab|SARS-CoV nsp2|SARS-CoV sars1ab|orf1ab-nsp2|orf1ab-nsp2ab|pp1ab|R1AB_CVHSA	CFAP31|MKS7|NPH3|RHPD|RHPD1|SLSN3	Two-hybrid	physical	Pfefferle S (2011)	PUBMED:22046132	694009	9606	High Throughput	-	-	validated candidates from HTYTH screen	-	BIOGRID	P0C6X7	-	NP_828851	Q7Z494	-	NP_694972	-	-	-	-	-	-
2659091	1017	4869	107452	110929	-	-	CDK2	NPM1	CDKN2|p33(CDK2)	B23|NPM	Biochemical Activity	physical	Zeng Y (2008)	PUBMED:18243139	9606	9606	Low Throughput	-	Phosphorylation	-	-	BIOGRID	P24941	A0A024RB77|A0A024RB10|B4DDL9|E7ESI2	NP_001789|NP_439892|NP_001277159	P06748	-	NP_002511|NP_001032827|NP_954654	-	-	-	-	-	-
2652604	43740577	4884	4383873	110944	GU280_gp09	-	ORF8	NPTX1	SARS-CoV2 ORF8|SARS-CoV-2 ORF8|NS7B_WCPV	NP1	Affinity Capture-MS	physical	Gordon DE (2020)	PUBMED:32353859	2697049	9606	High Throughput	0.984056824	-	Average Spectral Counts: 2.67|High confidence interactions were identified using a two-step filtering method involving two different stringency cutoffs. Significant interactions had a final MiST score >= 0.6, SAINTexpress BFDR <= 0.05 and average spectral counts >= 2.|MiST score: 0.984056824|SAINTexpress BFDR: 0	-	BIOGRID	P0DTC8	-	YP_009724396	Q15818	-	NP_002513	-	-	-	-	-	-
2692422	43740574	43740578	4383871	4383850	GU280_gp08	GU280_gp01_nsp1	ORF7b	nsp1	SARS-CoV2 ORF7b|SARS-CoV-2 ORF7b|NS7B_WCPV	ORF1ab|ORF1ab-nsp1|SARS-CoV2 nsp1|SARS-CoV-2 nsp1|R1AB_WCPV	Two-hybrid	physical	Liang Q (2020)	DOI:10.1101/2020.03.31.019216	2697049	2697049	Low Throughput	-	-	-	-	BIOGRID	P0DTD8	-	YP_009725318	P0DTD1	-	YP_009725297	-	-	-	-	-	-
2692430	43740578	43740578	4383864	4383859	GU280_gp01_nsp16	GU280_gp01_nsp10	nsp16	nsp10	ORF1ab|ORF1ab-nsp16|SARS-CoV2 nsp16|SARS-CoV-2 nsp16|R1AB_WCPV	ORF1ab|ORF1ab-nsp10|SARS-CoV2 nsp10|SARS-CoV-2 nsp10|R1AB_WCPV	Two-hybrid	physical	Liang Q (2020)	DOI:10.1101/2020.03.31.019216	2697049	2697049	Low Throughput	-	-	-	-	BIOGRID	P0DTD1	-	YP_009725311	P0DTD1	-	YP_009725306	-	-	-	-	-	-
2692481	1489680	1489680	4383947	4383948	SARS-CoV-1ab-nsp9ab	SARS-CoV-1ab-nsp10ab	nsp9ab	nsp10ab	nsp9|sars1ab|orf1ab|SARS-CoV nsp9ab|SARS-CoV nsp9|SARS-CoV sars1ab|orf1ab-nsp9|orf1ab-nsp9ab|pp1ab|R1AB_CVHSA	nsp10|sars1ab|orf1ab|SARS-CoV nsp10ab|SARS-CoV nsp10|SARS-CoV sars1ab|orf1ab-nsp10|orf1ab-nsp10ab|pp1ab|R1AB_CVHSA	Reconstituted Complex	physical	Imbert I (2008)	PUBMED:18255185	694009	694009	Low Throughput	-	-	-	-	BIOGRID	P0C6X7	-	NP_828867	P0C6X7	-	NP_828868	-	-	-	-	-	-
2659715	1489680	1489680	4383940	4383937	SARS-CoV-1ab-nsp2ab	SARS-CoV-1a-nsp11a	nsp2ab	nsp11a	nsp2|sars1ab|orf1ab|SARS-CoV nsp2ab|SARS-CoV nsp2|SARS-CoV sars1ab|orf1ab-nsp2|orf1ab-nsp2ab|pp1ab|R1AB_CVHSA	nsp11|sars1a|orf1a|SARS-CoV nsp11a|SARS-CoV nsp11|SARS-CoV sars1a|orf1a-nsp11|orf1a-nsp11a|pp1a|R1A_CVHSA	Affinity Capture-Western	physical	von Brunn A (2007)	PUBMED:17520018	694009	694009	Low Throughput	-	-	-	-	BIOGRID	P0C6X7	-	NP_828851	P0C6U8	-	NP_904321	-	-	-	-	-	-
2692483	1489680	1489680	4383947	4383950	SARS-CoV-1ab-nsp9ab	SARS-CoV-1ab-nsp13ab	nsp9ab	nsp13ab	nsp9|sars1ab|orf1ab|SARS-CoV nsp9ab|SARS-CoV nsp9|SARS-CoV sars1ab|orf1ab-nsp9|orf1ab-nsp9ab|pp1ab|R1AB_CVHSA	nsp13|sars1ab|orf1ab|SARS-CoV nsp13ab|SARS-CoV nsp13|SARS-CoV sars1ab|orf1ab-nsp13|orf1ab-nsp13ab|pp1ab|R1AB_CVHSA	Reconstituted Complex	physical	Imbert I (2008)	PUBMED:18255185	694009	694009	Low Throughput	-	-	-	-	BIOGRID	P0C6X7	-	NP_828867	P0C6X7	-	NP_828870	-	-	-	-	-	-
2692431	43740572	43740578	4383870	4383862	GU280_gp06	GU280_gp01_nsp14	ORF6	nsp14	SARS-CoV2 ORF6|SARS-CoV-2 ORF6|NS6_WCPV	ORF1ab|ORF1ab-nsp14|SARS-CoV2 nsp14|SARS-CoV-2 nsp14|R1AB_WCPV	Two-hybrid	physical	Liang Q (2020)	DOI:10.1101/2020.03.31.019216	2697049	2697049	Low Throughput	-	-	-	-	BIOGRID	P0DTC6	-	YP_009724394	P0DTD1	-	YP_009725309	-	-	-	-	-	-
2692484	1489680	1489680	4383947	4383951	SARS-CoV-1ab-nsp9ab	SARS-CoV-1ab-nsp14ab	nsp9ab	nsp14ab	nsp9|sars1ab|orf1ab|SARS-CoV nsp9ab|SARS-CoV nsp9|SARS-CoV sars1ab|orf1ab-nsp9|orf1ab-nsp9ab|pp1ab|R1AB_CVHSA	nsp14|sars1ab|orf1ab|SARS-CoV nsp14ab|SARS-CoV nsp14|SARS-CoV sars1ab|orf1ab-nsp14|orf1ab-nsp14ab|pp1ab|R1AB_CVHSA	Reconstituted Complex	physical	Imbert I (2008)	PUBMED:18255185	694009	694009	Low Throughput	-	-	-	-	BIOGRID	P0C6X7	-	NP_828867	P0C6X7	-	NP_828871	-	-	-	-	-	-
2692485	1489680	1489680	4383947	4383952	SARS-CoV-1ab-nsp9ab	SARS-CoV-1ab-nsp15ab	nsp9ab	nsp15ab	nsp9|sars1ab|orf1ab|SARS-CoV nsp9ab|SARS-CoV nsp9|SARS-CoV sars1ab|orf1ab-nsp9|orf1ab-nsp9ab|pp1ab|R1AB_CVHSA	nsp15|sars1ab|orf1ab|SARS-CoV nsp15ab|SARS-CoV nsp15|SARS-CoV sars1ab|orf1ab-nsp15|orf1ab-nsp15ab|pp1ab|R1AB_CVHSA	Reconstituted Complex	physical	Imbert I (2008)	PUBMED:18255185	694009	694009	Low Throughput	-	-	-	-	BIOGRID	P0C6X7	-	NP_828867	P0C6X7	-	NP_828872	-	-	-	-	-	-
2691141	43740578	43740578	4383859	4383864	GU280_gp01_nsp10	GU280_gp01_nsp16	nsp10	nsp16	ORF1ab|ORF1ab-nsp10|SARS-CoV2 nsp10|SARS-CoV-2 nsp10|R1AB_WCPV	ORF1ab|ORF1ab-nsp16|SARS-CoV2 nsp16|SARS-CoV-2 nsp16|R1AB_WCPV	Co-purification	physical	Rosas Lemus M (2020)	DOI:10.1101/2020.04.17.047498	2697049	2697049	Low Throughput	-	-	Expressed in E. coli and co-purified using chromatography.	-	BIOGRID	P0DTD1	-	YP_009725306	P0DTD1	-	YP_009725311	-	-	-	-	-	-
2692469	1489680	1489680	4383941	4383953	SARS-CoV-1ab-nsp3ab	SARS-CoV-1ab-nsp16ab	nsp3ab	nsp16ab	nsp3|sars1ab|orf1ab|SARS-CoV nsp3ab|SARS-CoV nsp3|SARS-CoV sars1ab|orf1ab-nsp3|orf1ab-nsp3ab|pp1ab|R1AB_CVHSA	nsp16|sars1ab|orf1ab|SARS-CoV nsp16ab|SARS-CoV nsp16|SARS-CoV sars1ab|orf1ab-nsp16|orf1ab-nsp16ab|pp1ab|R1AB_CVHSA	Reconstituted Complex	physical	Imbert I (2008)	PUBMED:18255185	694009	694009	Low Throughput	-	-	-	-	BIOGRID	P0C6X7	-	NP_828862	P0C6X7	-	NP_828873	-	-	-	-	-	-
2692475	1489680	1489680	4383947	4383939	SARS-CoV-1ab-nsp9ab	SARS-CoV-1ab-nsp1ab	nsp9ab	nsp1ab	nsp9|sars1ab|orf1ab|SARS-CoV nsp9ab|SARS-CoV nsp9|SARS-CoV sars1ab|orf1ab-nsp9|orf1ab-nsp9ab|pp1ab|R1AB_CVHSA	nsp1|sars1ab|orf1ab|SARS-CoV nsp1ab|SARS-CoV nsp1|SARS-CoV sars1ab|orf1ab-nsp1|orf1ab-nsp1ab|pp1ab|R1AB_CVHSA	Reconstituted Complex	physical	Imbert I (2008)	PUBMED:18255185	694009	694009	Low Throughput	-	-	-	-	BIOGRID	P0C6X7	-	NP_828867	P0C6X7	-	NP_828860	-	-	-	-	-	-
2692421	43740578	43740578	4383863	4383851	GU280_gp01_nsp15	GU280_gp01_nsp2	nsp15	nsp2	ORF1ab|ORF1ab-nsp15|SARS-CoV2 nsp15|SARS-CoV-2 nsp15|R1AB_WCPV	ORF1ab|ORF1ab-nsp2|SARS-CoV2 nsp2|SARS-CoV-2 nsp2|R1AB_WCPV	Two-hybrid	physical	Liang Q (2020)	DOI:10.1101/2020.03.31.019216	2697049	2697049	Low Throughput	-	-	-	-	BIOGRID	P0DTD1	-	YP_009725310	P0DTD1	-	YP_009725298	-	-	-	-	-	-
2692476	1489680	1489680	4383947	4383940	SARS-CoV-1ab-nsp9ab	SARS-CoV-1ab-nsp2ab	nsp9ab	nsp2ab	nsp9|sars1ab|orf1ab|SARS-CoV nsp9ab|SARS-CoV nsp9|SARS-CoV sars1ab|orf1ab-nsp9|orf1ab-nsp9ab|pp1ab|R1AB_CVHSA	nsp2|sars1ab|orf1ab|SARS-CoV nsp2ab|SARS-CoV nsp2|SARS-CoV sars1ab|orf1ab-nsp2|orf1ab-nsp2ab|pp1ab|R1AB_CVHSA	Reconstituted Complex	physical	Imbert I (2008)	PUBMED:18255185	694009	694009	Low Throughput	-	-	-	-	BIOGRID	P0C6X7	-	NP_828867	P0C6X7	-	NP_828851	-	-	-	-	-	-
2692477	1489680	1489680	4383947	4383941	SARS-CoV-1ab-nsp9ab	SARS-CoV-1ab-nsp3ab	nsp9ab	nsp3ab	nsp9|sars1ab|orf1ab|SARS-CoV nsp9ab|SARS-CoV nsp9|SARS-CoV sars1ab|orf1ab-nsp9|orf1ab-nsp9ab|pp1ab|R1AB_CVHSA	nsp3|sars1ab|orf1ab|SARS-CoV nsp3ab|SARS-CoV nsp3|SARS-CoV sars1ab|orf1ab-nsp3|orf1ab-nsp3ab|pp1ab|R1AB_CVHSA	Reconstituted Complex	physical	Imbert I (2008)	PUBMED:18255185	694009	694009	Low Throughput	-	-	-	-	BIOGRID	P0C6X7	-	NP_828867	P0C6X7	-	NP_828862	-	-	-	-	-	-
2692424	43740569	43740578	4383868	4383853	GU280_gp03	GU280_gp01_nsp4	ORF3a	nsp4	SARS-CoV2 ORF3a|SARS-CoV-2 ORF3a|AP3A_WCPV	ORF1ab|ORF1ab-nsp4|SARS-CoV2 nsp4|SARS-CoV-2 nsp4|R1AB_WCPV	Two-hybrid	physical	Liang Q (2020)	DOI:10.1101/2020.03.31.019216	2697049	2697049	Low Throughput	-	-	-	-	BIOGRID	P0DTC3	-	YP_009724391	P0DTD1	-	YP_009725300	-	-	-	-	-	-
2692374	1489680	1489680	4383941	4383942	SARS-CoV-1ab-nsp3ab	SARS-CoV-1ab-nsp4ab	nsp3ab	nsp4ab	nsp3|sars1ab|orf1ab|SARS-CoV nsp3ab|SARS-CoV nsp3|SARS-CoV sars1ab|orf1ab-nsp3|orf1ab-nsp3ab|pp1ab|R1AB_CVHSA	nsp4|sars1ab|orf1ab|SARS-CoV nsp4ab|SARS-CoV nsp4|SARS-CoV sars1ab|orf1ab-nsp4|orf1ab-nsp4ab|pp1ab|R1AB_CVHSA	Biochemical Activity	physical	Harcourt BH (2004)	PUBMED:15564471	694009	694009	Low Throughput	-	Proteolytic Processing	-	-	BIOGRID	P0C6X7	-	NP_828862	P0C6X7	-	NP_904322	-	-	-	-	-	-
2693241	43740578	43740578	4383854	4383854	GU280_gp01_nsp5	GU280_gp01_nsp5	nsp5	nsp5	ORF1ab|ORF1ab-nsp5|SARS-CoV2 nsp5|SARS-CoV-2 nsp5|R1AB_WCPV	ORF1ab|ORF1ab-nsp5|SARS-CoV2 nsp5|SARS-CoV-2 nsp5|R1AB_WCPV	Reconstituted Complex	physical	Gunther S (2020)	DOI:10.1101/2020.05.02.043554	2697049	2697049	Low Throughput	-	-	SARS-CoV-2 main protease (Mpro) dimer	-	BIOGRID	P0DTD1	-	YP_009725301	P0DTD1	-	YP_009725301	-	-	-	-	-	-
2692478	1489680	1489680	4383947	4383943	SARS-CoV-1ab-nsp9ab	SARS-CoV-1ab-nsp5ab	nsp9ab	nsp5ab	nsp9|sars1ab|orf1ab|SARS-CoV nsp9ab|SARS-CoV nsp9|SARS-CoV sars1ab|orf1ab-nsp9|orf1ab-nsp9ab|pp1ab|R1AB_CVHSA	nsp5|sars1ab|orf1ab|SARS-CoV nsp5ab|SARS-CoV nsp5|SARS-CoV sars1ab|orf1ab-nsp5|orf1ab-nsp5ab|pp1ab|R1AB_CVHSA	Reconstituted Complex	physical	Imbert I (2008)	PUBMED:18255185	694009	694009	Low Throughput	-	-	-	-	BIOGRID	P0C6X7	-	NP_828867	P0C6X7	-	NP_828863	-	-	-	-	-	-
2659713	1489680	1489680	4383940	4383944	SARS-CoV-1ab-nsp2ab	SARS-CoV-1ab-nsp6ab	nsp2ab	nsp6ab	nsp2|sars1ab|orf1ab|SARS-CoV nsp2ab|SARS-CoV nsp2|SARS-CoV sars1ab|orf1ab-nsp2|orf1ab-nsp2ab|pp1ab|R1AB_CVHSA	nsp6|sars1ab|orf1ab|SARS-CoV nsp6ab|SARS-CoV nsp6|SARS-CoV sars1ab|orf1ab-nsp6|orf1ab-nsp6ab|pp1ab|R1AB_CVHSA	Affinity Capture-Western	physical	von Brunn A (2007)	PUBMED:17520018	694009	694009	Low Throughput	-	-	-	-	BIOGRID	P0C6X7	-	NP_828851	P0C6X7	-	NP_828864	-	-	-	-	-	-
2692425	43740574	43740578	4383871	4383856	GU280_gp08	GU280_gp01_nsp7	ORF7b	nsp7	SARS-CoV2 ORF7b|SARS-CoV-2 ORF7b|NS7B_WCPV	ORF1ab|ORF1ab-nsp7|SARS-CoV2 nsp7|SARS-CoV-2 nsp7|R1AB_WCPV	Two-hybrid	physical	Liang Q (2020)	DOI:10.1101/2020.03.31.019216	2697049	2697049	Low Throughput	-	-	-	-	BIOGRID	P0DTD8	-	YP_009725318	P0DTD1	-	YP_009725303	-	-	-	-	-	-
2692479	1489680	1489680	4383947	4383945	SARS-CoV-1ab-nsp9ab	SARS-CoV-1ab-nsp7ab	nsp9ab	nsp7ab	nsp9|sars1ab|orf1ab|SARS-CoV nsp9ab|SARS-CoV nsp9|SARS-CoV sars1ab|orf1ab-nsp9|orf1ab-nsp9ab|pp1ab|R1AB_CVHSA	nsp7|sars1ab|orf1ab|SARS-CoV nsp7ab|SARS-CoV nsp7|SARS-CoV sars1ab|orf1ab-nsp7|orf1ab-nsp7ab|pp1ab|R1AB_CVHSA	Reconstituted Complex	physical	Imbert I (2008)	PUBMED:18255185	694009	694009	Low Throughput	-	-	-	-	BIOGRID	P0C6X7	-	NP_828867	P0C6X7	-	NP_828865	-	-	-	-	-	-
2692448	43740578	43740578	4383860	4383857	GU280_gp01_nsp12	GU280_gp01_nsp8	nsp12	nsp8	ORF1ab|ORF1ab-nsp12|SARS-CoV2 nsp12|SARS-CoV-2 nsp12|R1AB_WCPV	ORF1ab|ORF1ab-nsp8|SARS-CoV2 nsp8|SARS-CoV-2 nsp8|R1AB_WCPV	Affinity Capture-Western	physical	Liang Q (2020)	DOI:10.1101/2020.03.31.019216	2697049	2697049	Low Throughput	-	-	-	-	BIOGRID	P0DTD1	-	YP_009725307	P0DTD1	-	YP_009725304	-	-	-	-	-	-
2692480	1489680	1489680	4383947	4383946	SARS-CoV-1ab-nsp9ab	SARS-CoV-1ab-nsp8ab	nsp9ab	nsp8ab	nsp9|sars1ab|orf1ab|SARS-CoV nsp9ab|SARS-CoV nsp9|SARS-CoV sars1ab|orf1ab-nsp9|orf1ab-nsp9ab|pp1ab|R1AB_CVHSA	nsp8|sars1ab|orf1ab|SARS-CoV nsp8ab|SARS-CoV nsp8|SARS-CoV sars1ab|orf1ab-nsp8|orf1ab-nsp8ab|pp1ab|R1AB_CVHSA	Reconstituted Complex	physical	Imbert I (2008)	PUBMED:18255185	694009	694009	Low Throughput	-	-	-	-	BIOGRID	P0C6X7	-	NP_828867	P0C6X7	-	NP_828866	-	-	-	-	-	-
2692428	43740578	43740578	4383856	4383858	GU280_gp01_nsp7	GU280_gp01_nsp9	nsp7	nsp9	ORF1ab|ORF1ab-nsp7|SARS-CoV2 nsp7|SARS-CoV-2 nsp7|R1AB_WCPV	ORF1ab|ORF1ab-nsp9|SARS-CoV2 nsp9|SARS-CoV-2 nsp9|R1AB_WCPV	Two-hybrid	physical	Liang Q (2020)	DOI:10.1101/2020.03.31.019216	2697049	2697049	Low Throughput	-	-	-	-	BIOGRID	P0DTD1	-	YP_009725303	P0DTD1	-	YP_009725305	-	-	-	-	-	-
2660123	1489677	1489680	4383923	4383947	SARS-CoV-8b	SARS-CoV-1ab-nsp9ab	ORF8b	nsp9ab	8b|ns8b|SARS-CoV sars8b|ORF8b|SARS-CoV ORF8b|NS8B_CVHSA	nsp9|sars1ab|orf1ab|SARS-CoV nsp9ab|SARS-CoV nsp9|SARS-CoV sars1ab|orf1ab-nsp9|orf1ab-nsp9ab|pp1ab|R1AB_CVHSA	Two-hybrid	physical	Pan J (2008)	PUBMED:18827877	694009	694009	Low Throughput	-	-	-	-	BIOGRID	Q80H93	-	NP_849177	P0C6X7	-	NP_828867	-	-	-	-	-	-
2652482	43740578	23225	4383853	116831	GU280_gp01_nsp4	PSEC0245	nsp4	NUP210	ORF1ab|ORF1ab-nsp4|SARS-CoV2 nsp4|SARS-CoV-2 nsp4|R1AB_WCPV	GP210|POM210	Affinity Capture-MS	physical	Gordon DE (2020)	PUBMED:32353859	2697049	9606	High Throughput	0.710174697	-	Average Spectral Counts: 6.33|High confidence interactions were identified using a two-step filtering method involving two different stringency cutoffs. Significant interactions had a final MiST score >= 0.6, SAINTexpress BFDR <= 0.05 and average spectral counts >= 2.|MiST score: 0.710174697|SAINTexpress BFDR: 0	-	BIOGRID	P0DTD1	-	YP_009725300	Q8TEM1	-	NP_079199	-	-	-	-	-	-
2652553	43740578	8021	4383858	113717	GU280_gp01_nsp9	RP11-544A12.7	nsp9	NUP214	ORF1ab|ORF1ab-nsp9|SARS-CoV2 nsp9|SARS-CoV-2 nsp9|R1AB_WCPV	CAIN|CAN|D9S46E|N214|p250	Affinity Capture-MS	physical	Gordon DE (2020)	PUBMED:32353859	2697049	9606	High Throughput	0.962233264	-	Average Spectral Counts: 8.33|High confidence interactions were identified using a two-step filtering method involving two different stringency cutoffs. Significant interactions had a final MiST score >= 0.6, SAINTexpress BFDR <= 0.05 and average spectral counts >= 2.|MiST score: 0.962233264|SAINTexpress BFDR: 0	-	BIOGRID	P0DTD1	-	YP_009725305	P35658	-	NP_005076|NP_001305253	-	-	-	-	-	-
2652557	43740578	53371	4383858	119759	GU280_gp01_nsp9	-	nsp9	NUP54	ORF1ab|ORF1ab-nsp9|SARS-CoV2 nsp9|SARS-CoV-2 nsp9|R1AB_WCPV	-	Affinity Capture-MS	physical	Gordon DE (2020)	PUBMED:32353859	2697049	9606	High Throughput	0.991624822	-	Average Spectral Counts: 21.33|High confidence interactions were identified using a two-step filtering method involving two different stringency cutoffs. Significant interactions had a final MiST score >= 0.6, SAINTexpress BFDR <= 0.05 and average spectral counts >= 2.|MiST score: 0.991624822|SAINTexpress BFDR: 0	-	BIOGRID	P0DTD1	-	YP_009725305	Q7Z3B4	-	NP_059122|NP_001265532	-	-	-	-	-	-
2652554	43740578	23636	4383858	117165	GU280_gp01_nsp9	-	nsp9	NUP62	ORF1ab|ORF1ab-nsp9|SARS-CoV2 nsp9|SARS-CoV-2 nsp9|R1AB_WCPV	IBSN|SNDI|p62	Affinity Capture-MS	physical	Gordon DE (2020)	PUBMED:32353859	2697049	9606	High Throughput	0.993010451	-	Average Spectral Counts: 18|High confidence interactions were identified using a two-step filtering method involving two different stringency cutoffs. Significant interactions had a final MiST score >= 0.6, SAINTexpress BFDR <= 0.05 and average spectral counts >= 2.|MiST score: 0.993010451|SAINTexpress BFDR: 0	-	BIOGRID	P0DTD1	-	YP_009725305	P37198	A0A024QZF1	NP_036478|NP_057637|NP_714941|NP_714940|NP_001180286	-	-	-	-	-	-
2652562	43740578	4927	4383858	110981	GU280_gp01_nsp9	-	nsp9	NUP88	ORF1ab|ORF1ab-nsp9|SARS-CoV2 nsp9|SARS-CoV-2 nsp9|R1AB_WCPV	-	Affinity Capture-MS	physical	Gordon DE (2020)	PUBMED:32353859	2697049	9606	High Throughput	0.92724312	-	Average Spectral Counts: 3.67|High confidence interactions were identified using a two-step filtering method involving two different stringency cutoffs. Significant interactions had a final MiST score >= 0.6, SAINTexpress BFDR <= 0.05 and average spectral counts >= 2.|MiST score: 0.92724312|SAINTexpress BFDR: 0	-	BIOGRID	P0DTD1	-	YP_009725305	Q99567	-	NP_002523|NP_001307582	-	-	-	-	-	-
2652584	43740572	4928	4383870	110982	GU280_gp06	-	ORF6	NUP98	SARS-CoV2 ORF6|SARS-CoV-2 ORF6|NS6_WCPV	ADIR2|NUP196|NUP96	Affinity Capture-MS	physical	Gordon DE (2020)	PUBMED:32353859	2697049	9606	High Throughput	0.903566335	-	Average Spectral Counts: 8|High confidence interactions were identified using a two-step filtering method involving two different stringency cutoffs. Significant interactions had a final MiST score >= 0.6, SAINTexpress BFDR <= 0.05 and average spectral counts >= 2.|MiST score: 0.903566335|SAINTexpress BFDR: 0	-	BIOGRID	P0DTC6	-	YP_009724394	P52948	-	NP_624358|NP_057404|NP_005378|NP_624357	-	-	-	-	-	-
2652563	43740578	9818	4383858	115157	GU280_gp01_nsp9	RP11-206I15.1	nsp9	NUPL1	ORF1ab|ORF1ab-nsp9|SARS-CoV2 nsp9|SARS-CoV-2 nsp9|R1AB_WCPV	PRO2463	Affinity Capture-MS	physical	Gordon DE (2020)	PUBMED:32353859	2697049	9606	High Throughput	0.979586223	-	Average Spectral Counts: 12|High confidence interactions were identified using a two-step filtering method involving two different stringency cutoffs. Significant interactions had a final MiST score >= 0.6, SAINTexpress BFDR <= 0.05 and average spectral counts >= 2.|MiST score: 0.979586223|SAINTexpress BFDR: 0	-	BIOGRID	P0DTD1	-	YP_009725305	Q9BVL2	-	NP_054808|NP_001008564	-	-	-	-	-	-
2652469	43740578	10204	4383863	115499	GU280_gp01_nsp15	-	nsp15	NUTF2	ORF1ab|ORF1ab-nsp15|SARS-CoV2 nsp15|SARS-CoV-2 nsp15|R1AB_WCPV	NTF2|PP15	Affinity Capture-MS	physical	Gordon DE (2020)	PUBMED:32353859	2697049	9606	High Throughput	0.987886	-	Average Spectral Counts: 2.33|High confidence interactions were identified using a two-step filtering method involving two different stringency cutoffs. Significant interactions had a final MiST score >= 0.6, SAINTexpress BFDR <= 0.05 and average spectral counts >= 2.|MiST score: 0.987886|SAINTexpress BFDR: 0	-	BIOGRID	P0DTD1	-	YP_009725310	P61970	A0A024R6Y2	NP_001308968|NP_001308969|NP_005787|NP_001308970|NP_001308967	-	-	-	-	-	-
2657728	1489680	132299	4383950	126317	SARS-CoV-1ab-nsp13ab	-	nsp13ab	OCIAD2	nsp13|sars1ab|orf1ab|SARS-CoV nsp13ab|SARS-CoV nsp13|SARS-CoV sars1ab|orf1ab-nsp13|orf1ab-nsp13ab|pp1ab|R1AB_CVHSA	-	Two-hybrid	physical	Pfefferle S (2011)	PUBMED:22046132	694009	9606	High Throughput	-	-	validated candidates from HTYTH screen	-	BIOGRID	P0C6X7	-	NP_828870	Q56VL3	-	NP_001273702|NP_001014446|NP_001273703|NP_689611	-	-	-	-	-	-
2659734	-	-	4383925	4383925	SARS-CoV-14	SARS-CoV-14	ORF14	ORF14	14|ns14|SARS-CoV sars14|ORF14|SARS-CoV ORF14|Y14_CVHSA	14|ns14|SARS-CoV sars14|ORF14|SARS-CoV ORF14|Y14_CVHSA	Affinity Capture-Western	physical	von Brunn A (2007)	PUBMED:17520018	694009	694009	Low Throughput	-	-	self-interaction	-	BIOGRID	Q7TLC7	-	-	Q7TLC7	-	-	-	-	-	-	-	-
2655829	1489680	1489680	4383938	4383938	SARS-CoV-1ab	SARS-CoV-1ab	ORF1ab	ORF1ab	1a-1b|rep|1ab|SARS-CoV orf1ab|pp1ab|R1AB_CVHSA	1a-1b|rep|1ab|SARS-CoV orf1ab|pp1ab|R1AB_CVHSA	Co-crystal Structure	physical	Barrila J (2010)	PUBMED:20420403	694009	694009	Low Throughput	-	-	homodimerization	-	BIOGRID	P0C6X7	-	NP_828849	P0C6X7	-	NP_828849	-	-	-	-	-	-
2690253	7187	1489669	113039	4383917	-	SARS-CoV-3a	TRAF3	ORF3a	CAP-1|CAP1|CD40bp|CRAF1|IIAE5|LAP1	3a|ns3a|U274X1|SARS-CoV sars3a|ORF3a|SARS-CoV ORF3a|X1|AP3A_CVHSA	Co-localization	physical	Siu KL (2019)	PUBMED:31034780	9606	694009	Low Throughput	-	-	-	-	BIOGRID	Q13114	A6NHG8	NP_663777|NP_003291|NP_001186356|NP_663778	P59632	-	NP_828852	-	-	-	-	-	-
2660113	1489680	1489670	4383951	4383918	SARS-CoV-1ab-nsp14ab	SARS-CoV-3b	nsp14ab	ORF3b	nsp14|sars1ab|orf1ab|SARS-CoV nsp14ab|SARS-CoV nsp14|SARS-CoV sars1ab|orf1ab-nsp14|orf1ab-nsp14ab|pp1ab|R1AB_CVHSA	3b|ns3b|X2|SARS-CoV sars3b|ORF3b|SARS-CoV ORF3b|X2|NS3B_CVHSA	Two-hybrid	physical	Pan J (2008)	PUBMED:18827877	694009	694009	Low Throughput	-	-	-	-	BIOGRID	P0C6X7	-	NP_828871	P59633	-	NP_828853	-	-	-	-	-	-
2692388	3838	1489673	110036	4383919	-	SARS-CoV-6	KPNA2	ORF6	IPOA1|QIP2|RCH1|SRP1alpha	6|ns6|X3|SARS-CoV sars6|ORF6|SARS-CoV ORF6|X3|NS6_CVHSA	PCA	physical	Frieman M (2007)	PUBMED:17596301	9606	694009	Low Throughput	-	-	split YFP	-	BIOGRID	P52292	Q7Z726	NP_001307540|NP_002257	P59634	-	NP_828856	-	-	-	-	-	-
2692420	597	1489674	107069	4383920	-	SARS-CoV-7a	BCL2A1	ORF7a	ACC-1|ACC-2|BCL2L5|BFL1|GRS|HBPA1	7a|ns7a|U122|X4|SARS-CoV sars7a|ORF7a|SARS-CoV ORF7a|U122|X4|NS7A_CVHSA	Affinity Capture-Western	physical	Tan YX (2007)	PUBMED:17428862	9606	694009	Low Throughput	-	-	-	-	BIOGRID	Q16548	-	NP_004040|NP_001108207	P59635	-	NP_828857	-	-	-	-	-	-
2660117	1489680	1489675	4383953	4383921	SARS-CoV-1ab-nsp16ab	SARS-CoV-7b	nsp16ab	ORF7b	nsp16|sars1ab|orf1ab|SARS-CoV nsp16ab|SARS-CoV nsp16|SARS-CoV sars1ab|orf1ab-nsp16|orf1ab-nsp16ab|pp1ab|R1AB_CVHSA	7b|ns7b|SARS-CoV sars7b|ORF7b|SARS-CoV ORF7b|NS7B_CVHSA	Two-hybrid	physical	Pan J (2008)	PUBMED:18827877	694009	694009	Low Throughput	-	-	-	-	BIOGRID	P0C6X7	-	NP_828873	Q7TFA1	-	NP_849175	-	-	-	-	-	-
2692446	43740578	43740577	4383857	4383873	GU280_gp01_nsp8	GU280_gp09	nsp8	ORF8	ORF1ab|ORF1ab-nsp8|SARS-CoV2 nsp8|SARS-CoV-2 nsp8|R1AB_WCPV	SARS-CoV2 ORF8|SARS-CoV-2 ORF8|NS7B_WCPV	Two-hybrid	physical	Liang Q (2020)	DOI:10.1101/2020.03.31.019216	2697049	2697049	Low Throughput	-	-	-	-	BIOGRID	P0DTD1	-	YP_009725304	P0DTC8	-	YP_009724396	-	-	-	-	-	-
2693268	22926	1489676	116586	4383922	-	SARS-CoV-8a	ATF6	ORF8a	ATF6A	8a|ns8a|SARS-CoV sars8a|ORF8a|SARS-CoV ORF8a|NS8A_CVHSA	Affinity Capture-Western	physical	Sung SC (2009)	PUBMED:19304306	9606	694009	Low Throughput	-	-	-	-	BIOGRID	P18850	A8K383	NP_031374	Q7TFA0	-	NP_849176	-	-	-	-	-	-
2660131	1489678	1489677	4383916	4383923	SARS-CoV-9a	SARS-CoV-8b	N	ORF8b	ORF9a|9a|nuc|nucleocapsid|ncap|SARS-CoV N|N protein|SARS-CoV Nuc|NCAP_CVHSA	8b|ns8b|SARS-CoV sars8b|ORF8b|SARS-CoV ORF8b|NS8B_CVHSA	Affinity Capture-Western	physical	Pan J (2008)	PUBMED:18827877	694009	694009	Low Throughput	-	-	-	-	BIOGRID	P59595	-	NP_828858	Q80H93	-	NP_849177	-	-	-	-	-	-
2659694	1489671	1489679	4383914	4383924	SARS-CoV-4	SARS-CoV-9b	E	ORF9b	ORF4|sM|4|protein E|protein sM|small envelope protein|env|envelope|SARS-CoV E|SARS-CoV Env|VEMP_CVHSA	9b|ns9b|SARS-CoV sars9b|ORF9b|SARS-CoV ORF9b|ORF9B_CVHSA	Two-hybrid	physical	von Brunn A (2007)	PUBMED:17520018	694009	694009	High Throughput	-	-	-	-	BIOGRID	P59637	-	NP_828854	P59636	-	NP_828859	-	-	-	-	-	-
2652603	43740577	10956	4383873	116156	GU280_gp09	-	ORF8	OS9	SARS-CoV2 ORF8|SARS-CoV-2 ORF8|NS7B_WCPV	ERLEC2|OS-9	Affinity Capture-MS	physical	Gordon DE (2020)	PUBMED:32353859	2697049	9606	High Throughput	0.931530938	-	Average Spectral Counts: 3.33|High confidence interactions were identified using a two-step filtering method involving two different stringency cutoffs. Significant interactions had a final MiST score >= 0.6, SAINTexpress BFDR <= 0.05 and average spectral counts >= 2.|MiST score: 0.931530938|SAINTexpress BFDR: 0	-	BIOGRID	P0DTC8	-	YP_009724396	Q13438	-	NP_006803|NP_001248350|NP_001248351|NP_001248352|NP_001017956|NP_001017957|NP_001017958|NP_001248349	-	-	-	-	-	-
2652378	43740575	26986	4383847	117939	GU280_gp10	-	N	PABPC1	nuc|nucleocapsid|SARS-CoV2 N|N protein|ncap|SARS-CoV-2 N|NCAP_WCPV	PAB1|PABP|PABP1|PABPC2|PABPL1	Affinity Capture-MS	physical	Gordon DE (2020)	PUBMED:32353859	2697049	9606	High Throughput	0.736635929	-	Average Spectral Counts: 7.33|High confidence interactions were identified using a two-step filtering method involving two different stringency cutoffs. Significant interactions had a final MiST score >= 0.6, SAINTexpress BFDR <= 0.05 and average spectral counts >= 2.|MiST score: 0.736635929|SAINTexpress BFDR: 0	-	BIOGRID	P0DTC9	-	YP_009724397	P11940	A0A024R9C1	NP_002559	-	-	-	-	-	-
2652382	43740575	8761	4383847	114296	GU280_gp10	-	N	PABPC4	nuc|nucleocapsid|SARS-CoV2 N|N protein|ncap|SARS-CoV-2 N|NCAP_WCPV	APP-1|APP1|PABP4|iPABP	Affinity Capture-MS	physical	Gordon DE (2020)	PUBMED:32353859	2697049	9606	High Throughput	0.846200046	-	Average Spectral Counts: 10|High confidence interactions were identified using a two-step filtering method involving two different stringency cutoffs. Significant interactions had a final MiST score >= 0.6, SAINTexpress BFDR <= 0.05 and average spectral counts >= 2.|MiST score: 0.846200046|SAINTexpress BFDR: 0	-	BIOGRID	P0DTC9	-	YP_009724397	Q13310	-	NP_003810|NP_001129126|NP_001129125	-	-	-	-	-	-
2691292	1489680	5108	4383940	111139	SARS-CoV-1ab-nsp2ab	-	nsp2ab	PCM1	nsp2|sars1ab|orf1ab|SARS-CoV nsp2ab|SARS-CoV nsp2|SARS-CoV sars1ab|orf1ab-nsp2|orf1ab-nsp2ab|pp1ab|R1AB_CVHSA	PTC4	Affinity Capture-MS	physical	Cornillez-Ty CT (2009)	PUBMED:19640993	694009	9606	Low Throughput	-	-	-	-	BIOGRID	P0C6X7	-	NP_828851	Q15154	E7ETA6|A2RUU9	NP_001302436|NP_001302437|NP_006188	-	-	-	-	-	-
2652429	43740578	5116	4383861	111146	GU280_gp01_nsp13	-	nsp13	PCNT	ORF1ab|ORF1ab-nsp13|SARS-CoV2 nsp13|SARS-CoV-2 nsp13|R1AB_WCPV	KEN|MOPD2|PCN|PCNT2|PCNTB|PCTN2|SCKL4	Affinity Capture-MS	physical	Gordon DE (2020)	PUBMED:32353859	2697049	9606	High Throughput	0.971855938	-	Average Spectral Counts: 181|High confidence interactions were identified using a two-step filtering method involving two different stringency cutoffs. Significant interactions had a final MiST score >= 0.6, SAINTexpress BFDR <= 0.05 and average spectral counts >= 2.|MiST score: 0.971855938|SAINTexpress BFDR: 0	-	BIOGRID	P0DTD1	-	YP_009725308	O95613	-	NP_001302458|NP_006022	-	-	-	-	-	-
2652599	43740577	5046	4383873	111083	GU280_gp09	-	ORF8	PCSK6	SARS-CoV2 ORF8|SARS-CoV-2 ORF8|NS7B_WCPV	PACE4|SPC4	Affinity Capture-MS	physical	Gordon DE (2020)	PUBMED:32353859	2697049	9606	High Throughput	0.721790867	-	Average Spectral Counts: 3.67|High confidence interactions were identified using a two-step filtering method involving two different stringency cutoffs. Significant interactions had a final MiST score >= 0.6, SAINTexpress BFDR <= 0.05 and average spectral counts >= 2.|MiST score: 0.721790867|SAINTexpress BFDR: 0	-	BIOGRID	P0DTC8	-	YP_009724396	P29122	A2RQD9|A0A087WZR0|Q59H04|H7BXT3|A0A087WY68	NP_001278238|NP_612193|NP_612198|NP_612197|NP_612196|NP_612195|NP_612194|NP_002561|NP_612192	-	-	-	-	-	-
2652444	43740578	9659	4383861	115017	GU280_gp01_nsp13	RP4-791M13.2	nsp13	PDE4DIP	ORF1ab|ORF1ab-nsp13|SARS-CoV2 nsp13|SARS-CoV-2 nsp13|R1AB_WCPV	CMYA2|MMGL	Affinity Capture-MS	physical	Gordon DE (2020)	PUBMED:32353859	2697049	9606	High Throughput	0.979124391	-	Average Spectral Counts: 23.67|High confidence interactions were identified using a two-step filtering method involving two different stringency cutoffs. Significant interactions had a final MiST score >= 0.6, SAINTexpress BFDR <= 0.05 and average spectral counts >= 2.|MiST score: 0.979124391|SAINTexpress BFDR: 0	-	BIOGRID	P0DTD1	-	YP_009725308	Q5VU43	A0A087WYE4|A0A087WVF8	NP_055459|NP_001185763|NP_001185761|NP_001182189|NP_001002812|NP_001002811|NP_001002810|NP_071754|NP_001182190	-	-	-	-	-	-
2652414	43740578	51248	4383860	119405	GU280_gp01_nsp12	RP13-26D14.3	nsp12	PDZD11	ORF1ab|ORF1ab-nsp12|SARS-CoV2 nsp12|SARS-CoV-2 nsp12|R1AB_WCPV	AIPP1|PDZK11|PISP	Affinity Capture-MS	physical	Gordon DE (2020)	PUBMED:32353859	2697049	9606	High Throughput	0.961171536	-	Average Spectral Counts: 2|High confidence interactions were identified using a two-step filtering method involving two different stringency cutoffs. Significant interactions had a final MiST score >= 0.6, SAINTexpress BFDR <= 0.05 and average spectral counts >= 2.|MiST score: 0.961171536|SAINTexpress BFDR: 0.05	-	BIOGRID	P0DTD1	-	YP_009725307	Q5EBL8	-	NP_057568	-	-	-	-	-	-
2657723	1489669	5204	4383917	111226	SARS-CoV-3a	-	ORF3a	PFDN5	3a|ns3a|U274X1|SARS-CoV sars3a|ORF3a|SARS-CoV ORF3a|X1|AP3A_CVHSA	MM-1|MM1|PFD5	Two-hybrid	physical	Pfefferle S (2011)	PUBMED:22046132	694009	9606	High Throughput	-	-	validated candidates from HTYTH screen	-	BIOGRID	P59632	-	NP_828852	Q99471	-	NP_665904|NP_002615	-	-	-	-	-	-
2691296	1489680	5245	4383940	111264	SARS-CoV-1ab-nsp2ab	-	nsp2ab	PHB	nsp2|sars1ab|orf1ab|SARS-CoV nsp2ab|SARS-CoV nsp2|SARS-CoV sars1ab|orf1ab-nsp2|orf1ab-nsp2ab|pp1ab|R1AB_CVHSA	HEL-215|HEL-S-54e|PHB1	Affinity Capture-Western	physical	Cornillez-Ty CT (2009)	PUBMED:19640993	694009	9606	Low Throughput	-	-	-	-	BIOGRID	P0C6X7	-	NP_828851	P35232	Q53FV0|A8K401	NP_001268644|NP_001268425|NP_001268426|NP_002625	-	-	-	-	-	-
2691297	1489680	11331	4383940	116459	SARS-CoV-1ab-nsp2ab	-	nsp2ab	PHB2	nsp2|sars1ab|orf1ab|SARS-CoV nsp2ab|SARS-CoV nsp2|SARS-CoV sars1ab|orf1ab-nsp2|orf1ab-nsp2ab|pp1ab|R1AB_CVHSA	BAP|BCAP37|Bap37|PNAS-141|REA|p22	Affinity Capture-Western	physical	Cornillez-Ty CT (2009)	PUBMED:19640993	694009	9606	Low Throughput	-	-	-	-	BIOGRID	P0C6X7	-	NP_828851	Q99623	-	NP_001138303|NP_001254629	-	-	-	-	-	-
2652660	-	84720	4383875	124223	-	RP11-182N22.4	ORF9c	PIGO	SARS-CoV2 ORF9c|SARS-CoV-2 ORF9c	HPMRS2	Affinity Capture-MS	physical	Gordon DE (2020)	PUBMED:32353859	2697049	9606	High Throughput	0.746326481	-	Average Spectral Counts: 7.33|High confidence interactions were identified using a two-step filtering method involving two different stringency cutoffs. Significant interactions had a final MiST score >= 0.6, SAINTexpress BFDR <= 0.05 and average spectral counts >= 2.|MiST score: 0.746326481|SAINTexpress BFDR: 0	-	BIOGRID	-	-	-	Q8TEQ8	-	NP_001188413|NP_690577|NP_116023	-	-	-	-	-	-
2652672	-	94005	4383875	125082	-	UNQ1873/PRO4316	ORF9c	PIGS	SARS-CoV2 ORF9c|SARS-CoV-2 ORF9c	-	Affinity Capture-MS	physical	Gordon DE (2020)	PUBMED:32353859	2697049	9606	High Throughput	0.647089409	-	Average Spectral Counts: 10.67|High confidence interactions were identified using a two-step filtering method involving two different stringency cutoffs. Significant interactions had a final MiST score >= 0.6, SAINTexpress BFDR <= 0.05 and average spectral counts >= 2.|MiST score: 0.647089409|SAINTexpress BFDR: 0	-	BIOGRID	-	-	-	Q96S52	Q8NBL9|Q96IR5	NP_149975	-	-	-	-	-	-
2652359	43740571	10531	4383846	115786	GU280_gp05	RP11-298E9.1	M	PITRM1	mem|membrane|SARS-CoV2 M|M protein|SARS-CoV-2 M|VME1_WCPV	MP1|PreP	Affinity Capture-MS	physical	Gordon DE (2020)	PUBMED:32353859	2697049	9606	High Throughput	0.952308232	-	Average Spectral Counts: 7|High confidence interactions were identified using a two-step filtering method involving two different stringency cutoffs. Significant interactions had a final MiST score >= 0.6, SAINTexpress BFDR <= 0.05 and average spectral counts >= 2.|MiST score: 0.952308232|SAINTexpress BFDR: 0	-	BIOGRID	P0DTC5	-	YP_009724393	Q5JRX3	-	NP_055704|NP_001229238|NP_001229236	-	-	-	-	-	-
2660061	1489673	5310	4383919	111327	SARS-CoV-6	-	ORF6	PKD1	6|ns6|X3|SARS-CoV sars6|ORF6|SARS-CoV ORF6|X3|NS6_CVHSA	PBP|Pc-1|TRPP1	Two-hybrid	physical	Cheng W (2015)	PUBMED:25907116	694009	9606	Low Throughput	-	-	-	-	BIOGRID	P59634	-	NP_828856	P98161	-	NP_001009944|NP_000287	-	-	-	-	-	-
2652399	43740578	5318	4383850	111335	GU280_gp01_nsp1	-	nsp1	PKP2	ORF1ab|ORF1ab-nsp1|SARS-CoV2 nsp1|SARS-CoV-2 nsp1|R1AB_WCPV	ARVD9	Affinity Capture-MS	physical	Gordon DE (2020)	PUBMED:32353859	2697049	9606	High Throughput	0.964585351	-	Average Spectral Counts: 43|High confidence interactions were identified using a two-step filtering method involving two different stringency cutoffs. Significant interactions had a final MiST score >= 0.6, SAINTexpress BFDR <= 0.05 and average spectral counts >= 2.|MiST score: 0.964585351|SAINTexpress BFDR: 0	-	BIOGRID	P0DTD1	-	YP_009725297	Q99959	-	NP_004563|NP_001005242	-	-	-	-	-	-
2652592	43740577	5327	4383873	111343	GU280_gp09	-	ORF8	PLAT	SARS-CoV2 ORF8|SARS-CoV-2 ORF8|NS7B_WCPV	T-PA|TPA	Affinity Capture-MS	physical	Gordon DE (2020)	PUBMED:32353859	2697049	9606	High Throughput	0.973718932	-	Average Spectral Counts: 2|High confidence interactions were identified using a two-step filtering method involving two different stringency cutoffs. Significant interactions had a final MiST score >= 0.6, SAINTexpress BFDR <= 0.05 and average spectral counts >= 2.|MiST score: 0.973718932|SAINTexpress BFDR: 0.05	-	BIOGRID	P0DTC8	-	YP_009724396	P00750	-	NP_127509|NP_000921	-	-	-	-	-	-
2652608	43740577	23646	4383873	117173	GU280_gp09	-	ORF8	PLD3	SARS-CoV2 ORF8|SARS-CoV-2 ORF8|NS7B_WCPV	AD19|HU-K4|HUK4	Affinity Capture-MS	physical	Gordon DE (2020)	PUBMED:32353859	2697049	9606	High Throughput	0.722502016	-	Average Spectral Counts: 3|High confidence interactions were identified using a two-step filtering method involving two different stringency cutoffs. Significant interactions had a final MiST score >= 0.6, SAINTexpress BFDR <= 0.05 and average spectral counts >= 2.|MiST score: 0.722502016|SAINTexpress BFDR: 0	-	BIOGRID	P0DTC8	-	YP_009724396	Q8IV08	A0A024R0Q4	NP_001278240|NP_001026866|NP_036400	-	-	-	-	-	-
2652425	43740578	54477	4383860	119982	GU280_gp01_nsp12	-	nsp12	PLEKHA5	ORF1ab|ORF1ab-nsp12|SARS-CoV2 nsp12|SARS-CoV-2 nsp12|R1AB_WCPV	PEPP-2|PEPP2	Affinity Capture-MS	physical	Gordon DE (2020)	PUBMED:32353859	2697049	9606	High Throughput	0.990541089	-	Average Spectral Counts: 17.33|High confidence interactions were identified using a two-step filtering method involving two different stringency cutoffs. Significant interactions had a final MiST score >= 0.6, SAINTexpress BFDR <= 0.05 and average spectral counts >= 2.|MiST score: 0.990541089|SAINTexpress BFDR: 0	-	BIOGRID	P0DTD1	-	YP_009725307	Q9HAU0	A0A024RAY7	NP_061885|NP_001177789|NP_001243716|NP_001243399|NP_001137293	-	-	-	-	-	-
2652627	43740577	79666	4383873	122791	GU280_gp09	-	ORF8	PLEKHF2	SARS-CoV2 ORF8|SARS-CoV-2 ORF8|NS7B_WCPV	EAPF|PHAFIN2|ZFYVE18	Affinity Capture-MS	physical	Gordon DE (2020)	PUBMED:32353859	2697049	9606	High Throughput	0.98324168	-	Average Spectral Counts: 2.33|High confidence interactions were identified using a two-step filtering method involving two different stringency cutoffs. Significant interactions had a final MiST score >= 0.6, SAINTexpress BFDR <= 0.05 and average spectral counts >= 2.|MiST score: 0.98324168|SAINTexpress BFDR: 0	-	BIOGRID	P0DTC8	-	YP_009724396	Q9H8W4	-	NP_078889	-	-	-	-	-	-
2657715	1489680	51177	4383945	119355	SARS-CoV-1ab-nsp7ab	RP11-458I7.3	nsp7ab	PLEKHO1	nsp7|sars1ab|orf1ab|SARS-CoV nsp7ab|SARS-CoV nsp7|SARS-CoV sars1ab|orf1ab-nsp7|orf1ab-nsp7ab|pp1ab|R1AB_CVHSA	CKIP-1|OC120	Two-hybrid	physical	Pfefferle S (2011)	PUBMED:22046132	694009	9606	High Throughput	-	-	validated candidates from HTYTH screen	-	BIOGRID	P0C6X7	-	NP_828865	Q53GL0	-	NP_057358|NP_001291653|NP_001291652|NP_001291651	-	-	-	-	-	-
2652589	43740577	5352	4383873	111367	GU280_gp09	-	ORF8	PLOD2	SARS-CoV2 ORF8|SARS-CoV-2 ORF8|NS7B_WCPV	LH2|TLH	Affinity Capture-MS	physical	Gordon DE (2020)	PUBMED:32353859	2697049	9606	High Throughput	0.992483418	-	Average Spectral Counts: 13.67|High confidence interactions were identified using a two-step filtering method involving two different stringency cutoffs. Significant interactions had a final MiST score >= 0.6, SAINTexpress BFDR <= 0.05 and average spectral counts >= 2.|MiST score: 0.992483418|SAINTexpress BFDR: 0	-	BIOGRID	P0DTC8	-	YP_009724396	O00469	-	NP_000926|NP_891988	-	-	-	-	-	-
2652357	43740571	23203	4383846	116811	GU280_gp05	RP11-413M3.1	M	PMPCA	mem|membrane|SARS-CoV2 M|M protein|SARS-CoV-2 M|VME1_WCPV	Alpha-MPP|INPP5E|P-55	Affinity Capture-MS	physical	Gordon DE (2020)	PUBMED:32353859	2697049	9606	High Throughput	0.991059815	-	Average Spectral Counts: 9.33|High confidence interactions were identified using a two-step filtering method involving two different stringency cutoffs. Significant interactions had a final MiST score >= 0.6, SAINTexpress BFDR <= 0.05 and average spectral counts >= 2.|MiST score: 0.991059815|SAINTexpress BFDR: 0	-	BIOGRID	P0DTC5	-	YP_009724393	Q10713	-	NP_001269875|NP_055975|NP_001269873	-	-	-	-	-	-
2652347	43740571	9512	4383846	114889	GU280_gp05	-	M	PMPCB	mem|membrane|SARS-CoV2 M|M protein|SARS-CoV-2 M|VME1_WCPV	Beta-MPP|MPP11|MPPB|MPPP52|P-52	Affinity Capture-MS	physical	Gordon DE (2020)	PUBMED:32353859	2697049	9606	High Throughput	0.985120198	-	Average Spectral Counts: 9.67|High confidence interactions were identified using a two-step filtering method involving two different stringency cutoffs. Significant interactions had a final MiST score >= 0.6, SAINTexpress BFDR <= 0.05 and average spectral counts >= 2.|MiST score: 0.985120198|SAINTexpress BFDR: 0	-	BIOGRID	P0DTC5	-	YP_009724393	O75439	B3KM34|Q96CP5	NP_004270	-	-	-	-	-	-
2652625	43740577	23509	4383873	117056	GU280_gp09	-	ORF8	POFUT1	SARS-CoV2 ORF8|SARS-CoV-2 ORF8|NS7B_WCPV	DDD2|FUT12|O-FUT|O-Fuc-T|O-FucT-1|OFUCT1	Affinity Capture-MS	physical	Gordon DE (2020)	PUBMED:32353859	2697049	9606	High Throughput	0.879682645	-	Average Spectral Counts: 3|High confidence interactions were identified using a two-step filtering method involving two different stringency cutoffs. Significant interactions had a final MiST score >= 0.6, SAINTexpress BFDR <= 0.05 and average spectral counts >= 2.|MiST score: 0.879682645|SAINTexpress BFDR: 0.03	-	BIOGRID	P0DTC8	-	YP_009724396	Q9H488	-	NP_758436|NP_056167	-	-	-	-	-	-
2652394	43740578	5422	4383850	111418	GU280_gp01_nsp1	-	nsp1	POLA1	ORF1ab|ORF1ab-nsp1|SARS-CoV2 nsp1|SARS-CoV-2 nsp1|R1AB_WCPV	NSX|POLA|p180	Affinity Capture-MS	physical	Gordon DE (2020)	PUBMED:32353859	2697049	9606	High Throughput	0.981264591	-	Average Spectral Counts: 3.33|High confidence interactions were identified using a two-step filtering method involving two different stringency cutoffs. Significant interactions had a final MiST score >= 0.6, SAINTexpress BFDR <= 0.05 and average spectral counts >= 2.|MiST score: 0.981264591|SAINTexpress BFDR: 0	-	BIOGRID	P0DTD1	-	YP_009725297	P09884	A6NMQ1	NP_001317289|NP_058633	-	-	-	-	-	-
2652397	43740578	23649	4383850	117176	GU280_gp01_nsp1	-	nsp1	POLA2	ORF1ab|ORF1ab-nsp1|SARS-CoV2 nsp1|SARS-CoV-2 nsp1|R1AB_WCPV	-	Affinity Capture-MS	physical	Gordon DE (2020)	PUBMED:32353859	2697049	9606	High Throughput	0.943678488	-	Average Spectral Counts: 4|High confidence interactions were identified using a two-step filtering method involving two different stringency cutoffs. Significant interactions had a final MiST score >= 0.6, SAINTexpress BFDR <= 0.05 and average spectral counts >= 2.|MiST score: 0.943678488|SAINTexpress BFDR: 0.03	-	BIOGRID	P0DTD1	-	YP_009725297	Q14181	-	NP_002680	-	-	-	-	-	-
2689524	119710	5430	125655	111426	-	-	C11orf74	POLR2A	HEPIS	POLR2|POLRA|RPB1|RPBh1|RPO2|RPOL2|RpIILS|hRPB220|hsRPB1	Two-hybrid	physical	Hong M (2008)	PUBMED:18433331	9606	9606	Low Throughput	-	-	-	-	BIOGRID	Q86VG3	A8K468	NP_001263656|NP_001263654|NP_620142|NP_001263652|NP_001263653|NP_001263651|NP_001263655	P24928	-	NP_000928	-	-	-	-	-	-
2657668	1489680	5431	4383949	111427	SARS-CoV-1ab-nsp12ab	-	nsp12ab	POLR2B	nsp12|sars1ab|orf1ab|SARS-CoV nsp12ab|SARS-CoV nsp12|SARS-CoV sars1ab|orf1ab-nsp12|orf1ab-nsp12ab|pp1ab|R1AB_CVHSA	POL2RB|RPB2|hRPB140	Two-hybrid	physical	Pfefferle S (2011)	PUBMED:22046132	694009	9606	High Throughput	-	-	validated candidates from HTYTH screen	-	BIOGRID	P0C6X7	-	NP_828869	P30876	C9J2Y9|C9J4M6	NP_001290198|NP_001290197|NP_000929	-	-	-	-	-	-
2652474	43740578	5447	4383851	111443	GU280_gp01_nsp2	-	nsp2	POR	ORF1ab|ORF1ab-nsp2|SARS-CoV2 nsp2|SARS-CoV-2 nsp2|R1AB_WCPV	CPR|CYPOR|P450R	Affinity Capture-MS	physical	Gordon DE (2020)	PUBMED:32353859	2697049	9606	High Throughput	0.710961769	-	Average Spectral Counts: 3.33|High confidence interactions were identified using a two-step filtering method involving two different stringency cutoffs. Significant interactions had a final MiST score >= 0.6, SAINTexpress BFDR <= 0.05 and average spectral counts >= 2.|MiST score: 0.710961769|SAINTexpress BFDR: 0	-	BIOGRID	P0DTD1	-	YP_009725298	P16435	-	NP_000932	-	-	-	-	-	-
2657647	1489680	5478	4383939	111474	SARS-CoV-1ab-nsp1ab	-	nsp1ab	PPIA	nsp1|sars1ab|orf1ab|SARS-CoV nsp1ab|SARS-CoV nsp1|SARS-CoV sars1ab|orf1ab-nsp1|orf1ab-nsp1ab|pp1ab|R1AB_CVHSA	CYPA|CYPH|HEL-S-69p	Two-hybrid	physical	Pfefferle S (2011)	PUBMED:22046132	694009	9606	High Throughput|Low Throughput	-	-	validated candidates from HTYTH screen	-	BIOGRID	P0C6X7	-	NP_828860	P62937	V9HWF5	NP_066953|NP_001287910	-	-	-	-	-	-
2657731	1489680	5479	4383939	111475	SARS-CoV-1ab-nsp1ab	-	nsp1ab	PPIB	nsp1|sars1ab|orf1ab|SARS-CoV nsp1ab|SARS-CoV nsp1|SARS-CoV sars1ab|orf1ab-nsp1|orf1ab-nsp1ab|pp1ab|R1AB_CVHSA	CYP-S1|CYPB|HEL-S-39|OI9|SCYLP	Two-hybrid	physical	Pfefferle S (2011)	PUBMED:22046132	694009	9606	Low Throughput	-	-	-	-	BIOGRID	P0C6X7	-	NP_828860	P23284	-	NP_000933	-	-	-	-	-	-
2657650	1489680	9360	4383939	114761	SARS-CoV-1ab-nsp1ab	-	nsp1ab	PPIG	nsp1|sars1ab|orf1ab|SARS-CoV nsp1ab|SARS-CoV nsp1|SARS-CoV sars1ab|orf1ab-nsp1|orf1ab-nsp1ab|pp1ab|R1AB_CVHSA	CARS-Cyp|CYP|SCAF10|SRCyp	Two-hybrid	physical	Pfefferle S (2011)	PUBMED:22046132	694009	9606	High Throughput|Low Throughput	-	-	validated candidates from HTYTH screen	-	BIOGRID	P0C6X7	-	NP_828860	Q13427	-	NP_004783	-	-	-	-	-	-
2657652	1489680	10465	4383939	115728	SARS-CoV-1ab-nsp1ab	-	nsp1ab	PPIH	nsp1|sars1ab|orf1ab|SARS-CoV nsp1ab|SARS-CoV nsp1|SARS-CoV sars1ab|orf1ab-nsp1|orf1ab-nsp1ab|pp1ab|R1AB_CVHSA	CYP-20|CYPH|SnuCyp-20|USA-CYP	Two-hybrid	physical	Pfefferle S (2011)	PUBMED:22046132	694009	9606	High Throughput|Low Throughput	-	-	validated candidates from HTYTH screen	-	BIOGRID	P0C6X7	-	NP_828860	O43447	Q6FH36	NP_001317439|NP_006338	-	-	-	-	-	-
2652424	43740578	53938	4383860	119820	GU280_gp01_nsp12	-	nsp12	PPIL3	ORF1ab|ORF1ab-nsp12|SARS-CoV2 nsp12|SARS-CoV-2 nsp12|R1AB_WCPV	CYPJ	Affinity Capture-MS	physical	Gordon DE (2020)	PUBMED:32353859	2697049	9606	High Throughput	0.986726338	-	Average Spectral Counts: 5|High confidence interactions were identified using a two-step filtering method involving two different stringency cutoffs. Significant interactions had a final MiST score >= 0.6, SAINTexpress BFDR <= 0.05 and average spectral counts >= 2.|MiST score: 0.986726338|SAINTexpress BFDR: 0	-	BIOGRID	P0DTD1	-	YP_009725307	Q9H2H8	A0A024R3V4	NP_115861|NP_570981	-	-	-	-	-	-
2652566	43740576	5538	4383867	111530	GU280_gp11	RP11-115D7.2	ORF10	PPT1	SARS-CoV2 ORF10|SARS-CoV-2 ORF10|A0A663DJA2_9BETC	CLN1|INCL|PPT	Affinity Capture-MS	physical	Gordon DE (2020)	PUBMED:32353859	2697049	9606	High Throughput	0.777920681	-	Average Spectral Counts: 6|High confidence interactions were identified using a two-step filtering method involving two different stringency cutoffs. Significant interactions had a final MiST score >= 0.6, SAINTexpress BFDR <= 0.05 and average spectral counts >= 2.|MiST score: 0.777920681|SAINTexpress BFDR: 0	-	BIOGRID	A0A663DJA2	-	YP_009725255	P50897	-	NP_000301|NP_001136076	-	-	-	-	-	-
2652395	43740578	5557	4383850	111547	GU280_gp01_nsp1	-	nsp1	PRIM1	ORF1ab|ORF1ab-nsp1|SARS-CoV2 nsp1|SARS-CoV-2 nsp1|R1AB_WCPV	p49	Affinity Capture-MS	physical	Gordon DE (2020)	PUBMED:32353859	2697049	9606	High Throughput	0.981268688	-	Average Spectral Counts: 3.33|High confidence interactions were identified using a two-step filtering method involving two different stringency cutoffs. Significant interactions had a final MiST score >= 0.6, SAINTexpress BFDR <= 0.05 and average spectral counts >= 2.|MiST score: 0.981268688|SAINTexpress BFDR: 0	-	BIOGRID	P0DTD1	-	YP_009725297	P49642	-	NP_000937	-	-	-	-	-	-
2652396	43740578	5558	4383850	111548	GU280_gp01_nsp1	RP3-401D24.1	nsp1	PRIM2	ORF1ab|ORF1ab-nsp1|SARS-CoV2 nsp1|SARS-CoV-2 nsp1|R1AB_WCPV	PRIM2A|p58	Affinity Capture-MS	physical	Gordon DE (2020)	PUBMED:32353859	2697049	9606	High Throughput	0.993975192	-	Average Spectral Counts: 4.67|High confidence interactions were identified using a two-step filtering method involving two different stringency cutoffs. Significant interactions had a final MiST score >= 0.6, SAINTexpress BFDR <= 0.05 and average spectral counts >= 2.|MiST score: 0.993975192|SAINTexpress BFDR: 0	-	BIOGRID	P0DTD1	-	YP_009725297	P49643	A0A024RD43	NP_000938|NP_001269416|NP_001269417	-	-	-	-	-	-
2652432	43740578	5566	4383861	111553	GU280_gp01_nsp13	-	nsp13	PRKACA	ORF1ab|ORF1ab-nsp13|SARS-CoV2 nsp13|SARS-CoV-2 nsp13|R1AB_WCPV	PKACA	Affinity Capture-MS	physical	Gordon DE (2020)	PUBMED:32353859	2697049	9606	High Throughput	0.880321174	-	Average Spectral Counts: 5.33|High confidence interactions were identified using a two-step filtering method involving two different stringency cutoffs. Significant interactions had a final MiST score >= 0.6, SAINTexpress BFDR <= 0.05 and average spectral counts >= 2.|MiST score: 0.880321174|SAINTexpress BFDR: 0	-	BIOGRID	P0DTD1	-	YP_009725308	P17612	A0A024R7J0	NP_001291278|NP_002721|NP_997401	-	-	-	-	-	-
2652431	43740578	5576	4383861	111562	GU280_gp01_nsp13	-	nsp13	PRKAR2A	ORF1ab|ORF1ab-nsp13|SARS-CoV2 nsp13|SARS-CoV-2 nsp13|R1AB_WCPV	PKR2|PRKAR2	Affinity Capture-MS	physical	Gordon DE (2020)	PUBMED:32353859	2697049	9606	High Throughput	0.897857211	-	Average Spectral Counts: 20|High confidence interactions were identified using a two-step filtering method involving two different stringency cutoffs. Significant interactions had a final MiST score >= 0.6, SAINTexpress BFDR <= 0.05 and average spectral counts >= 2.|MiST score: 0.897857211|SAINTexpress BFDR: 0	-	BIOGRID	P0DTD1	-	YP_009725308	P13861	A0A024R2W3	NP_004148|NP_001308911|NP_001308918|NP_001308912	-	-	-	-	-	-
2652433	43740578	5577	4383861	111563	GU280_gp01_nsp13	-	nsp13	PRKAR2B	ORF1ab|ORF1ab-nsp13|SARS-CoV2 nsp13|SARS-CoV-2 nsp13|R1AB_WCPV	PRKAR2|RII-BETA	Affinity Capture-MS	physical	Gordon DE (2020)	PUBMED:32353859	2697049	9606	High Throughput	0.983191506	-	Average Spectral Counts: 6.67|High confidence interactions were identified using a two-step filtering method involving two different stringency cutoffs. Significant interactions had a final MiST score >= 0.6, SAINTexpress BFDR <= 0.05 and average spectral counts >= 2.|MiST score: 0.983191506|SAINTexpress BFDR: 0	-	BIOGRID	P0DTD1	-	YP_009725308	P31323	B3KY43|A0A024R712	NP_002727	-	-	-	-	-	-
2660068	1489678	8575	4383916	114143	SARS-CoV-9a	HSD14	N	PRKRA	ORF9a|9a|nuc|nucleocapsid|ncap|SARS-CoV N|N protein|SARS-CoV Nuc|NCAP_CVHSA	DYT16|PACT|RAX	Affinity Capture-Western	physical	Ding Z (2017)	PUBMED:28591694	694009	9606	Low Throughput	-	-	-	-	BIOGRID	P59595	-	NP_828858	O75569	B4DJC7	NP_001132990|NP_001132989|NP_003681|NP_001303291	-	-	-	-	-	-
2652415	43740578	84726	4383860	124226	GU280_gp01_nsp12	RP11-334J6.1	nsp12	PRRC2B	ORF1ab|ORF1ab-nsp12|SARS-CoV2 nsp12|SARS-CoV-2 nsp12|R1AB_WCPV	BAT2L|BAT2L1|KIAA0515|LQFBS-1	Affinity Capture-MS	physical	Gordon DE (2020)	PUBMED:32353859	2697049	9606	High Throughput	0.843969576	-	Average Spectral Counts: 9|High confidence interactions were identified using a two-step filtering method involving two different stringency cutoffs. Significant interactions had a final MiST score >= 0.6, SAINTexpress BFDR <= 0.05 and average spectral counts >= 2.|MiST score: 0.843969576|SAINTexpress BFDR: 0	-	BIOGRID	P0DTD1	-	YP_009725307	Q5JSZ5	Q9BU62	NP_037450	-	-	-	-	-	-
2657665	1489679	5683	4383924	111656	SARS-CoV-9b	-	ORF9b	PSMA2	9b|ns9b|SARS-CoV sars9b|ORF9b|SARS-CoV ORF9b|ORF9B_CVHSA	HC3|MU|PMSA2|PSC2	Two-hybrid	physical	Pfefferle S (2011)	PUBMED:22046132	694009	9606	High Throughput	-	-	validated candidates from HTYTH screen	-	BIOGRID	P59636	-	NP_828859	P25787	A0A024RA52	NP_002778	-	-	-	-	-	-
2652355	43740571	5714	4383846	111686	GU280_gp05	-	M	PSMD8	mem|membrane|SARS-CoV2 M|M protein|SARS-CoV-2 M|VME1_WCPV	HEL-S-91n|HIP6|HYPF|Nin1p|Rpn12|S14|p31	Affinity Capture-MS	physical	Gordon DE (2020)	PUBMED:32353859	2697049	9606	High Throughput	0.881424779	-	Average Spectral Counts: 2|High confidence interactions were identified using a two-step filtering method involving two different stringency cutoffs. Significant interactions had a final MiST score >= 0.6, SAINTexpress BFDR <= 0.05 and average spectral counts >= 2.|MiST score: 0.881424779|SAINTexpress BFDR: 0.05	-	BIOGRID	P0DTC5	-	YP_009724393	P48556	V9HW09	NP_002803	-	-	-	-	-	-
2652645	-	58155	4383874	121796	-	-	ORF9b	PTBP2	SARS-CoV2 ORF9b|SARS-CoV-2 ORF9b|ORF9B_WCPV	PTBLP|brPTB|nPTB	Affinity Capture-MS	physical	Gordon DE (2020)	PUBMED:32353859	2697049	9606	High Throughput	0.991125633	-	Average Spectral Counts: 8.33|High confidence interactions were identified using a two-step filtering method involving two different stringency cutoffs. Significant interactions had a final MiST score >= 0.6, SAINTexpress BFDR <= 0.05 and average spectral counts >= 2.|MiST score: 0.991125633|SAINTexpress BFDR: 0	-	BIOGRID	P0DTD2	-	-	Q9UKA9	B4DSU5|B4DSS8	NP_067013|NP_001287919|NP_001287918|NP_001287917|NP_001287916|NP_001287915|NP_001287914	-	-	-	-	-	-
2652524	43740578	80142	4383856	123135	GU280_gp01_nsp7	RP11-395P17.2	nsp7	PTGES2	ORF1ab|ORF1ab-nsp7|SARS-CoV2 nsp7|SARS-CoV-2 nsp7|R1AB_WCPV	C9orf15|GBF-1|GBF1|PGES2|mPGES-2	Affinity Capture-MS	physical	Gordon DE (2020)	PUBMED:32353859	2697049	9606	High Throughput	0.764538331	-	Average Spectral Counts: 6|High confidence interactions were identified using a two-step filtering method involving two different stringency cutoffs. Significant interactions had a final MiST score >= 0.6, SAINTexpress BFDR <= 0.05 and average spectral counts >= 2.|MiST score: 0.764538331|SAINTexpress BFDR: 0	-	BIOGRID	P0DTD1	-	YP_009725303	Q9H7Z7	A6NHH0|B3KPZ2|B4DWP1	NP_945176|NP_001243264|NP_079348	-	-	-	-	-	-
2652611	43740577	126789	4383873	126015	GU280_gp09	-	ORF8	PUSL1	SARS-CoV2 ORF8|SARS-CoV-2 ORF8|NS7B_WCPV	-	Affinity Capture-MS	physical	Gordon DE (2020)	PUBMED:32353859	2697049	9606	High Throughput	0.72751463	-	Average Spectral Counts: 3|High confidence interactions were identified using a two-step filtering method involving two different stringency cutoffs. Significant interactions had a final MiST score >= 0.6, SAINTexpress BFDR <= 0.05 and average spectral counts >= 2.|MiST score: 0.72751463|SAINTexpress BFDR: 0	-	BIOGRID	P0DTC8	-	YP_009724396	Q8N0Z8	-	NP_001333045|NP_699170	-	-	-	-	-	-
2652596	43740577	5817	4383873	111775	GU280_gp09	-	ORF8	PVR	SARS-CoV2 ORF8|SARS-CoV-2 ORF8|NS7B_WCPV	CD155|HVED|NECL5|Necl-5|PVS|TAGE4	Affinity Capture-MS	physical	Gordon DE (2020)	PUBMED:32353859	2697049	9606	High Throughput	0.991893926	-	Average Spectral Counts: 4|High confidence interactions were identified using a two-step filtering method involving two different stringency cutoffs. Significant interactions had a final MiST score >= 0.6, SAINTexpress BFDR <= 0.05 and average spectral counts >= 2.|MiST score: 0.991893926|SAINTexpress BFDR: 0	-	BIOGRID	P0DTC8	-	YP_009724396	P15151	A8K4I1	NP_006496|NP_001129242|NP_001129240|NP_001129241	-	-	-	-	-	-
2624144	7189	29108	113041	118876	-	-	TRAF6	PYCARD	MGC:3310|RNF85	ASC|CARD5|TMS|TMS-1|TMS1	Co-localization	physical	Siu KL (2019)	PUBMED:31034780	9606	9606	Low Throughput	-	-	-	-	BIOGRID	Q9Y4K3	-	NP_004611|NP_665802	Q9ULZ3	-	NP_660183|NP_037390	-	-	-	-	-	-
2652514	43740578	169714	4383856	127987	GU280_gp01_nsp7	RP11-83N9.4	nsp7	QSOX2	ORF1ab|ORF1ab-nsp7|SARS-CoV2 nsp7|SARS-CoV-2 nsp7|R1AB_WCPV	QSCN6L1|SOXN	Affinity Capture-MS	physical	Gordon DE (2020)	PUBMED:32353859	2697049	9606	High Throughput	0.794325146	-	Average Spectral Counts: 4.33|High confidence interactions were identified using a two-step filtering method involving two different stringency cutoffs. Significant interactions had a final MiST score >= 0.6, SAINTexpress BFDR <= 0.05 and average spectral counts >= 2.|MiST score: 0.794325146|SAINTexpress BFDR: 0.03	-	BIOGRID	P0DTD1	-	YP_009725303	Q6ZRP7	-	NP_859052	-	-	-	-	-	-
2652504	43740578	10890	4383856	116096	GU280_gp01_nsp7	-	nsp7	RAB10	ORF1ab|ORF1ab-nsp7|SARS-CoV2 nsp7|SARS-CoV-2 nsp7|R1AB_WCPV	-	Affinity Capture-MS	physical	Gordon DE (2020)	PUBMED:32353859	2697049	9606	High Throughput	0.981443071	-	Average Spectral Counts: 3|High confidence interactions were identified using a two-step filtering method involving two different stringency cutoffs. Significant interactions had a final MiST score >= 0.6, SAINTexpress BFDR <= 0.05 and average spectral counts >= 2.|MiST score: 0.981443071|SAINTexpress BFDR: 0	-	BIOGRID	P0DTD1	-	YP_009725303	P61026	-	NP_057215	-	-	-	-	-	-
2652505	43740578	51552	4383856	119605	GU280_gp01_nsp7	RP11-165P4.4	nsp7	RAB14	ORF1ab|ORF1ab-nsp7|SARS-CoV2 nsp7|SARS-CoV-2 nsp7|R1AB_WCPV	FBP|RAB-14	Affinity Capture-MS	physical	Gordon DE (2020)	PUBMED:32353859	2697049	9606	High Throughput	0.750712826	-	Average Spectral Counts: 6.67|High confidence interactions were identified using a two-step filtering method involving two different stringency cutoffs. Significant interactions had a final MiST score >= 0.6, SAINTexpress BFDR <= 0.05 and average spectral counts >= 2.|MiST score: 0.750712826|SAINTexpress BFDR: 0	-	BIOGRID	P0DTD1	-	YP_009725303	P61106	A0A024R845	NP_057406	-	-	-	-	-	-
2652525	43740578	22931	4383856	116591	GU280_gp01_nsp7	RP11-148B2.1	nsp7	RAB18	ORF1ab|ORF1ab-nsp7|SARS-CoV2 nsp7|SARS-CoV-2 nsp7|R1AB_WCPV	RAB18LI1|WARBM3	Affinity Capture-MS	physical	Gordon DE (2020)	PUBMED:32353859	2697049	9606	High Throughput	0.756605088	-	Average Spectral Counts: 2|High confidence interactions were identified using a two-step filtering method involving two different stringency cutoffs. Significant interactions had a final MiST score >= 0.6, SAINTexpress BFDR <= 0.05 and average spectral counts >= 2.|MiST score: 0.756605088|SAINTexpress BFDR: 0.05	-	BIOGRID	P0DTD1	-	YP_009725303	Q9NP72	A0A087X163|B7Z5V3|B7Z4P9	NP_067075|NP_001243340|NP_001243341|NP_001243339|NP_001243344	-	-	-	-	-	-
2652507	43740578	5861	4383856	111799	GU280_gp01_nsp7	-	nsp7	RAB1A	ORF1ab|ORF1ab-nsp7|SARS-CoV2 nsp7|SARS-CoV-2 nsp7|R1AB_WCPV	RAB1|YPT1	Affinity Capture-MS	physical	Gordon DE (2020)	PUBMED:32353859	2697049	9606	High Throughput	0.935289593	-	Average Spectral Counts: 4|High confidence interactions were identified using a two-step filtering method involving two different stringency cutoffs. Significant interactions had a final MiST score >= 0.6, SAINTexpress BFDR <= 0.05 and average spectral counts >= 2.|MiST score: 0.935289593|SAINTexpress BFDR: 0	-	BIOGRID	P0DTD1	-	YP_009725303	P62820	B7Z8M7|Q5U0I6	NP_004152|NP_056358	-	-	-	-	-	-
2652503	43740578	5862	4383856	111800	GU280_gp01_nsp7	-	nsp7	RAB2A	ORF1ab|ORF1ab-nsp7|SARS-CoV2 nsp7|SARS-CoV-2 nsp7|R1AB_WCPV	LHX|RAB2	Affinity Capture-MS	physical	Gordon DE (2020)	PUBMED:32353859	2697049	9606	High Throughput	0.97919572	-	Average Spectral Counts: 2|High confidence interactions were identified using a two-step filtering method involving two different stringency cutoffs. Significant interactions had a final MiST score >= 0.6, SAINTexpress BFDR <= 0.05 and average spectral counts >= 2.|MiST score: 0.97919572|SAINTexpress BFDR: 0.05	-	BIOGRID	P0DTD1	-	YP_009725303	P61019	A0A024R7V6	NP_002856|NP_001229573	-	-	-	-	-	-
2652500	43740578	5878	4383856	111816	GU280_gp01_nsp7	-	nsp7	RAB5C	ORF1ab|ORF1ab-nsp7|SARS-CoV2 nsp7|SARS-CoV-2 nsp7|R1AB_WCPV	L1880|RAB5CL|RAB5L|RABL	Affinity Capture-MS	physical	Gordon DE (2020)	PUBMED:32353859	2697049	9606	High Throughput	0.87908593	-	Average Spectral Counts: 8|High confidence interactions were identified using a two-step filtering method involving two different stringency cutoffs. Significant interactions had a final MiST score >= 0.6, SAINTexpress BFDR <= 0.05 and average spectral counts >= 2.|MiST score: 0.87908593|SAINTexpress BFDR: 0	-	BIOGRID	P0DTD1	-	YP_009725303	P51148	A0A024R1U4	NP_001238968|NP_004574|NP_958842	-	-	-	-	-	-
2652501	43740578	7879	4383856	113624	GU280_gp01_nsp7	-	nsp7	RAB7A	ORF1ab|ORF1ab-nsp7|SARS-CoV2 nsp7|SARS-CoV-2 nsp7|R1AB_WCPV	PRO2706|RAB7	Affinity Capture-MS	physical	Gordon DE (2020)	PUBMED:32353859	2697049	9606	High Throughput	0.972724229	-	Average Spectral Counts: 10.67|High confidence interactions were identified using a two-step filtering method involving two different stringency cutoffs. Significant interactions had a final MiST score >= 0.6, SAINTexpress BFDR <= 0.05 and average spectral counts >= 2.|MiST score: 0.972724229|SAINTexpress BFDR: 0	-	BIOGRID	P0DTD1	-	YP_009725303	P51149	-	NP_004628	-	-	-	-	-	-
2652502	43740578	4218	4383856	110382	GU280_gp01_nsp7	-	nsp7	RAB8A	ORF1ab|ORF1ab-nsp7|SARS-CoV2 nsp7|SARS-CoV-2 nsp7|R1AB_WCPV	MEL|RAB8	Affinity Capture-MS	physical	Gordon DE (2020)	PUBMED:32353859	2697049	9606	High Throughput	0.895744596	-	Average Spectral Counts: 2.33|High confidence interactions were identified using a two-step filtering method involving two different stringency cutoffs. Significant interactions had a final MiST score >= 0.6, SAINTexpress BFDR <= 0.05 and average spectral counts >= 2.|MiST score: 0.895744596|SAINTexpress BFDR: 0.05	-	BIOGRID	P0DTD1	-	YP_009725303	P61006	A0A024R7I3	NP_005361	-	-	-	-	-	-
2652585	43740572	8480	4383870	114054	GU280_gp06	RP4-800J21.2	ORF6	RAE1	SARS-CoV2 ORF6|SARS-CoV-2 ORF6|NS6_WCPV	MIG14|MRNP41|Mnrp41|dJ481F12.3|dJ800J21.1	Affinity Capture-MS	physical	Gordon DE (2020)	PUBMED:32353859	2697049	9606	High Throughput	0.963218346	-	Average Spectral Counts: 20.33|High confidence interactions were identified using a two-step filtering method involving two different stringency cutoffs. Significant interactions had a final MiST score >= 0.6, SAINTexpress BFDR <= 0.05 and average spectral counts >= 2.|MiST score: 0.963218346|SAINTexpress BFDR: 0	-	BIOGRID	P0DTC6	-	YP_009724394	P78406	-	NP_001015885|NP_003601	-	-	-	-	-	-
2652498	43740578	5898	4383856	111834	GU280_gp01_nsp7	-	nsp7	RALA	ORF1ab|ORF1ab-nsp7|SARS-CoV2 nsp7|SARS-CoV-2 nsp7|R1AB_WCPV	RAL	Affinity Capture-MS	physical	Gordon DE (2020)	PUBMED:32353859	2697049	9606	High Throughput	0.750366485	-	Average Spectral Counts: 2.33|High confidence interactions were identified using a two-step filtering method involving two different stringency cutoffs. Significant interactions had a final MiST score >= 0.6, SAINTexpress BFDR <= 0.05 and average spectral counts >= 2.|MiST score: 0.750366485|SAINTexpress BFDR: 0	-	BIOGRID	P0DTD1	-	YP_009725303	P11233	-	NP_005393	-	-	-	-	-	-
2652475	43740578	5910	4383851	111845	GU280_gp01_nsp2	-	nsp2	RAP1GDS1	ORF1ab|ORF1ab-nsp2|SARS-CoV2 nsp2|SARS-CoV-2 nsp2|R1AB_WCPV	GDS1|SmgGDS	Affinity Capture-MS	physical	Gordon DE (2020)	PUBMED:32353859	2697049	9606	High Throughput	0.991635744	-	Average Spectral Counts: 12|High confidence interactions were identified using a two-step filtering method involving two different stringency cutoffs. Significant interactions had a final MiST score >= 0.6, SAINTexpress BFDR <= 0.05 and average spectral counts >= 2.|MiST score: 0.991635744|SAINTexpress BFDR: 0	-	BIOGRID	P0DTD1	-	YP_009725298	P52306	B7Z4M5|B3KNU0|Q6U7G8	NP_066982|NP_001093900|NP_001093899|NP_001093898|NP_001093897|NP_001093896	-	-	-	-	-	-
2652390	43740575	55131	4383847	120437	GU280_gp10	-	N	RBM28	nuc|nucleocapsid|SARS-CoV2 N|N protein|ncap|SARS-CoV-2 N|NCAP_WCPV	-	Affinity Capture-MS	physical	Gordon DE (2020)	PUBMED:32353859	2697049	9606	High Throughput	0.628043125	-	Average Spectral Counts: 10|High confidence interactions were identified using a two-step filtering method involving two different stringency cutoffs. Significant interactions had a final MiST score >= 0.6, SAINTexpress BFDR <= 0.05 and average spectral counts >= 2.|MiST score: 0.628043125|SAINTexpress BFDR: 0	-	BIOGRID	P0DTC9	-	YP_009724397	Q9NW13	A0A024R753	NP_060547|NP_001159607	-	-	-	-	-	-
2652422	43740578	55285	4383860	120573	GU280_gp01_nsp12	RP13-383K5.1	nsp12	RBM41	ORF1ab|ORF1ab-nsp12|SARS-CoV2 nsp12|SARS-CoV-2 nsp12|R1AB_WCPV	-	Affinity Capture-MS	physical	Gordon DE (2020)	PUBMED:32353859	2697049	9606	High Throughput	0.96685652	-	Average Spectral Counts: 2|High confidence interactions were identified using a two-step filtering method involving two different stringency cutoffs. Significant interactions had a final MiST score >= 0.6, SAINTexpress BFDR <= 0.05 and average spectral counts >= 2.|MiST score: 0.96685652|SAINTexpress BFDR: 0.05	-	BIOGRID	P0DTD1	-	YP_009725307	Q96IZ5	-	NP_001164551|NP_060771	-	-	-	-	-	-
2652572	43740576	9978	4383867	115301	GU280_gp11	RP11-554C12.1	ORF10	RBX1	SARS-CoV2 ORF10|SARS-CoV-2 ORF10|A0A663DJA2_9BETC	BA554C12.1|RNF75|ROC1	Affinity Capture-MS	physical	Gordon DE (2020)	PUBMED:32353859	2697049	9606	High Throughput	0.63921796	-	Average Spectral Counts: 2|High confidence interactions were identified using a two-step filtering method involving two different stringency cutoffs. Significant interactions had a final MiST score >= 0.6, SAINTexpress BFDR <= 0.05 and average spectral counts >= 2.|MiST score: 0.63921796|SAINTexpress BFDR: 0.05	-	BIOGRID	A0A663DJA2	-	YP_009725255	P62877	-	NP_055063	-	-	-	-	-	-
2657653	1489680	11123	4383939	116297	SARS-CoV-1ab-nsp1ab	RP4-594I10.1	nsp1ab	RCAN3	nsp1|sars1ab|orf1ab|SARS-CoV nsp1ab|SARS-CoV nsp1|SARS-CoV sars1ab|orf1ab-nsp1|orf1ab-nsp1ab|pp1ab|R1AB_CVHSA	DSCR1L2|MCIP3|RCN3|hRCN3	Two-hybrid	physical	Pfefferle S (2011)	PUBMED:22046132	694009	9606	High Throughput|Low Throughput	-	-	validated candidates from HTYTH screen	-	BIOGRID	P0C6X7	-	NP_828860	Q9UKA8	A0A024RAH2	NP_001238906|NP_001238907|NP_001238908|NP_001238909|NP_038469|NP_001238914|NP_001238911|NP_001238910|NP_001238913|NP_001238912	-	-	-	-	-	-
2658342	1489680	25898	4383941	117406	SARS-CoV-1ab-nsp3ab	-	nsp3ab	RCHY1	nsp3|sars1ab|orf1ab|SARS-CoV nsp3ab|SARS-CoV nsp3|SARS-CoV sars1ab|orf1ab-nsp3|orf1ab-nsp3ab|pp1ab|R1AB_CVHSA	ARNIP|CHIMP|PIRH2|PRO1996|RNF199|ZCHY|ZNF363	Affinity Capture-Western	physical	Ma-Lauer Y (2016)	PUBMED:27519799	694009	9606	Low Throughput	-	-	-	-	BIOGRID	P0C6X7	-	NP_828862	Q96PM5	-	NP_056251|NP_001265468|NP_001265467|NP_001265466|NP_001265465|NP_001009922	-	-	-	-	-	-
2652434	43740578	5962	4383861	111894	GU280_gp01_nsp13	-	nsp13	RDX	ORF1ab|ORF1ab-nsp13|SARS-CoV2 nsp13|SARS-CoV-2 nsp13|R1AB_WCPV	DFNB24	Affinity Capture-MS	physical	Gordon DE (2020)	PUBMED:32353859	2697049	9606	High Throughput	0.912028315	-	Average Spectral Counts: 7|High confidence interactions were identified using a two-step filtering method involving two different stringency cutoffs. Significant interactions had a final MiST score >= 0.6, SAINTexpress BFDR <= 0.05 and average spectral counts >= 2.|MiST score: 0.912028315|SAINTexpress BFDR: 0	-	BIOGRID	P0DTD1	-	YP_009725308	P35241	Q6PKD3|B0YJ88	NP_002897|NP_001247425|NP_001247424|NP_001247423|NP_001247422|NP_001247421	-	-	-	-	-	-
2652356	43740571	7905	4383846	113637	GU280_gp05	-	M	REEP5	mem|membrane|SARS-CoV2 M|M protein|SARS-CoV-2 M|VME1_WCPV	C5orf18|D5S346|DP1|TB2|YOP1	Affinity Capture-MS	physical	Gordon DE (2020)	PUBMED:32353859	2697049	9606	High Throughput	0.913088507	-	Average Spectral Counts: 10.67|High confidence interactions were identified using a two-step filtering method involving two different stringency cutoffs. Significant interactions had a final MiST score >= 0.6, SAINTexpress BFDR <= 0.05 and average spectral counts >= 2.|MiST score: 0.913088507|SAINTexpress BFDR: 0	-	BIOGRID	P0DTC5	-	YP_009724393	Q00765	-	NP_005660	-	-	-	-	-	-
2652366	43740571	92840	4383846	124983	GU280_gp05	-	M	REEP6	mem|membrane|SARS-CoV2 M|M protein|SARS-CoV-2 M|VME1_WCPV	C19orf32|DP1L1|TB2L1	Affinity Capture-MS	physical	Gordon DE (2020)	PUBMED:32353859	2697049	9606	High Throughput	0.955657163	-	Average Spectral Counts: 2.33|High confidence interactions were identified using a two-step filtering method involving two different stringency cutoffs. Significant interactions had a final MiST score >= 0.6, SAINTexpress BFDR <= 0.05 and average spectral counts >= 2.|MiST score: 0.955657163|SAINTexpress BFDR: 0.05	-	BIOGRID	P0DTC5	-	YP_009724393	Q96HR9	-	NP_612402	-	-	-	-	-	-
2691281	1489680	5982	4383939	111914	SARS-CoV-1ab-nsp1ab	-	nsp1ab	RFC2	nsp1|sars1ab|orf1ab|SARS-CoV nsp1ab|SARS-CoV nsp1|SARS-CoV sars1ab|orf1ab-nsp1|orf1ab-nsp1ab|pp1ab|R1AB_CVHSA	RFC40	Affinity Capture-MS	physical	Cornillez-Ty CT (2009)	PUBMED:19640993	694009	9606	Low Throughput	-	-	-	-	BIOGRID	P0C6X7	-	NP_828860	P35250	Q75MT5|A0A087WVY3	NP_002905|NP_001265720|NP_001265721|NP_001265722|NP_852136	-	-	-	-	-	-
2652506	43740578	387	4383856	106880	GU280_gp01_nsp7	-	nsp7	RHOA	ORF1ab|ORF1ab-nsp7|SARS-CoV2 nsp7|SARS-CoV-2 nsp7|R1AB_WCPV	ARH12|ARHA|RHO12|RHOH12	Affinity Capture-MS	physical	Gordon DE (2020)	PUBMED:32353859	2697049	9606	High Throughput	0.829029399	-	Average Spectral Counts: 2|High confidence interactions were identified using a two-step filtering method involving two different stringency cutoffs. Significant interactions had a final MiST score >= 0.6, SAINTexpress BFDR <= 0.05 and average spectral counts >= 2.|MiST score: 0.829029399|SAINTexpress BFDR: 0.05	-	BIOGRID	P0DTD1	-	YP_009725303	P61586	Q9BVT0|A0A024R324	NP_001300872|NP_001300873|NP_001300870|NP_001655|NP_001300876|NP_001300874|NP_001300875	-	-	-	-	-	-
2652411	43740578	8737	4383860	114274	GU280_gp01_nsp12	-	nsp12	RIPK1	ORF1ab|ORF1ab-nsp12|SARS-CoV2 nsp12|SARS-CoV-2 nsp12|R1AB_WCPV	RIP|RIP1	Affinity Capture-MS	physical	Gordon DE (2020)	PUBMED:32353859	2697049	9606	High Throughput	0.9818645	-	Average Spectral Counts: 8|High confidence interactions were identified using a two-step filtering method involving two different stringency cutoffs. Significant interactions had a final MiST score >= 0.6, SAINTexpress BFDR <= 0.05 and average spectral counts >= 2.|MiST score: 0.9818645|SAINTexpress BFDR: 0	-	BIOGRID	P0DTD1	-	YP_009725307	Q13546	A0A024QZU0	NP_003795|NP_001303990	-	-	-	-	-	-
2660058	1489673	63891	4383919	121971	SARS-CoV-6	FP1477	ORF6	RNF123	6|ns6|X3|SARS-CoV sars6|ORF6|SARS-CoV ORF6|X3|NS6_CVHSA	KPC1	Two-hybrid	physical	Cheng W (2015)	PUBMED:25907116	694009	9606	Low Throughput	-	-	-	-	BIOGRID	P59634	-	NP_828856	Q5XPI4	-	NP_071347	-	-	-	-	-	-
2657674	1489680	79589	4383945	122731	SARS-CoV-1ab-nsp7ab	RP11-150F24.1	nsp7ab	RNF128	nsp7|sars1ab|orf1ab|SARS-CoV nsp7ab|SARS-CoV nsp7|SARS-CoV sars1ab|orf1ab-nsp7|orf1ab-nsp7ab|pp1ab|R1AB_CVHSA	GRAIL	Two-hybrid	physical	Pfefferle S (2011)	PUBMED:22046132	694009	9606	High Throughput	-	-	validated candidates from HTYTH screen	-	BIOGRID	P0C6X7	-	NP_828865	Q8TEB7	-	NP_919445|NP_078815	-	-	-	-	-	-
2652471	43740578	10193	4383863	115488	GU280_gp01_nsp15	SBBI03	nsp15	RNF41	ORF1ab|ORF1ab-nsp15|SARS-CoV2 nsp15|SARS-CoV-2 nsp15|R1AB_WCPV	FLRF|NRDP1	Affinity Capture-MS	physical	Gordon DE (2020)	PUBMED:32353859	2697049	9606	High Throughput	0.993560817	-	Average Spectral Counts: 21.33|High confidence interactions were identified using a two-step filtering method involving two different stringency cutoffs. Significant interactions had a final MiST score >= 0.6, SAINTexpress BFDR <= 0.05 and average spectral counts >= 2.|MiST score: 0.993560817|SAINTexpress BFDR: 0	-	BIOGRID	P0DTD1	-	YP_009725310	Q9H4P4	A0A024RB33	NP_919340|NP_001229755|NP_919339|NP_005776	-	-	-	-	-	-
2652391	43740575	25873	4383847	117388	GU280_gp10	-	N	RPL36	nuc|nucleocapsid|SARS-CoV2 N|N protein|ncap|SARS-CoV-2 N|NCAP_WCPV	L36	Affinity Capture-MS	physical	Gordon DE (2020)	PUBMED:32353859	2697049	9606	High Throughput	0.631167513	-	Average Spectral Counts: 6.33|High confidence interactions were identified using a two-step filtering method involving two different stringency cutoffs. Significant interactions had a final MiST score >= 0.6, SAINTexpress BFDR <= 0.05 and average spectral counts >= 2.|MiST score: 0.631167513|SAINTexpress BFDR: 0	-	BIOGRID	P0DTC9	-	YP_009724397	Q9Y3U8	-	NP_056229|NP_378669	-	-	-	-	-	-
2691284	1489680	10557	4383939	115808	SARS-CoV-1ab-nsp1ab	RP11-455B2.5	nsp1ab	RPP38	nsp1|sars1ab|orf1ab|SARS-CoV nsp1ab|SARS-CoV nsp1|SARS-CoV sars1ab|orf1ab-nsp1|orf1ab-nsp1ab|pp1ab|R1AB_CVHSA	-	Affinity Capture-MS	physical	Cornillez-Ty CT (2009)	PUBMED:19640993	694009	9606	Low Throughput	-	-	-	-	BIOGRID	P0C6X7	-	NP_828860	P78345	-	NP_892117|NP_001252530|NP_001091059|NP_006405	-	-	-	-	-	-
2657724	1489679	6218	4383924	112132	SARS-CoV-9b	-	ORF9b	RPS17	9b|ns9b|SARS-CoV sars9b|ORF9b|SARS-CoV ORF9b|ORF9B_CVHSA	DBA4|RPS17L|RPS17L1|RPS17L2|S17	Two-hybrid	physical	Pfefferle S (2011)	PUBMED:22046132	694009	9606	High Throughput	-	-	validated candidates from HTYTH screen	-	BIOGRID	P59636	-	NP_828859	P0CW22|P08708	-	NP_001012	-	-	-	-	-	-
2657701	1489679	6224	4383924	112138	SARS-CoV-9b	-	ORF9b	RPS20	9b|ns9b|SARS-CoV sars9b|ORF9b|SARS-CoV ORF9b|ORF9B_CVHSA	S20	Two-hybrid	physical	Pfefferle S (2011)	PUBMED:22046132	694009	9606	High Throughput	-	-	validated candidates from HTYTH screen	-	BIOGRID	P59636	-	NP_828859	P60866	-	NP_001139699|NP_001014	-	-	-	-	-	-
2652377	43740575	9136	4383847	114584	GU280_gp10	-	N	RRP9	nuc|nucleocapsid|SARS-CoV2 N|N protein|ncap|SARS-CoV-2 N|NCAP_WCPV	RNU3IP2|U3-55K	Affinity Capture-MS	physical	Gordon DE (2020)	PUBMED:32353859	2697049	9606	High Throughput	0.861168798	-	Average Spectral Counts: 13|High confidence interactions were identified using a two-step filtering method involving two different stringency cutoffs. Significant interactions had a final MiST score >= 0.6, SAINTexpress BFDR <= 0.05 and average spectral counts >= 2.|MiST score: 0.861168798|SAINTexpress BFDR: 0	-	BIOGRID	P0DTC9	-	YP_009724397	O43818	-	NP_004695	-	-	-	-	-	-
2657666	1489680	57035	4383947	121332	SARS-CoV-1ab-nsp9ab	HT033	nsp9ab	RSRP1	nsp9|sars1ab|orf1ab|SARS-CoV nsp9ab|SARS-CoV nsp9|SARS-CoV sars1ab|orf1ab-nsp9|orf1ab-nsp9ab|pp1ab|R1AB_CVHSA	C1orf63|DJ465N24.2.1|NPD014	Two-hybrid	physical	Pfefferle S (2011)	PUBMED:22046132	694009	9606	High Throughput	-	-	validated candidates from HTYTH screen	-	BIOGRID	P0C6X7	-	NP_828867	Q9BUV0	A0A024RAH6	NP_064713	-	-	-	-	-	-
2652371	43740571	57142	4383846	121400	GU280_gp05	My043	M	RTN4	mem|membrane|SARS-CoV2 M|M protein|SARS-CoV-2 M|VME1_WCPV	ASY|NI220/250|NOGO|NOGO-A|NOGOC|NSP|NSP-CL|Nbla00271|Nbla10545|Nogo-B|Nogo-C|RTN-X|RTN4-A|RTN4-B1|RTN4-B2|RTN4-C	Affinity Capture-MS	physical	Gordon DE (2020)	PUBMED:32353859	2697049	9606	High Throughput	0.873826097	-	Average Spectral Counts: 10.67|High confidence interactions were identified using a two-step filtering method involving two different stringency cutoffs. Significant interactions had a final MiST score >= 0.6, SAINTexpress BFDR <= 0.05 and average spectral counts >= 2.|MiST score: 0.873826097|SAINTexpress BFDR: 0	-	BIOGRID	P0DTC5	-	YP_009724393	Q9NQC3	-	NP_001308792|NP_001308791|NP_001308790|NP_997403|NP_008939|NP_001308788|NP_001308789|NP_997404|NP_065393|NP_001308833|NP_722550	-	-	-	-	-	-
2659029	1489670	861	4383918	107309	SARS-CoV-3b	-	ORF3b	RUNX1	3b|ns3b|X2|SARS-CoV sars3b|ORF3b|SARS-CoV ORF3b|X2|NS3B_CVHSA	AML1|AML1-EVI-1|AMLCR1|CBFA2|EVI-1|PEBP2aB	Two-hybrid	physical	Varshney B (2012)	PUBMED:22253733	694009	9606	Low Throughput	-	-	-	-	BIOGRID	P59633	-	NP_828853	Q01196	-	NP_001745|NP_001116079|NP_001001890	-	-	-	-	-	-
2657646	1489680	23429	4383950	116997	SARS-CoV-1ab-nsp13ab	-	nsp13ab	RYBP	nsp13|sars1ab|orf1ab|SARS-CoV nsp13ab|SARS-CoV nsp13|SARS-CoV sars1ab|orf1ab-nsp13|orf1ab-nsp13ab|pp1ab|R1AB_CVHSA	AAP1|DEDAF|YEAF1	Two-hybrid	physical	Pfefferle S (2011)	PUBMED:22046132	694009	9606	High Throughput	-	-	validated candidates from HTYTH screen	-	BIOGRID	P0C6X7	-	NP_828870	Q8N488	-	NP_036366	-	-	-	-	-	-
2655830	100772552	1489668	1636295	4383915	-	SARS-CoV-2	Ace2	S	-	ORF2|2|spike glycoprotein|E2|surface|S protein|SARS-CoV S|SARS-CoV Spike|peplomer|SPIKE_CVHSA	Reconstituted Complex	physical	Guillon P (2008)	PUBMED:18818423	10029	694009	Low Throughput	-	-	-	-	BIOGRID	-	A0A061HZ66		P59594	-	NP_828851	-	-	-	-	-	-
2652365	43740571	113174	4383846	125228	GU280_gp05	-	M	SAAL1	mem|membrane|SARS-CoV2 M|M protein|SARS-CoV-2 M|VME1_WCPV	SPACIA1	Affinity Capture-MS	physical	Gordon DE (2020)	PUBMED:32353859	2697049	9606	High Throughput	0.769472929	-	Average Spectral Counts: 3.33|High confidence interactions were identified using a two-step filtering method involving two different stringency cutoffs. Significant interactions had a final MiST score >= 0.6, SAINTexpress BFDR <= 0.05 and average spectral counts >= 2.|MiST score: 0.769472929|SAINTexpress BFDR: 0	-	BIOGRID	P0DTC5	-	YP_009724393	Q96ER3	G1UCX3	NP_612430	-	-	-	-	-	-
2652406	43740578	55206	4383860	120502	GU280_gp01_nsp12	RP11-282O18.6	nsp12	SBNO1	ORF1ab|ORF1ab-nsp12|SARS-CoV2 nsp12|SARS-CoV-2 nsp12|R1AB_WCPV	MOP3|Sno	Affinity Capture-MS	physical	Gordon DE (2020)	PUBMED:32353859	2697049	9606	High Throughput	0.969888009	-	Average Spectral Counts: 15|High confidence interactions were identified using a two-step filtering method involving two different stringency cutoffs. Significant interactions had a final MiST score >= 0.6, SAINTexpress BFDR <= 0.05 and average spectral counts >= 2.|MiST score: 0.969888009|SAINTexpress BFDR: 0	-	BIOGRID	P0DTD1	-	YP_009725307	A3KN83	-	NP_060653|NP_001161328	-	-	-	-	-	-
2652652	-	22937	4383875	116596	-	PSEC0227	ORF9c	SCAP	SARS-CoV2 ORF9c|SARS-CoV-2 ORF9c	-	Affinity Capture-MS	physical	Gordon DE (2020)	PUBMED:32353859	2697049	9606	High Throughput	0.895648601	-	Average Spectral Counts: 4|High confidence interactions were identified using a two-step filtering method involving two different stringency cutoffs. Significant interactions had a final MiST score >= 0.6, SAINTexpress BFDR <= 0.05 and average spectral counts >= 2.|MiST score: 0.895648601|SAINTexpress BFDR: 0	-	BIOGRID	-	-	-	Q12770	-	NP_001306973|NP_036367	-	-	-	-	-	-
2652518	43740578	949	4383856	107387	GU280_gp01_nsp7	-	nsp7	SCARB1	ORF1ab|ORF1ab-nsp7|SARS-CoV2 nsp7|SARS-CoV-2 nsp7|R1AB_WCPV	CD36L1|CLA-1|CLA1|HDLQTL6|SR-BI|SRB1	Affinity Capture-MS	physical	Gordon DE (2020)	PUBMED:32353859	2697049	9606	High Throughput	0.854406247	-	Average Spectral Counts: 2.67|High confidence interactions were identified using a two-step filtering method involving two different stringency cutoffs. Significant interactions had a final MiST score >= 0.6, SAINTexpress BFDR <= 0.05 and average spectral counts >= 2.|MiST score: 0.854406247|SAINTexpress BFDR: 0.03	-	BIOGRID	P0DTD1	-	YP_009725303	Q8WTV0	A0A024RBS4	NP_001076428|NP_005496	-	-	-	-	-	-
2652517	43740578	51097	4383856	119286	GU280_gp01_nsp7	CGI-49	nsp7	SCCPDH	ORF1ab|ORF1ab-nsp7|SARS-CoV2 nsp7|SARS-CoV-2 nsp7|R1AB_WCPV	NET11	Affinity Capture-MS	physical	Gordon DE (2020)	PUBMED:32353859	2697049	9606	High Throughput	0.978675119	-	Average Spectral Counts: 2.33|High confidence interactions were identified using a two-step filtering method involving two different stringency cutoffs. Significant interactions had a final MiST score >= 0.6, SAINTexpress BFDR <= 0.05 and average spectral counts >= 2.|MiST score: 0.978675119|SAINTexpress BFDR: 0	-	BIOGRID	P0DTD1	-	YP_009725303	Q8NBX0	-	NP_057086	-	-	-	-	-	-
2658334	1489671	6386	4383914	112287	SARS-CoV-4	-	E	SDCBP	ORF4|sM|4|protein E|protein sM|small envelope protein|env|envelope|SARS-CoV E|SARS-CoV Env|VEMP_CVHSA	MDA-9|MDA9|ST1|SYCL|TACIP18	Affinity Capture-Western	physical	Jimenez-Guardeno JM (2014)	PUBMED:25122212	694009	9606	Low Throughput	-	-	-	-	BIOGRID	P59637	-	NP_828854	O00560	A0A024R7Z5|G5EA09	NP_005616|NP_001317466|NP_001007069|NP_001007068|NP_001007070|NP_001007071	-	-	-	-	-	-
2652618	43740577	6388	4383873	112289	GU280_gp09	-	ORF8	SDF2	SARS-CoV2 ORF8|SARS-CoV-2 ORF8|NS7B_WCPV	-	Affinity Capture-MS	physical	Gordon DE (2020)	PUBMED:32353859	2697049	9606	High Throughput	0.826107348	-	Average Spectral Counts: 4.67|High confidence interactions were identified using a two-step filtering method involving two different stringency cutoffs. Significant interactions had a final MiST score >= 0.6, SAINTexpress BFDR <= 0.05 and average spectral counts >= 2.|MiST score: 0.826107348|SAINTexpress BFDR: 0	-	BIOGRID	P0DTC8	-	YP_009724396	Q99470	Q6IBU4	NP_008854	-	-	-	-	-	-
2652541	43740578	51091	4383857	119280	GU280_gp01_nsp8	-	nsp8	SEPSECS	ORF1ab|ORF1ab-nsp8|SARS-CoV2 nsp8|SARS-CoV-2 nsp8|R1AB_WCPV	LP|PCH2D|SLA|SLA/LP	Affinity Capture-MS	physical	Gordon DE (2020)	PUBMED:32353859	2697049	9606	High Throughput	0.809559247	-	Average Spectral Counts: 4.33|High confidence interactions were identified using a two-step filtering method involving two different stringency cutoffs. Significant interactions had a final MiST score >= 0.6, SAINTexpress BFDR <= 0.05 and average spectral counts >= 2.|MiST score: 0.809559247|SAINTexpress BFDR: 0	-	BIOGRID	P0DTD1	-	YP_009725304	Q9HD40	A1A4F3	NP_058651	-	-	-	-	-	-
2657714	1489680	710	4383950	107171	SARS-CoV-1ab-nsp13ab	-	nsp13ab	SERPING1	nsp13|sars1ab|orf1ab|SARS-CoV nsp13ab|SARS-CoV nsp13|SARS-CoV sars1ab|orf1ab-nsp13|orf1ab-nsp13ab|pp1ab|R1AB_CVHSA	C1IN|C1INH|C1NH|HAE1|HAE2	Two-hybrid	physical	Pfefferle S (2011)	PUBMED:22046132	694009	9606	High Throughput	-	-	validated candidates from HTYTH screen	-	BIOGRID	P0C6X7	-	NP_828870	P05155	E9KL26	NP_000053|NP_001027466	-	-	-	-	-	-
2659490	1489668	6441	4383915	112339	SARS-CoV-2	-	S	SFTPD	ORF2|2|spike glycoprotein|E2|surface|S protein|SARS-CoV S|SARS-CoV Spike|peplomer|SPIKE_CVHSA	COLEC7|PSP-D|SFTP4|SP-D	Reconstituted Complex	physical	Leth-Larsen R (2007)	PUBMED:17412287	694009	9606	Low Throughput	-	-	-	-	BIOGRID	P59594	-	NP_828851	P35247	-	NP_003010	-	-	-	-	-	-
2660831	1489674	6449	4383920	112347	SARS-CoV-7a	-	ORF7a	SGTA	7a|ns7a|U122|X4|SARS-CoV sars7a|ORF7a|SARS-CoV ORF7a|U122|X4|NS7A_CVHSA	SGT|alphaSGT|hSGT	Affinity Capture-Western	physical	Fielding BC (2006)	PUBMED:16580632	694009	9606	Low Throughput	-	-	-	-	BIOGRID	P59635	-	NP_828857	O43765	-	NP_003012	-	-	-	-	-	-
2652492	43740578	10280	4383855	115569	GU280_gp01_nsp6	RP11-443P11.3	nsp6	SIGMAR1	ORF1ab|ORF1ab-nsp6|SARS-CoV2 nsp6|SARS-CoV-2 nsp6|R1AB_WCPV	ALS16|OPRS1|SIG-1R|SR-BP|SR-BP1|SRBP|hSigmaR1|sigma1R	Affinity Capture-MS	physical	Gordon DE (2020)	PUBMED:32353859	2697049	9606	High Throughput	0.842213253	-	Average Spectral Counts: 5|High confidence interactions were identified using a two-step filtering method involving two different stringency cutoffs. Significant interactions had a final MiST score >= 0.6, SAINTexpress BFDR <= 0.05 and average spectral counts >= 2.|MiST score: 0.842213253|SAINTexpress BFDR: 0	-	BIOGRID	P0DTD1	-	YP_009725302	Q99720	A2A3U5|B4DR71	NP_005857|NP_001269138|NP_671513|NP_001269135|NP_001269134|NP_001269137|NP_001269136	-	-	-	-	-	-
2652624	43740577	64374	4383873	122145	GU280_gp09	UNQ545/PRO836	ORF8	SIL1	SARS-CoV2 ORF8|SARS-CoV-2 ORF8|NS7B_WCPV	BAP|MSS|ULG5	Affinity Capture-MS	physical	Gordon DE (2020)	PUBMED:32353859	2697049	9606	High Throughput	0.967517561	-	Average Spectral Counts: 5|High confidence interactions were identified using a two-step filtering method involving two different stringency cutoffs. Significant interactions had a final MiST score >= 0.6, SAINTexpress BFDR <= 0.05 and average spectral counts >= 2.|MiST score: 0.967517561|SAINTexpress BFDR: 0	-	BIOGRID	P0DTC8	-	YP_009724396	Q9H173	-	NP_071909|NP_001032722	-	-	-	-	-	-
2652468	43740578	23408	4383862	116980	GU280_gp01_nsp14	-	nsp14	SIRT5	ORF1ab|ORF1ab-nsp14|SARS-CoV2 nsp14|SARS-CoV-2 nsp14|R1AB_WCPV	SIR2L5	Affinity Capture-MS	physical	Gordon DE (2020)	PUBMED:32353859	2697049	9606	High Throughput	0.99363281	-	Average Spectral Counts: 11.67|High confidence interactions were identified using a two-step filtering method involving two different stringency cutoffs. Significant interactions had a final MiST score >= 0.6, SAINTexpress BFDR <= 0.05 and average spectral counts >= 2.|MiST score: 0.99363281|SAINTexpress BFDR: 0	-	BIOGRID	P0DTD1	-	YP_009725309	Q9NXA8	A0A024R012	NP_036373|NP_112534|NP_001180196|NP_001229756	-	-	-	-	-	-
2691293	1489680	6510	4383940	112401	SARS-CoV-1ab-nsp2ab	-	nsp2ab	SLC1A5	nsp2|sars1ab|orf1ab|SARS-CoV nsp2ab|SARS-CoV nsp2|SARS-CoV sars1ab|orf1ab-nsp2|orf1ab-nsp2ab|pp1ab|R1AB_CVHSA	AAAT|ASCT2|ATBO|M7V1|M7VS1|R16|RDRC	Affinity Capture-MS	physical	Cornillez-Ty CT (2009)	PUBMED:19640993	694009	9606	Low Throughput	-	-	-	-	BIOGRID	P0C6X7	-	NP_828851	Q15758	Q59ES3	NP_001138617|NP_001138616|NP_005619	-	-	-	-	-	-
2652368	43740571	89874	4383846	124629	GU280_gp05	-	M	SLC25A21	mem|membrane|SARS-CoV2 M|M protein|SARS-CoV-2 M|VME1_WCPV	ODC|ODC1	Affinity Capture-MS	physical	Gordon DE (2020)	PUBMED:32353859	2697049	9606	High Throughput	0.880779937	-	Average Spectral Counts: 2|High confidence interactions were identified using a two-step filtering method involving two different stringency cutoffs. Significant interactions had a final MiST score >= 0.6, SAINTexpress BFDR <= 0.05 and average spectral counts >= 2.|MiST score: 0.880779937|SAINTexpress BFDR: 0.05	-	BIOGRID	P0DTC5	-	YP_009724393	Q9BQT8	-	NP_001164641|NP_085134	-	-	-	-	-	-
2652472	43740578	11001	4383851	116194	GU280_gp01_nsp2	-	nsp2	SLC27A2	ORF1ab|ORF1ab-nsp2|SARS-CoV2 nsp2|SARS-CoV-2 nsp2|R1AB_WCPV	ACSVL1|FACVL1|FATP2|HsT17226|VLACS|VLCS|hFACVL1	Affinity Capture-MS	physical	Gordon DE (2020)	PUBMED:32353859	2697049	9606	High Throughput	0.915803486	-	Average Spectral Counts: 4.67|High confidence interactions were identified using a two-step filtering method involving two different stringency cutoffs. Significant interactions had a final MiST score >= 0.6, SAINTexpress BFDR <= 0.05 and average spectral counts >= 2.|MiST score: 0.915803486|SAINTexpress BFDR: 0	-	BIOGRID	P0DTD1	-	YP_009725298	O14975	-	NP_003636|NP_001153101	-	-	-	-	-	-
2652655	-	55676	4383875	120806	-	-	ORF9c	SLC30A6	SARS-CoV2 ORF9c|SARS-CoV-2 ORF9c	MST103|MSTP103|ZNT6	Affinity Capture-MS	physical	Gordon DE (2020)	PUBMED:32353859	2697049	9606	High Throughput	0.774357796	-	Average Spectral Counts: 2|High confidence interactions were identified using a two-step filtering method involving two different stringency cutoffs. Significant interactions had a final MiST score >= 0.6, SAINTexpress BFDR <= 0.05 and average spectral counts >= 2.|MiST score: 0.774357796|SAINTexpress BFDR: 0.05	-	BIOGRID	-	-	-	Q6NXT4	B3KU87|B5MCR8	NP_060434|NP_001180443|NP_001180442|NP_001180444|NP_001317408|NP_001317407|NP_001317406|NP_001317405	-	-	-	-	-	-
2652362	43740571	148867	4383846	127176	GU280_gp05	RP11-30G24.1	M	SLC30A7	mem|membrane|SARS-CoV2 M|M protein|SARS-CoV-2 M|VME1_WCPV	ZNT7|ZnT-7|ZnTL2	Affinity Capture-MS	physical	Gordon DE (2020)	PUBMED:32353859	2697049	9606	High Throughput	0.766972437	-	Average Spectral Counts: 4.67|High confidence interactions were identified using a two-step filtering method involving two different stringency cutoffs. Significant interactions had a final MiST score >= 0.6, SAINTexpress BFDR <= 0.05 and average spectral counts >= 2.|MiST score: 0.766972437|SAINTexpress BFDR: 0	-	BIOGRID	P0DTC5	-	YP_009724393	Q8NEW0	-	NP_598003|NP_001138356	-	-	-	-	-	-
2652360	43740571	10463	4383846	115726	GU280_gp05	-	M	SLC30A9	mem|membrane|SARS-CoV2 M|M protein|SARS-CoV-2 M|VME1_WCPV	C4orf1|GAC63|HUEL|ZNT9	Affinity Capture-MS	physical	Gordon DE (2020)	PUBMED:32353859	2697049	9606	High Throughput	0.886323242	-	Average Spectral Counts: 2|High confidence interactions were identified using a two-step filtering method involving two different stringency cutoffs. Significant interactions had a final MiST score >= 0.6, SAINTexpress BFDR <= 0.05 and average spectral counts >= 2.|MiST score: 0.886323242|SAINTexpress BFDR: 0.05	-	BIOGRID	P0DTC5	-	YP_009724393	Q6PML9	-	NP_006336	-	-	-	-	-	-
2652346	43740570	57153	4383845	121410	GU280_gp04	PSEC0210	E	SLC44A2	env|envelope|SARS-CoV2 E|E protein|emp|SARS-CoV-2 E|VEMP_WCPV	CTL2|PP1292	Affinity Capture-MS	physical	Gordon DE (2020)	PUBMED:32353859	2697049	9606	High Throughput	0.950342834	-	Average Spectral Counts: 2.67|High confidence interactions were identified using a two-step filtering method involving two different stringency cutoffs. Significant interactions had a final MiST score >= 0.6, SAINTexpress BFDR <= 0.05 and average spectral counts >= 2.|MiST score: 0.950342834|SAINTexpress BFDR: 0	-	BIOGRID	P0DTC4	-	YP_009724392	Q8IWA5	-	NP_001138528|NP_065161	-	-	-	-	-	-
2657729	1489680	283537	4383940	129597	SARS-CoV-1ab-nsp2ab	RP11-97E23.2	nsp2ab	SLC46A3	nsp2|sars1ab|orf1ab|SARS-CoV nsp2ab|SARS-CoV nsp2|SARS-CoV sars1ab|orf1ab-nsp2|orf1ab-nsp2ab|pp1ab|R1AB_CVHSA	FKSG16	Two-hybrid	physical	Pfefferle S (2011)	PUBMED:22046132	694009	9606	High Throughput	-	-	validated candidates from HTYTH screen	-	BIOGRID	P0C6X7	-	NP_828851	Q7Z3Q1	A0A024RDN9	NP_001129391|NP_861450	-	-	-	-	-	-
2658284	59272	340024	121864	130985	UNQ868/PRO1885	-	ACE2	SLC6A19	ACEH	B0AT1|HND	Co-purification	physical	Zhou Q (2020)	DOI:10.1101/2020.02.17.951848	9606	9606	Low Throughput	-	-	-	-	BIOGRID	Q9BYF1	-	NP_068576	Q695T7	-	NP_001003841	-	-	-	-	-	-
2652636	-	9368	4383874	114769	-	-	ORF9b	SLC9A3R1	SARS-CoV2 ORF9b|SARS-CoV-2 ORF9b|ORF9B_WCPV	EBP50|NHERF|NHERF-1|NHERF1|NPHLOP2	Affinity Capture-MS	physical	Gordon DE (2020)	PUBMED:32353859	2697049	9606	High Throughput	0.993764827	-	Average Spectral Counts: 5|High confidence interactions were identified using a two-step filtering method involving two different stringency cutoffs. Significant interactions had a final MiST score >= 0.6, SAINTexpress BFDR <= 0.05 and average spectral counts >= 2.|MiST score: 0.993764827|SAINTexpress BFDR: 0	-	BIOGRID	P0DTD2	-	-	O14745	-	NP_004243	-	-	-	-	-	-
2652410	43740578	10569	4383860	115820	GU280_gp01_nsp12	-	nsp12	SLU7	ORF1ab|ORF1ab-nsp12|SARS-CoV2 nsp12|SARS-CoV-2 nsp12|R1AB_WCPV	9G8|hSlu7	Affinity Capture-MS	physical	Gordon DE (2020)	PUBMED:32353859	2697049	9606	High Throughput	0.989493635	-	Average Spectral Counts: 14.33|High confidence interactions were identified using a two-step filtering method involving two different stringency cutoffs. Significant interactions had a final MiST score >= 0.6, SAINTexpress BFDR <= 0.05 and average spectral counts >= 2.|MiST score: 0.989493635|SAINTexpress BFDR: 0	-	BIOGRID	P0DTD1	-	YP_009725307	O95391	-	NP_006416	-	-	-	-	-	-
2691301	1489678	4088	4383916	110263	SARS-CoV-9a	-	N	SMAD3	ORF9a|9a|nuc|nucleocapsid|ncap|SARS-CoV N|N protein|SARS-CoV Nuc|NCAP_CVHSA	HSPC193|HsT17436|JV15-2|LDS1C|LDS3|MADH3	Affinity Capture-Western	physical	Zhao X (2008)	PUBMED:18055455	694009	9606	Low Throughput	-	-	-	-	BIOGRID	P59595	-	NP_828858	P84022	Q9P0T0|A0A024R5Z3	NP_001138576|NP_001138574|NP_001138575|NP_005893	-	-	-	-	-	-
2691302	4088	4089	110263	110264	-	-	SMAD3	SMAD4	HSPC193|HsT17436|JV15-2|LDS1C|LDS3|MADH3	DPC4|JIP|MADH4|MYHRS	Affinity Capture-Western	physical	Zhao X (2008)	PUBMED:18055455	9606	9606	Low Throughput	-	-	-	-	BIOGRID	P84022	Q9P0T0|A0A024R5Z3	NP_001138576|NP_001138574|NP_001138575|NP_005893	Q13485	A0A024R274	NP_005350	-	-	-	-	-	-
2657722	1489674	64093	4383920	122055	SARS-CoV-7a	-	ORF7a	SMOC1	7a|ns7a|U122|X4|SARS-CoV sars7a|ORF7a|SARS-CoV ORF7a|U122|X4|NS7A_CVHSA	OAS	Two-hybrid	physical	Pfefferle S (2011)	PUBMED:22046132	694009	9606	High Throughput	-	-	validated candidates from HTYTH screen	-	BIOGRID	P59635	-	NP_828857	Q9H4F8	A0A024R6E0	NP_001030024|NP_071420	-	-	-	-	-	-
2660057	1489673	23557	4383919	117101	SARS-CoV-6	-	ORF6	SNAPIN	6|ns6|X3|SARS-CoV sars6|ORF6|SARS-CoV ORF6|X3|NS6_CVHSA	BLOC1S7|BLOS7|SNAPAP	Two-hybrid	physical	Cheng W (2015)	PUBMED:25907116	694009	9606	Low Throughput	-	-	-	-	BIOGRID	P59634	-	NP_828856	O95295	-	NP_036569	-	-	-	-	-	-
2652385	43740575	79753	4383847	122864	GU280_gp10	RP3-423B22.3	N	SNIP1	nuc|nucleocapsid|SARS-CoV2 N|N protein|ncap|SARS-CoV-2 N|NCAP_WCPV	PMRED	Affinity Capture-MS	physical	Gordon DE (2020)	PUBMED:32353859	2697049	9606	High Throughput	0.818230245	-	Average Spectral Counts: 6.67|High confidence interactions were identified using a two-step filtering method involving two different stringency cutoffs. Significant interactions had a final MiST score >= 0.6, SAINTexpress BFDR <= 0.05 and average spectral counts >= 2.|MiST score: 0.818230245|SAINTexpress BFDR: 0	-	BIOGRID	P0DTC9	-	YP_009724397	Q8TAD8	B1AK66	NP_078976	-	-	-	-	-	-
2691283	1489680	154007	4383939	127530	SARS-CoV-1ab-nsp1ab	RP3-336K20__B.1	nsp1ab	SNRNP48	nsp1|sars1ab|orf1ab|SARS-CoV nsp1ab|SARS-CoV nsp1|SARS-CoV sars1ab|orf1ab-nsp1|orf1ab-nsp1ab|pp1ab|R1AB_CVHSA	C6orf151|dJ336K20B.1|dJ512B11.2	Affinity Capture-MS	physical	Cornillez-Ty CT (2009)	PUBMED:19640993	694009	9606	Low Throughput	-	-	-	-	BIOGRID	P0C6X7	-	NP_828860	Q6IEG0	-	NP_689764	-	-	-	-	-	-
2691294	1489680	23013	4383940	116655	SARS-CoV-1ab-nsp2ab	RP1-134O19.1	nsp2ab	SPEN	nsp2|sars1ab|orf1ab|SARS-CoV nsp2ab|SARS-CoV nsp2|SARS-CoV sars1ab|orf1ab-nsp2|orf1ab-nsp2ab|pp1ab|R1AB_CVHSA	HIAA0929|MINT|RBM15C|SHARP	Affinity Capture-MS	physical	Cornillez-Ty CT (2009)	PUBMED:19640993	694009	9606	Low Throughput	-	-	-	-	BIOGRID	P0C6X7	-	NP_828851	Q96T58	-	NP_055816	-	-	-	-	-	-
2652559	43740578	23111	4383858	116734	GU280_gp01_nsp9	-	nsp9	SPG20	ORF1ab|ORF1ab-nsp9|SARS-CoV2 nsp9|SARS-CoV-2 nsp9|R1AB_WCPV	SPARTIN|TAHCCP1	Affinity Capture-MS	physical	Gordon DE (2020)	PUBMED:32353859	2697049	9606	High Throughput	0.962964129	-	Average Spectral Counts: 13.67|High confidence interactions were identified using a two-step filtering method involving two different stringency cutoffs. Significant interactions had a final MiST score >= 0.6, SAINTexpress BFDR <= 0.05 and average spectral counts >= 2.|MiST score: 0.962964129|SAINTexpress BFDR: 0	-	BIOGRID	P0DTD1	-	YP_009725305	Q8N0X7	A0A024RDV9	NP_055902|NP_001135766|NP_001135767|NP_001135768	-	-	-	-	-	-
2652530	43740578	6728	4383857	112606	GU280_gp01_nsp8	-	nsp8	SRP19	ORF1ab|ORF1ab-nsp8|SARS-CoV2 nsp8|SARS-CoV-2 nsp8|R1AB_WCPV	-	Affinity Capture-MS	physical	Gordon DE (2020)	PUBMED:32353859	2697049	9606	High Throughput	0.832502372	-	Average Spectral Counts: 12|High confidence interactions were identified using a two-step filtering method involving two different stringency cutoffs. Significant interactions had a final MiST score >= 0.6, SAINTexpress BFDR <= 0.05 and average spectral counts >= 2.|MiST score: 0.832502372|SAINTexpress BFDR: 0	-	BIOGRID	P0DTD1	-	YP_009725304	P09132	A0A087WYR0	NP_001191128|NP_001191123|NP_003126|NP_001191122|NP_001191125	-	-	-	-	-	-
2652531	43740578	6729	4383857	112607	GU280_gp01_nsp8	-	nsp8	SRP54	ORF1ab|ORF1ab-nsp8|SARS-CoV2 nsp8|SARS-CoV-2 nsp8|R1AB_WCPV	-	Affinity Capture-MS	physical	Gordon DE (2020)	PUBMED:32353859	2697049	9606	High Throughput	0.755584148	-	Average Spectral Counts: 4|High confidence interactions were identified using a two-step filtering method involving two different stringency cutoffs. Significant interactions had a final MiST score >= 0.6, SAINTexpress BFDR <= 0.05 and average spectral counts >= 2.|MiST score: 0.755584148|SAINTexpress BFDR: 0	-	BIOGRID	P0DTD1	-	YP_009725304	P61011	-	NP_001139754|NP_003127	-	-	-	-	-	-
2652527	43740578	6731	4383857	112609	GU280_gp01_nsp8	-	nsp8	SRP72	ORF1ab|ORF1ab-nsp8|SARS-CoV2 nsp8|SARS-CoV-2 nsp8|R1AB_WCPV	BMFF|BMFS1|HEL103	Affinity Capture-MS	physical	Gordon DE (2020)	PUBMED:32353859	2697049	9606	High Throughput	0.739540656	-	Average Spectral Counts: 33.67|High confidence interactions were identified using a two-step filtering method involving two different stringency cutoffs. Significant interactions had a final MiST score >= 0.6, SAINTexpress BFDR <= 0.05 and average spectral counts >= 2.|MiST score: 0.739540656|SAINTexpress BFDR: 0	-	BIOGRID	P0DTD1	-	YP_009725304	O76094	V9HWK0	NP_001254651|NP_008878	-	-	-	-	-	-
2692384	3836	6772	110034	112649	-	-	KPNA1	STAT1	IPOA5|NPI-1|RCH2|SRP1	CANDF7|IMD31A|IMD31B|IMD31C|ISGF-3|STAT91	Affinity Capture-Western	physical	Frieman M (2007)	PUBMED:17596301	9606	9606	Low Throughput	-	-	-	-	BIOGRID	P52294	B3KXZ2	NP_002255	P42224	-	NP_644671|NP_009330	-	-	-	-	-	-
2692385	3836	6773	110034	112650	-	-	KPNA1	STAT2	IPOA5|NPI-1|RCH2|SRP1	ISGF-3|P113|STAT113	Affinity Capture-Western	physical	Frieman M (2007)	PUBMED:17596301	9606	9606	Low Throughput	-	-	-	-	BIOGRID	P52294	B3KXZ2	NP_002255	P52630	R9QE65	NP_005410|NP_938146	-	-	-	-	-	-
2693269	1489669	6774	4383917	112651	SARS-CoV-3a	-	ORF3a	STAT3	3a|ns3a|U274X1|SARS-CoV sars3a|ORF3a|SARS-CoV ORF3a|X1|AP3A_CVHSA	ADMIO|APRF|HIES	Co-localization	physical	Padhan K (2008)	PUBMED:18632968	694009	9606	Low Throughput	-	-	-	-	BIOGRID	P59632	-	NP_828852	P40763	-	NP_998827|NP_003141|NP_644805	-	-	-	-	-	-
2652591	43740577	8614	4383873	114172	GU280_gp09	-	ORF8	STC2	SARS-CoV2 ORF8|SARS-CoV-2 ORF8|NS7B_WCPV	STC-2|STCRP	Affinity Capture-MS	physical	Gordon DE (2020)	PUBMED:32353859	2697049	9606	High Throughput	0.979920785	-	Average Spectral Counts: 4.67|High confidence interactions were identified using a two-step filtering method involving two different stringency cutoffs. Significant interactions had a final MiST score >= 0.6, SAINTexpress BFDR <= 0.05 and average spectral counts >= 2.|MiST score: 0.979920785|SAINTexpress BFDR: 0	-	BIOGRID	P0DTC8	-	YP_009724396	O76061	Q6FHC9	NP_003705	-	-	-	-	-	-
2652352	43740571	2040	4383846	108354	GU280_gp05	RP11-342H3.1	M	STOM	mem|membrane|SARS-CoV2 M|M protein|SARS-CoV-2 M|VME1_WCPV	BND7|EPB7|EPB72	Affinity Capture-MS	physical	Gordon DE (2020)	PUBMED:32353859	2697049	9606	High Throughput	0.752971772	-	Average Spectral Counts: 3|High confidence interactions were identified using a two-step filtering method involving two different stringency cutoffs. Significant interactions had a final MiST score >= 0.6, SAINTexpress BFDR <= 0.05 and average spectral counts >= 2.|MiST score: 0.752971772|SAINTexpress BFDR: 0	-	BIOGRID	P0DTC5	-	YP_009724393	P27105	F8VSL7|A0A024R882	NP_004090|NP_001257456|NP_001257455|NP_937837	-	-	-	-	-	-
2691289	1489680	30968	4383940	119062	SARS-CoV-1ab-nsp2ab	HSPC108	nsp2ab	STOML2	nsp2|sars1ab|orf1ab|SARS-CoV nsp2ab|SARS-CoV nsp2|SARS-CoV sars1ab|orf1ab-nsp2|orf1ab-nsp2ab|pp1ab|R1AB_CVHSA	SLP-2	Affinity Capture-MS	physical	Cornillez-Ty CT (2009)	PUBMED:19640993	694009	9606	Low Throughput	-	-	-	-	BIOGRID	P0C6X7	-	NP_828851	Q9UJZ1	A0A087WYB4	NP_001273961|NP_001273960|NP_038470|NP_001273962	-	-	-	-	-	-
2652581	43740569	25777	4383868	117312	GU280_gp03	RP3-508I15.15-002	ORF3a	SUN2	SARS-CoV2 ORF3a|SARS-CoV-2 ORF3a|AP3A_WCPV	UNC84B	Affinity Capture-MS	physical	Gordon DE (2020)	PUBMED:32353859	2697049	9606	High Throughput	0.880019941	-	Average Spectral Counts: 11|High confidence interactions were identified using a two-step filtering method involving two different stringency cutoffs. Significant interactions had a final MiST score >= 0.6, SAINTexpress BFDR <= 0.05 and average spectral counts >= 2.|MiST score: 0.880019941|SAINTexpress BFDR: 0	-	BIOGRID	P0DTC3	-	YP_009724391	Q9UH99	B4E2A6|A0A024R1P7	NP_001186508|NP_001186509|NP_056189	-	-	-	-	-	-
2652656	-	202018	4383875	128412	-	-	ORF9c	TAPT1	SARS-CoV2 ORF9c|SARS-CoV-2 ORF9c	CMVFR	Affinity Capture-MS	physical	Gordon DE (2020)	PUBMED:32353859	2697049	9606	High Throughput	0.941527935	-	Average Spectral Counts: 2.67|High confidence interactions were identified using a two-step filtering method involving two different stringency cutoffs. Significant interactions had a final MiST score >= 0.6, SAINTexpress BFDR <= 0.05 and average spectral counts >= 2.|MiST score: 0.941527935|SAINTexpress BFDR: 0	-	BIOGRID	-	-	-	Q6NXT6	-	NP_699196	-	-	-	-	-	-
2652370	43740571	80222	4383846	123188	GU280_gp05	RP11-54A4.9	M	TARS2	mem|membrane|SARS-CoV2 M|M protein|SARS-CoV-2 M|VME1_WCPV	COXPD21|TARSL1|thrRS	Affinity Capture-MS	physical	Gordon DE (2020)	PUBMED:32353859	2697049	9606	High Throughput	0.758110505	-	Average Spectral Counts: 2.67|High confidence interactions were identified using a two-step filtering method involving two different stringency cutoffs. Significant interactions had a final MiST score >= 0.6, SAINTexpress BFDR <= 0.05 and average spectral counts >= 2.|MiST score: 0.758110505|SAINTexpress BFDR: 0	-	BIOGRID	P0DTC5	-	YP_009724393	Q9BW92	U3KQG0	NP_079426|NP_001258825|NP_001258824	-	-	-	-	-	-
2652405	-	6902	4383866	112765	GU280_gp12_nsp11	-	nsp11	TBCA	ORF1a|ORF1a-nsp11|SARS-CoV2 nsp11|SARS-CoV-2 nsp11|R1A_WCPV	-	Affinity Capture-MS	physical	Gordon DE (2020)	PUBMED:32353859	2697049	9606	High Throughput	0.768344701	-	Average Spectral Counts: 2.67|High confidence interactions were identified using a two-step filtering method involving two different stringency cutoffs. Significant interactions had a final MiST score >= 0.6, SAINTexpress BFDR <= 0.05 and average spectral counts >= 2.|MiST score: 0.768344701|SAINTexpress BFDR: 0.01	-	BIOGRID	P0DTC1	-	YP_009725312	O75347	E5RIX8|Q6FGD7	NP_001284669|NP_004598|NP_001284667	-	-	-	-	-	-
2657705	1489680	1155	4383949	107575	SARS-CoV-1ab-nsp12ab	-	nsp12ab	TBCB	nsp12|sars1ab|orf1ab|SARS-CoV nsp12ab|SARS-CoV nsp12|SARS-CoV sars1ab|orf1ab-nsp12|orf1ab-nsp12ab|pp1ab|R1AB_CVHSA	CG22|CKAP1|CKAPI	Two-hybrid	physical	Pfefferle S (2011)	PUBMED:22046132	694009	9606	High Throughput	-	-	validated candidates from HTYTH screen	-	BIOGRID	P0C6X7	-	NP_828869	Q99426	-	NP_001272|NP_001287900	-	-	-	-	-	-
2692285	1489672	29110	4383913	118878	SARS-CoV-5	-	M	TBK1	ORF5|5|matrix protein|mem|M protein|SARS-CoV M|SARS-CoV Mem|matrix|membrane|VME1_CVHSA	NAK|T2K	Affinity Capture-Western	physical	Siu KL (2014)	PUBMED:24509444	694009	9606	Low Throughput	-	-	-	-	BIOGRID	P59596	-	NP_828855	Q9UHD2	-	NP_037386	-	-	-	-	-	-
2652426	43740578	9755	4383861	115103	GU280_gp01_nsp13	-	nsp13	TBKBP1	ORF1ab|ORF1ab-nsp13|SARS-CoV2 nsp13|SARS-CoV-2 nsp13|R1AB_WCPV	ProSAPiP2|SINTBAD	Affinity Capture-MS	physical	Gordon DE (2020)	PUBMED:32353859	2697049	9606	High Throughput	0.985289524	-	Average Spectral Counts: 6.33|High confidence interactions were identified using a two-step filtering method involving two different stringency cutoffs. Significant interactions had a final MiST score >= 0.6, SAINTexpress BFDR <= 0.05 and average spectral counts >= 2.|MiST score: 0.985289524|SAINTexpress BFDR: 0	-	BIOGRID	P0DTD1	-	YP_009725308	A7MCY6	-	NP_055541	-	-	-	-	-	-
2652573	43740576	6921	4383867	112783	GU280_gp11	-	ORF10	TCEB1	SARS-CoV2 ORF10|SARS-CoV-2 ORF10|A0A663DJA2_9BETC	SIII|eloC	Affinity Capture-MS	physical	Gordon DE (2020)	PUBMED:32353859	2697049	9606	High Throughput	0.618948613	-	Average Spectral Counts: 7.33|High confidence interactions were identified using a two-step filtering method involving two different stringency cutoffs. Significant interactions had a final MiST score >= 0.6, SAINTexpress BFDR <= 0.05 and average spectral counts >= 2.|MiST score: 0.618948613|SAINTexpress BFDR: 0	-	BIOGRID	A0A663DJA2	-	YP_009725255	Q15369	A0A024R7Y5	NP_001191786|NP_001191787|NP_001191793|NP_001191792|NP_001191791|NP_001191790|NP_001191788|NP_001191789|NP_005639	-	-	-	-	-	-
2652574	43740576	6923	4383867	112785	GU280_gp11	-	ORF10	TCEB2	SARS-CoV2 ORF10|SARS-CoV-2 ORF10|A0A663DJA2_9BETC	ELOB|SIII	Affinity Capture-MS	physical	Gordon DE (2020)	PUBMED:32353859	2697049	9606	High Throughput	0.655233005	-	Average Spectral Counts: 4|High confidence interactions were identified using a two-step filtering method involving two different stringency cutoffs. Significant interactions had a final MiST score >= 0.6, SAINTexpress BFDR <= 0.05 and average spectral counts >= 2.|MiST score: 0.655233005|SAINTexpress BFDR: 0	-	BIOGRID	A0A663DJA2	-	YP_009725255	Q15370	-	NP_996896|NP_009039	-	-	-	-	-	-
2652423	43740578	6938	4383860	112798	GU280_gp01_nsp12	-	nsp12	TCF12	ORF1ab|ORF1ab-nsp12|SARS-CoV2 nsp12|SARS-CoV-2 nsp12|R1AB_WCPV	CRS3|HEB|HTF4|HsT17266|bHLHb20	Affinity Capture-MS	physical	Gordon DE (2020)	PUBMED:32353859	2697049	9606	High Throughput	0.992827377	-	Average Spectral Counts: 2|High confidence interactions were identified using a two-step filtering method involving two different stringency cutoffs. Significant interactions had a final MiST score >= 0.6, SAINTexpress BFDR <= 0.05 and average spectral counts >= 2.|MiST score: 0.992827377|SAINTexpress BFDR: 0.01	-	BIOGRID	P0DTD1	-	YP_009725307	Q99081	A0A024R5T1|A0A024R5Z0	NP_001309093|NP_001309090|NP_003196|NP_001309087|NP_001293149|NP_001293148|NP_001309080|NP_001309081|NP_001309091|NP_001309083|NP_001309085|NP_001309086|NP_001309094|NP_001309088|NP_996920|NP_996923|NP_996921|NP_996919	-	-	-	-	-	-
2657703	1489680	7013	4383946	112872	SARS-CoV-1ab-nsp8ab	-	nsp8ab	TERF1	nsp8|sars1ab|orf1ab|SARS-CoV nsp8ab|SARS-CoV nsp8|SARS-CoV sars1ab|orf1ab-nsp8|orf1ab-nsp8ab|pp1ab|R1AB_CVHSA	PIN2|TRBF1|TRF|TRF1|hTRF1-AS|t-TRF1	Two-hybrid	physical	Pfefferle S (2011)	PUBMED:22046132	694009	9606	High Throughput	-	-	validated candidates from HTYTH screen	-	BIOGRID	P0C6X7	-	NP_828866	P54274	-	NP_003209|NP_059523	-	-	-	-	-	-
2652569	43740576	79178	4383867	122595	GU280_gp11	RP11-66N24.4	ORF10	THTPA	SARS-CoV2 ORF10|SARS-CoV-2 ORF10|A0A663DJA2_9BETC	THTP|THTPASE	Affinity Capture-MS	physical	Gordon DE (2020)	PUBMED:32353859	2697049	9606	High Throughput	0.927363101	-	Average Spectral Counts: 2.67|High confidence interactions were identified using a two-step filtering method involving two different stringency cutoffs. Significant interactions had a final MiST score >= 0.6, SAINTexpress BFDR <= 0.05 and average spectral counts >= 2.|MiST score: 0.927363101|SAINTexpress BFDR: 0	-	BIOGRID	A0A663DJA2	-	YP_009725255	Q9BU02	G3V5Q5	NP_001243250|NP_001243251|NP_001243252|NP_001242991|NP_001119811|NP_077304	-	-	-	-	-	-
2660062	1489673	7074	4383919	112930	SARS-CoV-6	-	ORF6	TIAM1	6|ns6|X3|SARS-CoV sars6|ORF6|SARS-CoV ORF6|X3|NS6_CVHSA	-	Two-hybrid	physical	Cheng W (2015)	PUBMED:25907116	694009	9606	Low Throughput	-	-	-	-	BIOGRID	P59634	-	NP_828856	Q13009	-	NP_003244	-	-	-	-	-	-
2652480	43740578	26519	4383853	117723	GU280_gp01_nsp4	-	nsp4	TIMM10	ORF1ab|ORF1ab-nsp4|SARS-CoV2 nsp4|SARS-CoV-2 nsp4|R1AB_WCPV	TIM10|TIM10A	Affinity Capture-MS	physical	Gordon DE (2020)	PUBMED:32353859	2697049	9606	High Throughput	0.961471982	-	Average Spectral Counts: 5.33|High confidence interactions were identified using a two-step filtering method involving two different stringency cutoffs. Significant interactions had a final MiST score >= 0.6, SAINTexpress BFDR <= 0.05 and average spectral counts >= 2.|MiST score: 0.961471982|SAINTexpress BFDR: 0	-	BIOGRID	P0DTD1	-	YP_009725300	P62072	-	NP_036588	-	-	-	-	-	-
2652485	43740578	26515	4383853	117720	GU280_gp01_nsp4	-	nsp4	TIMM10B	ORF1ab|ORF1ab-nsp4|SARS-CoV2 nsp4|SARS-CoV-2 nsp4|R1AB_WCPV	FXC1|TIM10B|Tim9b	Affinity Capture-MS	physical	Gordon DE (2020)	PUBMED:32353859	2697049	9606	High Throughput	0.985104055	-	Average Spectral Counts: 3|High confidence interactions were identified using a two-step filtering method involving two different stringency cutoffs. Significant interactions had a final MiST score >= 0.6, SAINTexpress BFDR <= 0.05 and average spectral counts >= 2.|MiST score: 0.985104055|SAINTexpress BFDR: 0	-	BIOGRID	P0DTD1	-	YP_009725300	Q9Y5J6	B2R4A9	NP_036324	-	-	-	-	-	-
2652571	43740576	26521	4383867	117725	GU280_gp11	-	ORF10	TIMM8B	SARS-CoV2 ORF10|SARS-CoV-2 ORF10|A0A663DJA2_9BETC	DDP2|TIM8B	Affinity Capture-MS	physical	Gordon DE (2020)	PUBMED:32353859	2697049	9606	High Throughput	0.752997484	-	Average Spectral Counts: 2.33|High confidence interactions were identified using a two-step filtering method involving two different stringency cutoffs. Significant interactions had a final MiST score >= 0.6, SAINTexpress BFDR <= 0.05 and average spectral counts >= 2.|MiST score: 0.752997484|SAINTexpress BFDR: 0	-	BIOGRID	A0A663DJA2	-	YP_009725255	Q9Y5J9	G3XAN8	NP_036591	-	-	-	-	-	-
2652486	43740578	26520	4383853	117724	GU280_gp01_nsp4	-	nsp4	TIMM9	ORF1ab|ORF1ab-nsp4|SARS-CoV2 nsp4|SARS-CoV-2 nsp4|R1AB_WCPV	TIM9|TIM9A	Affinity Capture-MS	physical	Gordon DE (2020)	PUBMED:32353859	2697049	9606	High Throughput	0.913806284	-	Average Spectral Counts: 4|High confidence interactions were identified using a two-step filtering method involving two different stringency cutoffs. Significant interactions had a final MiST score >= 0.6, SAINTexpress BFDR <= 0.05 and average spectral counts >= 2.|MiST score: 0.913806284|SAINTexpress BFDR: 0	-	BIOGRID	P0DTD1	-	YP_009725300	Q9Y5J7	A0A024R648	NP_001291415|NP_001291414|NP_001291417|NP_001291416|NP_001291420|NP_001291419|NP_001291418|NP_036592	-	-	-	-	-	-
2652436	43740578	7088	4383861	112943	GU280_gp01_nsp13	RP11-203D19.1	nsp13	TLE1	ORF1ab|ORF1ab-nsp13|SARS-CoV2 nsp13|SARS-CoV-2 nsp13|R1AB_WCPV	ESG|ESG1|GRG1	Affinity Capture-MS	physical	Gordon DE (2020)	PUBMED:32353859	2697049	9606	High Throughput	0.96917283	-	Average Spectral Counts: 4.33|High confidence interactions were identified using a two-step filtering method involving two different stringency cutoffs. Significant interactions had a final MiST score >= 0.6, SAINTexpress BFDR <= 0.05 and average spectral counts >= 2.|MiST score: 0.96917283|SAINTexpress BFDR: 0	-	BIOGRID	P0DTD1	-	YP_009725308	Q04724	-	NP_005068|NP_001290032|NP_001290033	-	-	-	-	-	-
2652437	43740578	7090	4383861	112945	GU280_gp01_nsp13	-	nsp13	TLE3	ORF1ab|ORF1ab-nsp13|SARS-CoV2 nsp13|SARS-CoV-2 nsp13|R1AB_WCPV	ESG|ESG3|GRG3|HsT18976	Affinity Capture-MS	physical	Gordon DE (2020)	PUBMED:32353859	2697049	9606	High Throughput	0.933626993	-	Average Spectral Counts: 18|High confidence interactions were identified using a two-step filtering method involving two different stringency cutoffs. Significant interactions had a final MiST score >= 0.6, SAINTexpress BFDR <= 0.05 and average spectral counts >= 2.|MiST score: 0.933626993|SAINTexpress BFDR: 0	-	BIOGRID	P0DTD1	-	YP_009725308	Q04726	H0YKT5|Q6PRX3|F5H7D6|B3KUA2	NP_001269908|NP_001269909|NP_005069|NP_001269911|NP_001269910|NP_065959|NP_001098662	-	-	-	-	-	-
2652621	43740577	80213	4383873	123181	GU280_gp09	-	ORF8	TM2D3	SARS-CoV2 ORF8|SARS-CoV-2 ORF8|NS7B_WCPV	BLP2	Affinity Capture-MS	physical	Gordon DE (2020)	PUBMED:32353859	2697049	9606	High Throughput	0.966748836	-	Average Spectral Counts: 2.67|High confidence interactions were identified using a two-step filtering method involving two different stringency cutoffs. Significant interactions had a final MiST score >= 0.6, SAINTexpress BFDR <= 0.05 and average spectral counts >= 2.|MiST score: 0.966748836|SAINTexpress BFDR: 0.03	-	BIOGRID	P0DTC8	-	YP_009724396	Q9BRN9	-	NP_510883|NP_079417	-	-	-	-	-	-
2652670	-	50999	4383875	119207	-	RP5-976O13.2	ORF9c	TMED5	SARS-CoV2 ORF9c|SARS-CoV-2 ORF9c	CGI-100|p28	Affinity Capture-MS	physical	Gordon DE (2020)	PUBMED:32353859	2697049	9606	High Throughput	0.705393478	-	Average Spectral Counts: 2|High confidence interactions were identified using a two-step filtering method involving two different stringency cutoffs. Significant interactions had a final MiST score >= 0.6, SAINTexpress BFDR <= 0.05 and average spectral counts >= 2.|MiST score: 0.705393478|SAINTexpress BFDR: 0.05	-	BIOGRID	-	-	-	Q9Y3A6	-	NP_057124|NP_001161302	-	-	-	-	-	-
2691990	1489680	340061	4383941	130988	SARS-CoV-1ab-nsp3ab	-	nsp3ab	TMEM173	nsp3|sars1ab|orf1ab|SARS-CoV nsp3ab|SARS-CoV nsp3|SARS-CoV sars1ab|orf1ab-nsp3|orf1ab-nsp3ab|pp1ab|R1AB_CVHSA	ERIS|MITA|MPYS|NET23|SAVI|STING|hMITA|hSTING	Affinity Capture-Western	physical	Chen X (2014)	PUBMED:24622840	694009	9606	Low Throughput	-	-	-	-	BIOGRID	P0C6X7	-	NP_828862	Q86WV6	-	NP_001288667|NP_938023	-	-	-	-	-	-
2652664	-	55116	4383875	120425	-	RP11-277A4.3	ORF9c	TMEM39B	SARS-CoV2 ORF9c|SARS-CoV-2 ORF9c	-	Affinity Capture-MS	physical	Gordon DE (2020)	PUBMED:32353859	2697049	9606	High Throughput	0.751831436	-	Average Spectral Counts: 4|High confidence interactions were identified using a two-step filtering method involving two different stringency cutoffs. Significant interactions had a final MiST score >= 0.6, SAINTexpress BFDR <= 0.05 and average spectral counts >= 2.|MiST score: 0.751831436|SAINTexpress BFDR: 0	-	BIOGRID	-	-	-	Q9GZU3	Q9NW51|Q9BT39	NP_001306608|NP_060526|NP_001306607|NP_001306606	-	-	-	-	-	-
2652654	-	27346	4383875	118158	-	-	ORF9c	TMEM97	SARS-CoV2 ORF9c|SARS-CoV-2 ORF9c	MAC30	Affinity Capture-MS	physical	Gordon DE (2020)	PUBMED:32353859	2697049	9606	High Throughput	0.730637585	-	Average Spectral Counts: 3.33|High confidence interactions were identified using a two-step filtering method involving two different stringency cutoffs. Significant interactions had a final MiST score >= 0.6, SAINTexpress BFDR <= 0.05 and average spectral counts >= 2.|MiST score: 0.730637585|SAINTexpress BFDR: 0	-	BIOGRID	-	-	-	Q5BJF2	-	NP_055388	-	-	-	-	-	-
2692297	59272	7113	121864	112968	UNQ868/PRO1885	-	ACE2	TMPRSS2	ACEH	PP9284|PRSS10	Affinity Capture-Western	physical	Shulla A (2011)	PUBMED:21068237	9606	9606	Low Throughput	-	-	-	-	BIOGRID	Q9BYF1	-	NP_068576	O15393	-	NP_001128571|NP_005647	-	-	-	-	-	-
2652639	-	9868	4383874	115201	-	-	ORF9b	TOMM70A	SARS-CoV2 ORF9b|SARS-CoV-2 ORF9b|ORF9B_WCPV	-	Affinity Capture-MS	physical	Gordon DE (2020)	PUBMED:32353859	2697049	9606	High Throughput	0.978100903	-	Average Spectral Counts: 55|High confidence interactions were identified using a two-step filtering method involving two different stringency cutoffs. Significant interactions had a final MiST score >= 0.6, SAINTexpress BFDR <= 0.05 and average spectral counts >= 2.|MiST score: 0.978100903|SAINTexpress BFDR: 0	-	BIOGRID	P0DTD2	-	-	O94826	-	NP_055635	-	-	-	-	-	-
2652590	43740577	1861	4383873	108193	GU280_gp09	-	ORF8	TOR1A	SARS-CoV2 ORF8|SARS-CoV-2 ORF8|NS7B_WCPV	DQ2|DYT1	Affinity Capture-MS	physical	Gordon DE (2020)	PUBMED:32353859	2697049	9606	High Throughput	0.879789245	-	Average Spectral Counts: 2|High confidence interactions were identified using a two-step filtering method involving two different stringency cutoffs. Significant interactions had a final MiST score >= 0.6, SAINTexpress BFDR <= 0.05 and average spectral counts >= 2.|MiST score: 0.879789245|SAINTexpress BFDR: 0.04	-	BIOGRID	P0DTC8	-	YP_009724396	O14656	B3KPA1	NP_000104	-	-	-	-	-	-
2652512	43740578	26092	4383856	117543	GU280_gp01_nsp7	RP11-533E19.1	nsp7	TOR1AIP1	ORF1ab|ORF1ab-nsp7|SARS-CoV2 nsp7|SARS-CoV-2 nsp7|R1AB_WCPV	LAP1|LAP1B	Affinity Capture-MS	physical	Gordon DE (2020)	PUBMED:32353859	2697049	9606	High Throughput	0.74516805	-	Average Spectral Counts: 2|High confidence interactions were identified using a two-step filtering method involving two different stringency cutoffs. Significant interactions had a final MiST score >= 0.6, SAINTexpress BFDR <= 0.05 and average spectral counts >= 2.|MiST score: 0.74516805|SAINTexpress BFDR: 0.05	-	BIOGRID	P0DTD1	-	YP_009725303	Q5JTV8	-	NP_056417|NP_001254507	-	-	-	-	-	-
2658347	25898	7157	117406	113010	-	-	RCHY1	TP53	ARNIP|CHIMP|PIRH2|PRO1996|RNF199|ZCHY|ZNF363	BCC7|LFS1|P53|TRP53	PCA	physical	Ma-Lauer Y (2016)	PUBMED:27519799	9606	9606	Low Throughput	-	-	-	-	BIOGRID	Q96PM5	-	NP_056251|NP_001265468|NP_001265467|NP_001265466|NP_001265465|NP_001009922	P04637	H2EHT1|A0A087WT22|A0A087WXZ1|Q53GA5|A0A087X1Q1|K7PPA8	NP_001119586|NP_001119590|NP_001119584|NP_000537|NP_001263627|NP_001263626|NP_001263625|NP_001119588|NP_001263628|NP_001119587|NP_001263624|NP_001119585|NP_001263690|NP_001119589|NP_001263689	-	-	-	-	-	-
2657661	1489680	7177	4383949	113029	SARS-CoV-1ab-nsp12ab	-	nsp12ab	TPSAB1	nsp12|sars1ab|orf1ab|SARS-CoV nsp12ab|SARS-CoV nsp12|SARS-CoV sars1ab|orf1ab-nsp12|orf1ab-nsp12ab|pp1ab|R1AB_CVHSA	TPS1|TPS2|TPSB1	Two-hybrid	physical	Pfefferle S (2011)	PUBMED:22046132	694009	9606	High Throughput	-	-	validated candidates from HTYTH screen	-	BIOGRID	P0C6X7	-	NP_828869	Q15661|P20231	-	NP_003285	-	-	-	-	-	-
2657672	1489680	64499	4383949	122201	SARS-CoV-1ab-nsp12ab	-	nsp12ab	TPSB2	nsp12|sars1ab|orf1ab|SARS-CoV nsp12ab|SARS-CoV nsp12|SARS-CoV sars1ab|orf1ab-nsp12|orf1ab-nsp12ab|pp1ab|R1AB_CVHSA	TPS2|tryptaseB|tryptaseC	Two-hybrid	physical	Pfefferle S (2011)	PUBMED:22046132	694009	9606	High Throughput	-	-	validated candidates from HTYTH screen	-	BIOGRID	P0C6X7	-	NP_828869	P20231	-	NP_077078	-	-	-	-	-	-
2692291	1489672	7187	4383913	113039	SARS-CoV-5	-	M	TRAF3	ORF5|5|matrix protein|mem|M protein|SARS-CoV M|SARS-CoV Mem|matrix|membrane|VME1_CVHSA	CAP-1|CAP1|CD40bp|CRAF1|IIAE5|LAP1	Co-localization	physical	Siu KL (2014)	PUBMED:24509444	694009	9606	Low Throughput	-	-	-	-	BIOGRID	P59596	-	NP_828855	Q13114	A6NHG8	NP_663777|NP_003291|NP_001186356|NP_663778	-	-	-	-	-	-
2660134	1489678	7706	4383916	113500	SARS-CoV-9a	-	N	TRIM25	ORF9a|9a|nuc|nucleocapsid|ncap|SARS-CoV N|N protein|SARS-CoV Nuc|NCAP_CVHSA	EFP|RNF147|Z147|ZNF147	Co-localization	physical	Hu Y (2017)	PUBMED:28148787	694009	9606	Low Throughput	-	-	in situ PLA	-	BIOGRID	P59595	-	NP_828858	Q14258	-	NP_005073	-	-	-	-	-	-
2652576	43740569	286827	4383868	130421	GU280_gp03	-	ORF3a	TRIM59	SARS-CoV2 ORF3a|SARS-CoV-2 ORF3a|AP3A_WCPV	MRF1|RNF104|TRIM57|TSBF1	Affinity Capture-MS	physical	Gordon DE (2020)	PUBMED:32353859	2697049	9606	High Throughput	0.979280399	-	Average Spectral Counts: 3.67|High confidence interactions were identified using a two-step filtering method involving two different stringency cutoffs. Significant interactions had a final MiST score >= 0.6, SAINTexpress BFDR <= 0.05 and average spectral counts >= 2.|MiST score: 0.979280399|SAINTexpress BFDR: 0	-	BIOGRID	P0DTC3	-	YP_009724391	Q8IWR1	-	NP_775107	-	-	-	-	-	-
2652489	43740578	55621	4383854	120760	GU280_gp01_nsp5	-	nsp5	TRMT1	ORF1ab|ORF1ab-nsp5|SARS-CoV2 nsp5|SARS-CoV-2 nsp5|R1AB_WCPV	TRM1	Affinity Capture-MS	physical	Gordon DE (2020)	PUBMED:32353859	2697049	9606	High Throughput	0.984315505	-	A catalytically inactive (C145A) construct of SARS-CoV2 nsp5 was used as the bait (SARS-CoV2 nsp5_C145A).|Average Spectral Counts: 7.67|High confidence interactions were identified using a two-step filtering method involving two different stringency cutoffs. Significant interactions had a final MiST score >= 0.6, SAINTexpress BFDR <= 0.05 and average spectral counts >= 2.|MiST score: 0.984315505|…	-	BIOGRID	P0DTD1	-	YP_009725301	Q9NXH9	A8K8L2|A0A024R7I5	NP_001136026|NP_001129507|NP_060192	-	-	-	-	-	-
2652369	43740571	10844	4383846	116055	GU280_gp05	-	M	TUBGCP2	mem|membrane|SARS-CoV2 M|M protein|SARS-CoV-2 M|VME1_WCPV	GCP-2|GCP2|Grip103|SPBC97|Spc97p|h103p|hGCP2|hSpc97	Affinity Capture-MS	physical	Gordon DE (2020)	PUBMED:32353859	2697049	9606	High Throughput	0.83958055	-	Average Spectral Counts: 13|High confidence interactions were identified using a two-step filtering method involving two different stringency cutoffs. Significant interactions had a final MiST score >= 0.6, SAINTexpress BFDR <= 0.05 and average spectral counts >= 2.|MiST score: 0.83958055|SAINTexpress BFDR: 0	-	BIOGRID	P0DTC5	-	YP_009724393	Q9BSJ2	Q53EQ3	NP_001243546|NP_006650|NP_001243547	-	-	-	-	-	-
2652363	43740571	10426	4383846	115695	GU280_gp05	RP11-480K16.2	M	TUBGCP3	mem|membrane|SARS-CoV2 M|M protein|SARS-CoV-2 M|VME1_WCPV	104p|GCP3|Grip104|SPBC98|Spc98|Spc98p	Affinity Capture-MS	physical	Gordon DE (2020)	PUBMED:32353859	2697049	9606	High Throughput	0.753607002	-	Average Spectral Counts: 7.67|High confidence interactions were identified using a two-step filtering method involving two different stringency cutoffs. Significant interactions had a final MiST score >= 0.6, SAINTexpress BFDR <= 0.05 and average spectral counts >= 2.|MiST score: 0.753607002|SAINTexpress BFDR: 0	-	BIOGRID	P0DTC5	-	YP_009724393	Q96CW5	A0A087WU06|B4DYP7	NP_001273208|NP_006313|NP_001273206|NP_001273207	-	-	-	-	-	-
2652413	43740578	219743	4383860	128571	GU280_gp01_nsp12	-	nsp12	TYSND1	ORF1ab|ORF1ab-nsp12|SARS-CoV2 nsp12|SARS-CoV-2 nsp12|R1AB_WCPV	NET41	Affinity Capture-MS	physical	Gordon DE (2020)	PUBMED:32353859	2697049	9606	High Throughput	0.993449369	-	Average Spectral Counts: 11.33|High confidence interactions were identified using a two-step filtering method involving two different stringency cutoffs. Significant interactions had a final MiST score >= 0.6, SAINTexpress BFDR <= 0.05 and average spectral counts >= 2.|MiST score: 0.993449369|SAINTexpress BFDR: 0	-	BIOGRID	P0DTD1	-	YP_009725307	Q2T9J0	-	NP_001035363|NP_775826	-	-	-	-	-	-
2652416	43740578	55833	4383860	120938	GU280_gp01_nsp12	RP11-176F3.6	nsp12	UBAP2	ORF1ab|ORF1ab-nsp12|SARS-CoV2 nsp12|SARS-CoV-2 nsp12|R1AB_WCPV	UBAP-2	Affinity Capture-MS	physical	Gordon DE (2020)	PUBMED:32353859	2697049	9606	High Throughput	0.89261208	-	Average Spectral Counts: 9.33|High confidence interactions were identified using a two-step filtering method involving two different stringency cutoffs. Significant interactions had a final MiST score >= 0.6, SAINTexpress BFDR <= 0.05 and average spectral counts >= 2.|MiST score: 0.89261208|SAINTexpress BFDR: 0	-	BIOGRID	P0DTD1	-	YP_009725307	Q5T6F2	B4E0R5|Q9P0H6|B4DH66|B7Z7P2	NP_060919|NP_001269458|NP_001269459	-	-	-	-	-	-
2652412	43740578	9898	4383860	115227	GU280_gp01_nsp12	RP11-205M9.4	nsp12	UBAP2L	ORF1ab|ORF1ab-nsp12|SARS-CoV2 nsp12|SARS-CoV-2 nsp12|R1AB_WCPV	NICE-4	Affinity Capture-MS	physical	Gordon DE (2020)	PUBMED:32353859	2697049	9606	High Throughput	0.791211852	-	Average Spectral Counts: 15.33|High confidence interactions were identified using a two-step filtering method involving two different stringency cutoffs. Significant interactions had a final MiST score >= 0.6, SAINTexpress BFDR <= 0.05 and average spectral counts >= 2.|MiST score: 0.791211852|SAINTexpress BFDR: 0	-	BIOGRID	P0DTD1	-	YP_009725307	Q14157	F8W726|B4DYY5	NP_055662|NP_001317659|NP_001274744|NP_001274745|NP_001120792	-	-	-	-	-	-
2692644	43740578	7316	4383852	113164	GU280_gp01_nsp3	-	nsp3	UBC	ORF1ab|ORF1ab-nsp3|SARS-CoV2 nsp3|SARS-CoV-2 nsp3|R1AB_WCPV	HMG20	Far Western	physical	Rut W (2020)	DOI:10.1101/2020.04.29.068890	2697049	9606	Low Throughput	-	-	-	-	BIOGRID	P0DTD1	-	YP_009725299	P0CG48	-	NP_066289	-	-	-	-	-	-
2660059	1489673	29979	4383919	119007	SARS-CoV-6	-	ORF6	UBQLN1	6|ns6|X3|SARS-CoV sars6|ORF6|SARS-CoV ORF6|X3|NS6_CVHSA	DA41|DSK2|PLIC-1|UBQN|XDRP1	Two-hybrid	physical	Cheng W (2015)	PUBMED:25907116	694009	9606	Low Throughput	-	-	-	-	BIOGRID	P59634	-	NP_828856	Q9UMX0	A0A024R258|A0A024R284	NP_444295|NP_038466	-	-	-	-	-	-
2652647	-	7993	4383875	113702	-	-	ORF9c	UBXN8	SARS-CoV2 ORF9c|SARS-CoV-2 ORF9c	D8S2298E|REP8|UBXD6	Affinity Capture-MS	physical	Gordon DE (2020)	PUBMED:32353859	2697049	9606	High Throughput	0.770566762	-	Average Spectral Counts: 2.67|High confidence interactions were identified using a two-step filtering method involving two different stringency cutoffs. Significant interactions had a final MiST score >= 0.6, SAINTexpress BFDR <= 0.05 and average spectral counts >= 2.|MiST score: 0.770566762|SAINTexpress BFDR: 0	-	BIOGRID	-	-	-	O00124	-	NP_001269118|NP_005662|NP_001269128	-	-	-	-	-	-
2652629	43740577	55757	4383873	120875	GU280_gp09	RP11-31K22.2	ORF8	UGGT2	SARS-CoV2 ORF8|SARS-CoV-2 ORF8|NS7B_WCPV	HUGT2|UGCGL2|UGT2	Affinity Capture-MS	physical	Gordon DE (2020)	PUBMED:32353859	2697049	9606	High Throughput	0.844600144	-	Average Spectral Counts: 3|High confidence interactions were identified using a two-step filtering method involving two different stringency cutoffs. Significant interactions had a final MiST score >= 0.6, SAINTexpress BFDR <= 0.05 and average spectral counts >= 2.|MiST score: 0.844600144|SAINTexpress BFDR: 0.03	-	BIOGRID	P0DTC8	-	YP_009724396	Q9NYU1	Q05D90	NP_064506	-	-	-	-	-	-
2652386	43740575	5976	4383847	111908	GU280_gp10	-	N	UPF1	nuc|nucleocapsid|SARS-CoV2 N|N protein|ncap|SARS-CoV-2 N|NCAP_WCPV	HUPF1|NORF1|RENT1|pNORF1|smg-2	Affinity Capture-MS	physical	Gordon DE (2020)	PUBMED:32353859	2697049	9606	High Throughput	0.753067271	-	Average Spectral Counts: 5.67|High confidence interactions were identified using a two-step filtering method involving two different stringency cutoffs. Significant interactions had a final MiST score >= 0.6, SAINTexpress BFDR <= 0.05 and average spectral counts >= 2.|MiST score: 0.753067271|SAINTexpress BFDR: 0	-	BIOGRID	P0DTC9	-	YP_009724397	Q92900	B3KY55|A0A024R7L8|A0A024R7L5	NP_002902|NP_001284478	-	-	-	-	-	-
2652454	43740578	8975	4383861	114465	GU280_gp01_nsp13	-	nsp13	USP13	ORF1ab|ORF1ab-nsp13|SARS-CoV2 nsp13|SARS-CoV-2 nsp13|R1AB_WCPV	ISOT3|IsoT-3	Affinity Capture-MS	physical	Gordon DE (2020)	PUBMED:32353859	2697049	9606	High Throughput	0.987514452	-	Average Spectral Counts: 10.33|High confidence interactions were identified using a two-step filtering method involving two different stringency cutoffs. Significant interactions had a final MiST score >= 0.6, SAINTexpress BFDR <= 0.05 and average spectral counts >= 2.|MiST score: 0.987514452|SAINTexpress BFDR: 0	-	BIOGRID	P0DTD1	-	YP_009725308	Q92995	-	NP_003931	-	-	-	-	-	-
2652419	43740578	159195	4383860	127739	GU280_gp01_nsp12	RP11-137L10.4	nsp12	USP54	ORF1ab|ORF1ab-nsp12|SARS-CoV2 nsp12|SARS-CoV-2 nsp12|R1AB_WCPV	C10orf29|bA137L10.3|bA137L10.4	Affinity Capture-MS	physical	Gordon DE (2020)	PUBMED:32353859	2697049	9606	High Throughput	0.980964951	-	Average Spectral Counts: 4.33|High confidence interactions were identified using a two-step filtering method involving two different stringency cutoffs. Significant interactions had a final MiST score >= 0.6, SAINTexpress BFDR <= 0.05 and average spectral counts >= 2.|MiST score: 0.980964951|SAINTexpress BFDR: 0	-	BIOGRID	P0DTD1	-	YP_009725307	Q70EL1	-	NP_689799|NP_001307366|NP_001307370	-	-	-	-	-	-
2691279	1489680	7874	4383939	113622	SARS-CoV-1ab-nsp1ab	-	nsp1ab	USP7	nsp1|sars1ab|orf1ab|SARS-CoV nsp1ab|SARS-CoV nsp1|SARS-CoV sars1ab|orf1ab-nsp1|orf1ab-nsp1ab|pp1ab|R1AB_CVHSA	HAUSP|TEF1	Affinity Capture-MS	physical	Cornillez-Ty CT (2009)	PUBMED:19640993	694009	9606	Low Throughput	-	-	-	-	BIOGRID	P0C6X7	-	NP_828860	Q93009	B7ZAX6|Q6U8A4|B7Z855	NP_001308787|NP_003461|NP_001273387|NP_001273386	-	-	-	-	-	-
2691288	1489680	7416	4383940	113259	SARS-CoV-1ab-nsp2ab	-	nsp2ab	VDAC1	nsp2|sars1ab|orf1ab|SARS-CoV nsp2ab|SARS-CoV nsp2|SARS-CoV sars1ab|orf1ab-nsp2|orf1ab-nsp2ab|pp1ab|R1AB_CVHSA	PORIN|VDAC-1	Affinity Capture-MS	physical	Cornillez-Ty CT (2009)	PUBMED:19640993	694009	9606	Low Throughput	-	-	-	-	BIOGRID	P0C6X7	-	NP_828851	P21796	B3KTS5	NP_003365	-	-	-	-	-	-
2689523	1489668	7431	4383915	113272	SARS-CoV-2	RP11-124N14.1	S	VIM	ORF2|2|spike glycoprotein|E2|surface|S protein|SARS-CoV S|SARS-CoV Spike|peplomer|SPIKE_CVHSA	CTRCT30|HEL113	Far Western	physical	Yu YT (2016)	PUBMED:26801988	694009	9606	Low Throughput	-	-	-	-	BIOGRID	P59594	-	NP_828851	P08670	V9HWE1	NP_003371	-	-	-	-	-	-
2652523	43740578	55829	4383856	120934	GU280_gp01_nsp7	AD-015	nsp7	VIMP	ORF1ab|ORF1ab-nsp7|SARS-CoV2 nsp7|SARS-CoV-2 nsp7|R1AB_WCPV	ADO15|SBBI8|SELS|SEPS1	Affinity Capture-MS	physical	Gordon DE (2020)	PUBMED:32353859	2697049	9606	High Throughput	0.701764404	-	Average Spectral Counts: 3.33|High confidence interactions were identified using a two-step filtering method involving two different stringency cutoffs. Significant interactions had a final MiST score >= 0.6, SAINTexpress BFDR <= 0.05 and average spectral counts >= 2.|MiST score: 0.701764404|SAINTexpress BFDR: 0	-	BIOGRID	P0DTD1	-	YP_009725303	Q9BQE4	Q6GYA4	NP_982298|NP_060915	-	-	-	-	-	-
2657696	1489674	79001	4383920	122472	SARS-CoV-7a	MSTP134	ORF7a	VKORC1	7a|ns7a|U122|X4|SARS-CoV sars7a|ORF7a|SARS-CoV ORF7a|U122|X4|NS7A_CVHSA	EDTP308|IMAGE3455200|MST134|MST576|VKCFD2|VKOR	Two-hybrid	physical	Pfefferle S (2011)	PUBMED:22046132	694009	9606	High Throughput	-	-	validated candidates from HTYTH screen	-	BIOGRID	P59635	-	NP_828857	Q9BQB6	-	NP_001298240|NP_076869|NP_996560	-	-	-	-	-	-
2652580	43740569	55823	4383868	120930	GU280_gp03	PP3476	ORF3a	VPS11	SARS-CoV2 ORF3a|SARS-CoV-2 ORF3a|AP3A_WCPV	END1|PEP5|RNF108|hVPS11	Affinity Capture-MS	physical	Gordon DE (2020)	PUBMED:32353859	2697049	9606	High Throughput	0.967855711	-	Average Spectral Counts: 4.33|High confidence interactions were identified using a two-step filtering method involving two different stringency cutoffs. Significant interactions had a final MiST score >= 0.6, SAINTexpress BFDR <= 0.05 and average spectral counts >= 2.|MiST score: 0.967855711|SAINTexpress BFDR: 0	-	BIOGRID	P0DTC3	-	YP_009724391	Q9H270	B7Z879|A0A087WXL6	NP_001277114|NP_068375	-	-	-	-	-	-
2652578	43740569	23339	4383868	116925	GU280_gp03	-	ORF3a	VPS39	SARS-CoV2 ORF3a|SARS-CoV-2 ORF3a|AP3A_WCPV	TLP|VAM6|hVam6p	Affinity Capture-MS	physical	Gordon DE (2020)	PUBMED:32353859	2697049	9606	High Throughput	0.878755935	-	Average Spectral Counts: 13.33|High confidence interactions were identified using a two-step filtering method involving two different stringency cutoffs. Significant interactions had a final MiST score >= 0.6, SAINTexpress BFDR <= 0.05 and average spectral counts >= 2.|MiST score: 0.878755935|SAINTexpress BFDR: 0	-	BIOGRID	P0DTC3	-	YP_009724391	Q96JC1	A0A024R9L9	NP_056104|NP_001288067	-	-	-	-	-	-
2652649	-	7466	4383875	113304	-	-	ORF9c	WFS1	SARS-CoV2 ORF9c|SARS-CoV-2 ORF9c	CTRCT41|WFRS|WFS|WFSL	Affinity Capture-MS	physical	Gordon DE (2020)	PUBMED:32353859	2697049	9606	High Throughput	0.955124813	-	Average Spectral Counts: 3|High confidence interactions were identified using a two-step filtering method involving two different stringency cutoffs. Significant interactions had a final MiST score >= 0.6, SAINTexpress BFDR <= 0.05 and average spectral counts >= 2.|MiST score: 0.955124813|SAINTexpress BFDR: 0.03	-	BIOGRID	-	-	-	O76024	-	NP_001139325|NP_005996	-	-	-	-	-	-
2652529	43740578	7468	4383857	113306	GU280_gp01_nsp8	RP11-262P20.3	nsp8	WHSC1	ORF1ab|ORF1ab-nsp8|SARS-CoV2 nsp8|SARS-CoV-2 nsp8|R1AB_WCPV	MMSET|NSD2|REIIBP|TRX5|WHS	Affinity Capture-MS	physical	Gordon DE (2020)	PUBMED:32353859	2697049	9606	High Throughput	0.864651959	-	Average Spectral Counts: 2|High confidence interactions were identified using a two-step filtering method involving two different stringency cutoffs. Significant interactions had a final MiST score >= 0.6, SAINTexpress BFDR <= 0.05 and average spectral counts >= 2.|MiST score: 0.864651959|SAINTexpress BFDR: 0.05	-	BIOGRID	P0DTD1	-	YP_009725304	O96028	-	NP_015627|NP_579889|NP_579877|NP_579878|NP_579890|NP_001035889	-	-	-	-	-	-
2657718	1489680	7507	4383943	113344	SARS-CoV-1ab-nsp5ab	RP11-244N9.4	nsp5ab	XPA	nsp5|sars1ab|orf1ab|SARS-CoV nsp5ab|SARS-CoV nsp5|SARS-CoV sars1ab|orf1ab-nsp5|orf1ab-nsp5ab|pp1ab|R1AB_CVHSA	XP1|XPAC	Two-hybrid	physical	Pfefferle S (2011)	PUBMED:22046132	694009	9606	High Throughput	-	-	validated candidates from HTYTH screen	-	BIOGRID	P0C6X7	-	NP_828863	P23025	-	NP_000371	-	-	-	-	-	-
2657727	-	57002	4383925	121317	SARS-CoV-14	GK003	ORF14	YAE1D1	14|ns14|SARS-CoV sars14|ORF14|SARS-CoV ORF14|Y14_CVHSA	C7orf36	Two-hybrid	physical	Pfefferle S (2011)	PUBMED:22046132	694009	9606	High Throughput	-	-	validated candidates from HTYTH screen	-	BIOGRID	Q7TLC7	-	-	Q9NRH1	-	NP_064577|NP_001269375	-	-	-	-	-	-
2652348	43740571	10897	4383846	116103	GU280_gp05	-	M	YIF1A	mem|membrane|SARS-CoV2 M|M protein|SARS-CoV-2 M|VME1_WCPV	54TM|FinGER7|YIF1|YIF1P	Affinity Capture-MS	physical	Gordon DE (2020)	PUBMED:32353859	2697049	9606	High Throughput	0.856000835	-	Average Spectral Counts: 2.33|High confidence interactions were identified using a two-step filtering method involving two different stringency cutoffs. Significant interactions had a final MiST score >= 0.6, SAINTexpress BFDR <= 0.05 and average spectral counts >= 2.|MiST score: 0.856000835|SAINTexpress BFDR: 0	-	BIOGRID	P0DTC5	-	YP_009724393	O95070	A6NGW1|A8K509	NP_065203|NP_001287790	-	-	-	-	-	-
2657712	1489669	7531	4383917	113363	SARS-CoV-3a	-	ORF3a	YWHAE	3a|ns3a|U274X1|SARS-CoV sars3a|ORF3a|SARS-CoV ORF3a|X1|AP3A_CVHSA	14-3-3E|HEL2|KCIP-1|MDCR|MDS	Two-hybrid	physical	Pfefferle S (2011)	PUBMED:22046132	694009	9606	High Throughput	-	-	validated candidates from HTYTH screen	-	BIOGRID	P59632	-	NP_828852	P62258	V9HW98	NP_006752	-	-	-	-	-	-
2652345	43740570	124245	4383845	125858	GU280_gp04	-	E	ZC3H18	env|envelope|SARS-CoV2 E|E protein|emp|SARS-CoV-2 E|VEMP_WCPV	NHN1	Affinity Capture-MS	physical	Gordon DE (2020)	PUBMED:32353859	2697049	9606	High Throughput	0.796415039	-	Average Spectral Counts: 2.67|High confidence interactions were identified using a two-step filtering method involving two different stringency cutoffs. Significant interactions had a final MiST score >= 0.6, SAINTexpress BFDR <= 0.05 and average spectral counts >= 2.|MiST score: 0.796415039|SAINTexpress BFDR: 0	-	BIOGRID	P0DTC4	-	YP_009724392	Q86VM9	B4DTK7|E7ERS3	NP_653205|NP_001281269	-	-	-	-	-	-
2652420	43740578	29066	4383860	118841	GU280_gp01_nsp12	HSPC055	nsp12	ZC3H7A	ORF1ab|ORF1ab-nsp12|SARS-CoV2 nsp12|SARS-CoV-2 nsp12|R1AB_WCPV	ZC3H7|ZC3HDC7	Affinity Capture-MS	physical	Gordon DE (2020)	PUBMED:32353859	2697049	9606	High Throughput	0.980817495	-	Average Spectral Counts: 36|High confidence interactions were identified using a two-step filtering method involving two different stringency cutoffs. Significant interactions had a final MiST score >= 0.6, SAINTexpress BFDR <= 0.05 and average spectral counts >= 2.|MiST score: 0.980817495|SAINTexpress BFDR: 0	-	BIOGRID	P0DTD1	-	YP_009725307	Q8IWR0	-	NP_054872	-	-	-	-	-	-
2652393	43740568	25921	4383848	117422	GU280_gp02	-	S	ZDHHC5	spike|SARS-CoV2 S|SARS-CoV2 spike|S protein|surface|SARS-CoV-2 spike|SARS-CoV-2 S|SPIKE_WCPV	DHHC5|ZNF375	Affinity Capture-MS	physical	Gordon DE (2020)	PUBMED:32353859	2697049	9606	High Throughput	0.982389013	-	Average Spectral Counts: 6|High confidence interactions were identified using a two-step filtering method involving two different stringency cutoffs. Significant interactions had a final MiST score >= 0.6, SAINTexpress BFDR <= 0.05 and average spectral counts >= 2.|MiST score: 0.982389013|SAINTexpress BFDR: 0	-	BIOGRID	P0DTC2	-	YP_009724390	Q9C0B5	A0A024R546	NP_056272	-	-	-	-	-	-
2652417	43740578	24149	4383860	117299	GU280_gp01_nsp12	HRIHFB2436	nsp12	ZNF318	ORF1ab|ORF1ab-nsp12|SARS-CoV2 nsp12|SARS-CoV-2 nsp12|R1AB_WCPV	TZF|ZFP318	Affinity Capture-MS	physical	Gordon DE (2020)	PUBMED:32353859	2697049	9606	High Throughput	0.993695111	-	Average Spectral Counts: 9.67|High confidence interactions were identified using a two-step filtering method involving two different stringency cutoffs. Significant interactions had a final MiST score >= 0.6, SAINTexpress BFDR <= 0.05 and average spectral counts >= 2.|MiST score: 0.993695111|SAINTexpress BFDR: 0	-	BIOGRID	P0DTD1	-	YP_009725307	Q5VUA4	-	NP_055160	-	-	-	-	-	-
2657667	1489680	57862	4383941	121792	SARS-CoV-1ab-nsp3ab	-	nsp3ab	ZNF410	nsp3|sars1ab|orf1ab|SARS-CoV nsp3ab|SARS-CoV nsp3|SARS-CoV sars1ab|orf1ab-nsp3|orf1ab-nsp3ab|pp1ab|R1AB_CVHSA	APA-1|APA1	Two-hybrid	physical	Pfefferle S (2011)	PUBMED:22046132	694009	9606	High Throughput	-	-	validated candidates from HTYTH screen	-	BIOGRID	P0C6X7	-	NP_828862	Q86VK4	A0A024R691|Q53FM1	NP_001229856|NP_067011|NP_001229855|NP_001229853|NP_001229857	-	-	-	-	-	-
2652561	43740578	84858	4383858	124306	GU280_gp01_nsp9	RP11-399K21.11	nsp9	ZNF503	ORF1ab|ORF1ab-nsp9|SARS-CoV2 nsp9|SARS-CoV-2 nsp9|R1AB_WCPV	NOLZ-1|NOLZ1	Affinity Capture-MS	physical	Gordon DE (2020)	PUBMED:32353859	2697049	9606	High Throughput	0.777581447	-	Average Spectral Counts: 34|High confidence interactions were identified using a two-step filtering method involving two different stringency cutoffs. Significant interactions had a final MiST score >= 0.6, SAINTexpress BFDR <= 0.05 and average spectral counts >= 2.|MiST score: 0.777581447|SAINTexpress BFDR: 0	-	BIOGRID	P0DTD1	-	YP_009725305	Q96F45	-	NP_116161	-	-	-	-	-	-
2652570	43740576	79699	4383867	122820	GU280_gp11	-	ORF10	ZYG11B	SARS-CoV2 ORF10|SARS-CoV-2 ORF10|A0A663DJA2_9BETC	ZYG11	Affinity Capture-MS	physical	Gordon DE (2020)	PUBMED:32353859	2697049	9606	High Throughput	0.85402934	-	Average Spectral Counts: 27|High confidence interactions were identified using a two-step filtering method involving two different stringency cutoffs. Significant interactions had a final MiST score >= 0.6, SAINTexpress BFDR <= 0.05 and average spectral counts >= 2.|MiST score: 0.85402934|SAINTexpress BFDR: 0	-	BIOGRID	A0A663DJA2	-	YP_009725255	Q9C0D3	B4DK95	NP_078922	-	-	-	-	-	-
