# Supplementary material for: Repurposing novel therapeutic candidate drugs for coronavirus disease-19 based on protein-protein interaction network analysis
Source: BMC Biotechnol. 2021 Mar 12;21:22. doi: 10.1186/s12896-021-00680-z (PMC7952507; doi:10.1186/s12896-021-00680-z)
Supplement: Supplementary file 7 — Additional file 7. [file 12896_2021_680_MOESM7_ESM.xlsx]

## Sheet: Sheet1
Repurposing Novel Therapeutic Candidate Drugs for Coronavirus Disease-19 based on Protein-Protein Interaction Network Analysis Masoumeh Adhami1, Balal Sadeghi2, Ali Rezapour3, Ali Akbar Haghdoost1, Habib MotieGhader4,5,*
Cluster	Nodes	Edges	Node IDs
1	21	38	STAT2, TCEB2, TCEB1, RUNX1, EP300, BRD4, TLE1, ZYG11B, SCAP, ZC3H18, AES, ATF5, TLE3, CUL2, STAT1, HDAC2, CREBBP, SMAD3, SMAD4, STAT3, WHSC1
2	23	32	CCNA2, NPM1, CCNE1, H2AFY2, CDK2, DIDO1, VDAC1, CYB5B, ATP5L, GTF2F2, PMPCB, PMPCA, STOML2, HIST1H1A, TP53, BRF1, PHB2, PHB, POLR2B, BCL2L1, POLR2A, MNAT1, MT-CO2
3	15	33	KPNB1, FKBP1A, NUP88, RAE1, NUP62, NCOA5, NUP54, NUPL1, NUP214, NUP98, MYCBP2, PRIM1, POLA1, POLA2, PRIM2
4	14	28	CDK5RAP2, GSK3A, MIB1, PRKAR2B, AKAP9, PDE4DIP, PRKACA, FGFR1OP, CEP350, CEP135, PCM1, PRKAR2A, CEP68, PCNT
5	13	18	RAB8A, RAB5C, SUN2, RAB10, VPS39, VPS11, RAB7A, AGPS, RAB2A, GORASP1, TOMM70A, GOLGA2, RAB1A
6	14	33	MRPS27, SRP19, SRP54, EIF4B, MDN1, MRPS5, MRPS2, MRPS25, EIF3M, RPS17, RPS20, RPL36, SIL1, SRP72
7	24	38	RAP1GDS1, RHOA, IDE, TBKBP1, FAM98A, DDX1, HGS, IL17RA, DDX58, MAVS, TRAF3, PSMD8, PSMA2, USP7, UBC, CIT, DNMT1, IFIH1, TRIM25, IKBKE, TMEM173, UBQLN1, TBK1, BAP1
